# Supplementary material for: A study of concentration changes of Protoporphyrin IX and Coproporphyrin III in mixed samples mimicking conditions inside cancer cells for Photodynamic Therapy
Source: PLoS One. 2018 Aug 31;13(8):e0202349. doi: 10.1371/journal.pone.0202349 (PMC6118380; doi:10.1371/journal.pone.0202349)
Supplement: S1 Data — (TXT) [file pone.0202349.s001.txt]

Time - Photodiode 1	Amplitude - Photodiode 1	Time - Photodiode 2	Amplitude - Photodiode 2	Time - Flag	Amplitude - Flag
0	0,180858	0	0,706572	0	0
1	0,157941	1	0,686203	1	0
2	0,0764558	2	0,716757	2	0
3	0,234333	3	0,765133	3	0
4	0,201229	4	0,790595	4	0
5	0,175765	5	0,698934	5	0
6	0,16558	6	0,866979	6	0
7	0,211415	7	0,790595	7	0
8	0,206322	8	0,648011	8	0
9	0,117198	9	0,833879	9	0
10	0,203776	10	0,849156	10	0
11	0,160487	11	0,844064	11	0
12	0,239425	12	0,793141	12	0
13	0,22924	13	0,632734	13	0
14	0,183405	14	0,714211	14	0
15	0,22924	15	0,421405	15	0
16	0,211415	16	0,851702	16	0
17	0,295446	17	0,739672	17	0
18	0,188497	18	0,73458	18	0
19	0,188497	19	0,660742	19	0
20	0,213961	20	0,808418	20	0
21	0,152848	21	0,849156	21	0
22	0,183405	22	0,74731	22	0
23	0,191044	23	0,74731	23	0
24	0,188497	24	0,678565	24	0
25	0,25725	25	0,821148	25	0
26	0,140116	26	0,790595	26	0
27	0,191044	27	0,665834	27	0
28	0,224147	28	0,836425	28	0
29	0,155394	29	0,462143	29	0
30	0,185951	30	0,76768	30	0
31	0,185951	31	0,709118	31	0
32	0,145209	32	0,696388	32	0
33	0,272529	33	0,574173	33	0
34	0,196137	34	0,777864	34	0
35	0,19359	35	0,716757	35	0
36	0,150301	36	0,765133	36	0
37	0,247065	37	0,653103	37	0
38	0,183405	38	0,660742	38	0
39	0,206322	39	0,696388	39	0
40	0,244518	40	0,836425	40	0
41	0,226693	41	0,716757	41	0
42	0,170673	42	0,696388	42	0
43	0,147755	43	0,793141	43	0
44	0,112105	44	0,676018	44	0
45	0,178312	45	0,856794	45	0
46	0,183405	46	0,821148	46	0
47	0,211415	47	0,686203	47	0
48	0,160487	48	0,765133	48	0
49	0,170673	49	0,607273	49	0
50	0,188497	50	0,658196	50	0
51	0,185951	51	1,03248	51	0
52	0,117198	52	0,645465	52	0
53	0,226693	53	0,788049	53	0
54	0,170673	54	0,742218	54	0
55	0,282714	55	0,74731	55	0
56	0,198683	56	0,375574	56	0
57	0,295446	57	0,676018	57	0
58	0,247065	58	0,856794	58	0
59	0,084095	59	0,704026	59	0
60	0,254704	60	0,73458	60	0
61	0,236879	61	0,831333	61	0
62	0,216508	62	0,681111	62	0
63	0,122291	63	0,683657	63	0
64	0,0739094	64	0,683657	64	0
65	0,201229	65	0,770226	65	0
66	0,213961	66	0,744764	66	0
67	0,16558	67	0,808418	67	0
68	0,183405	68	0,917902	68	0
69	0,226693	69	0,74731	69	0
70	0,239425	70	0,73458	70	0
71	0,259797	71	0,798233	71	0
72	0,16558	72	0,765133	72	0
73	0,0891878	73	0,66838	73	0
74	0,170673	74	0,765133	74	0
75	0,247065	75	0,676018	75	0
76	0,22924	76	0,729487	76	0
77	0,236879	77	0,795687	77	0
78	0,173219	78	0,642919	78	0
79	0,267436	79	0,538527	79	0
80	0,216508	80	0,721849	80	0
81	0,16558	81	0,889894	81	0
82	0,25725	82	0,742218	82	0
83	0,224147	83	0,917902	83	0
84	0,142662	84	0,74731	84	0
85	0,145209	85	0,660742	85	0
86	0,216508	86	0,683657	86	0
87	0,183405	87	0,803325	87	0
88	0,216508	88	0,737126	88	0
89	0,163033	89	0,683657	89	0
90	0,236879	90	0,861887	90	0
91	0,19359	91	0,833879	91	0
92	0,224147	92	0,775318	92	0
93	0,287807	93	0,66838	93	0
94	0,254704	94	0,660742	94	0
95	0,300539	95	0,742218	95	0
96	0,185951	96	0,803325	96	0
97	0,213961	97	0,726941	97	0
98	0,150301	98	0,698934	98	0
99	0,124837	99	0,688749	99	0
100	0,16558	100	0,808418	100	0
101	0,150301	101	0,693841	101	0
102	0,269982	102	0,653103	102	0
103	0,239425	103	0,347566	103	0
104	0,323457	104	0,70148	104	0
105	0,140116	105	0,739672	105	0
106	0,114652	106	0,74731	106	0
107	-0,0305059	107	0,00262252	107	0
108	-0,0427286	108	-0,0165499	108	0
109	0,0290035	109	-0,0847355	109	0
110	-0,0239616	110	-0,0141056	110	0,5
111	-0,0861702	111	0,0387013	111	0,5
112	-0,103689	112	0,0603944	112	0,5
113	0,0495784	113	0,0891658	113	0,5
114	-0,00244455	114	-0,101744	114	0,5
115	0,0228412	115	-0,0424696	115	0,5
116	0,0354714	116	0,00170591	116	0,5
117	-0,0077156	117	0,0779883	117	0,5
118	-0,0563009	118	-0,0353659	118	0,5
119	0,0517174	119	0,0148695	119	0,5
120	-0,03183	120	-0,0840226	120	0,5
121	-0,0324157	121	0,00425205	121	0,5
122	-0,0268136	122	0,0338891	122	0,5
123	-0,0218227	123	0,0273965	123	0,5
124	-0,0675051	124	-0,161171	124	0,5
125	0,0192508	125	0,0628133	125	0,5
126	-0,0285197	126	-0,0531889	126	0,5
127	-7,64E-05	127	-0,0630679	127	0,5
128	0,0225866	128	0,0654103	128	0,5
129	-0,0512845	129	0,0348821	129	0,5
130	0,132133	130	-0,0614129	130	0,5
131	0,0533216	131	-0,00583066	131	0,5
132	-0,0219245	132	-0,244124	132	0,5
133	0,0691348	133	0,0485549	133	0,5
134	0,0841331	134	-0,0587904	134	0,5
135	-0,0380178	135	0,145436	135	0,5
136	-0,00575487	136	-0,00875872	136	0,5
137	-0,0232232	137	0,0762569	137	0,5
138	-0,077105	138	0,028364	138	0,5
139	-0,150212	139	-0,0316994	139	0,5
140	0,0515901	140	0,0590195	140	0,5
141	-0,0206513	141	-0,0861104	141	0,5
142	0,0124264	142	-0,0499807	142	0,5
143	-0,0990805	143	-0,00595797	143	0,5
144	0,0609863	144	-0,102533	144	0,5
145	0,010593	145	0,0509483	145	0,5
146	0,0702807	146	-0,114042	146	0,5
147	0,0343764	147	-0,0572372	147	0,5
148	-0,0122737	148	0,0212348	148	0,5
149	0,0894041	149	0,0112285	149	0,5
150	0,0102365	150	0,136193	150	0,5
151	-0,00364135	151	0,0610819	151	0,5
152	-0,0216444	152	-0,0809672	152	0,5
153	0,0164752	153	0,0819093	153	0,5
154	0,0133431	154	0,0360788	154	0,5
155	-0,0119935	155	-0,165244	155	0,5
156	-0,0200402	156	-0,132323	156	0,5
157	0,00129866	157	0,0146912	157	0,5
158	-0,051972	158	0,0736344	158	0,5
159	0,111965	159	0,0704771	159	0,5
160	-0,0830891	160	0,076155	160	0,5
161	-0,0267627	161	0,0192234	161	0,5
162	-0,0151511	162	-0,0730997	162	0,5
163	0,0695422	163	-0,0314957	163	0,5
164	-0,0701534	164	-0,0592232	164	0,5
165	0,104122	165	0,0730742	165	0,5
166	0,118891	166	-0,00313175	166	0,5
167	0,00585672	167	0,0169573	167	0,5
168	0,101601	168	0,103755	168	0,5
169	-0,015915	169	-0,183297	169	0,5
170	-0,040004	170	0,044201	170	0,5
171	0,0113569	171	0,0335327	171	0,5
172	-0,155916	172	-0,0380903	172	0,5
173	-0,0866795	173	-0,047842	173	0,5
174	-0,0243436	174	-0,00374283	174	0,5
175	-0,0373048	175	0,047129	175	0,5
176	0,0263298	176	-0,0796942	176	0,5
177	-0,0262789	177	0,0365116	177	0,5
178	-0,0262279	178	0,0272182	178	0,5
179	0,0228158	179	0,0123233	179	0,5
180	-0,104479	180	0,0647483	180	0,5
181	0,0131394	181	0,0118905	181	0,5
182	0,0220264	182	0,0799997	182	0,5
183	-0,0547986	183	0,0942836	183	0,5
184	-0,0594839	184	-0,00817311	184	0,5
185	0,015202	185	0,00812219	185	0,5
186	0,0611136	186	-0,050108	186	0,5
187	-0,0006366	187	-0,0253341	187	0,5
188	-0,0646786	188	-0,00992994	188	0,5
189	-0,0316772	189	0,0420622	189	0,5
190	-0,0104402	190	0,0575937	190	0,5
191	-0,0384507	191	-0,0246721	191	0,5
192	0,0333833	192	0,0143602	192	0,5
193	-0,0451732	193	-0,0657413	193	0,5
194	0,0108222	194	-0,0602417	194	0,5
195	0,0478723	195	0,100318	195	0,5
196	0,06366	196	0,0646974	196	0,5
197	0,000611136	197	0,0588413	197	0,5
198	0,10178	198	0,0437681	198	0,5
199	-0,00239362	199	-0,0331253	199	0,5
200	0,0853044	200	0,0400762	200	0,5
201	-0,0706626	201	-0,0210057	201	0,5
202	-0,0234014	202	-0,0485294	202	0,5
203	-0,175905	203	0,00488859	203	0,5
204	-0,0705098	204	0,0301718	204	0,5
205	0,0564792	205	-0,37334	205	0,5
206	-0,0535508	206	-0,0351877	206	0,5
207	0,0115861	207	-0,0873071	207	0,5
208	-0,067556	208	0,00748565	208	0,5
209	0,0568866	209	0,0365116	209	0,5
210	0,072496	210	-0,0374537	210	0,5
211	0,0824779	211	-0,0258179	211	0,5
212	0,0153803	212	0,150222	212	0,5
213	0,0188688	213	0,0618457	213	0,5
214	-0,0815612	214	-0,269967	214	0,5
215	0,000280104	215	0,0512029	215	0,5
216	0,0316518	216	-0,0106938	216	0,5
217	-0,00883601	217	0,0775809	217	0,5
218	-0,049502	218	-0,0393124	218	0,5
219	-0,0163479	219	-0,115569	219	0,5
220	0,0243691	220	0,0246212	220	0,5
221	0,0301749	221	-0,00196053	221	0,5
222	0,0627433	222	-0,00802034	222	0,5
223	0,0774361	223	-0,0154551	223	0,5
224	-0,0151002	224	0,0920175	224	0,5
225	-0,0135214	225	0,000891149	225	0,5
226	0,0547222	226	-0,0142584	226	0,5
227	-0,028978	227	-0,0211584	227	0,5
228	0,0211097	228	0,103297	228	0,5
229	-0,0804663	229	-0,0447102	229	0,5
230	-0,0244455	230	0,0288223	230	0,5
231	-0,0292581	231	0,0373264	231	0
232	-0,0429833	232	0,0644937	232	0
233	0,0232232	233	-0,0500826	233	0
234	-0,0659009	234	0,0390323	234	0
235	-0,0302512	235	-0,0449903	235	0
236	0,00539837	236	0,0212093	236	0
237	0,0614192	237	0,0466707	237	0
238	0,028316	238	0,0186632	238	0
239	0,0308624	239	0,151062	239	0
240	0,091976	240	0,0797706	240	0
241	0,0308624	241	0,0975935	241	0
242	0,132718	242	0,166339	242	0
243	0,183646	243	0,0644937	243	0
244	8,22773	244	7,93207	244	0
245	8,36778	245	7,81749	245	0
246	8,21754	246	7,7742	246	0,5
247	8,26847	247	7,80985	247	0,5
248	8,24555	248	7,89133	248	0,5
249	8,16407	249	7,85059	249	0,5
250	8,22773	250	7,88114	250	0,5
251	8,25319	251	7,85568	251	0,5
252	8,27611	252	7,74874	252	0,5
253	8,20226	253	7,77166	253	0,5
254	8,24301	254	7,89642	254	0,5
255	8,27356	255	7,76657	255	0,5
256	8,33722	256	7,85059	256	0,5
257	8,20226	257	7,89897	257	0,5
258	8,20736	258	7,68764	258	0,5
259	8,31431	259	7,89897	259	0,5
260	8,22263	260	7,74874	260	0,5
261	8,29139	261	7,87096	261	0,5
262	8,29903	262	7,78439	262	0,5
263	8,31685	263	7,86841	263	0,5
264	8,20226	264	7,89387	264	0,5
265	8,27866	265	7,78694	265	0,5
266	8,32449	266	7,8124	266	0,5
267	8,30412	267	7,81494	267	0,5
268	8,20736	268	7,81749	268	0,5
269	8,29903	269	7,88369	269	0,5
270	8,23027	270	7,85059	270	0,5
271	8,34486	271	7,82004	271	0,5
272	8,36014	272	7,75638	272	0,5
273	8,22518	273	7,94225	273	0,5
274	8,17425	274	7,80985	274	0,5
275	8,24046	275	7,79967	275	0,5
276	8,30412	276	7,86587	276	0,5
277	8,30412	277	7,94989	277	0,5
278	8,18953	278	7,80476	278	0,5
279	8,24301	279	7,83786	279	0,5
280	8,30157	280	7,82004	280	0,5
281	8,19972	281	8,02627	281	0,5
282	8,14115	282	7,66727	282	0,5
283	8,25065	283	7,89133	283	0,5
284	8,30157	284	7,57306	284	0,5
285	8,30157	285	7,8404	285	0,5
286	8,29393	286	7,84804	286	0,5
287	8,28884	287	7,82004	287	0,5
288	8,32958	288	7,8404	288	0,5
289	8,30921	289	7,88114	289	0,5
290	8,28375	290	7,80221	290	0,5
291	8,3194	291	7,85059	291	0,5
292	8,25319	292	7,74365	292	0,5
293	8,35759	293	7,8404	293	0,5
294	8,27102	294	7,56288	294	0,5
295	8,37542	295	7,8735	295	0,5
296	8,24301	296	7,7411	296	0,5
297	8,36778	297	7,8735	297	0,5
298	8,22773	298	7,8124	298	0,5
299	8,25319	299	7,88623	299	0,5
300	8,28629	300	7,8404	300	0,5
301	8,22773	301	7,80985	301	0,5
302	8,32958	302	7,72583	302	0,5
303	8,27356	303	7,82004	303	0,5
304	8,27356	304	7,81749	304	0,5
305	8,19972	305	7,91933	305	0,5
306	8,2099	306	7,70037	306	0,5
307	8,33468	307	7,90406	307	0,5
308	8,3525	308	7,89642	308	0,5
309	8,44926	309	7,86587	309	0,5
310	8,4238	310	7,86587	310	0,5
311	8,25065	311	7,83022	311	0,5
312	8,30921	312	7,79203	312	0,5
313	8,31431	313	7,88623	313	0,5
314	8,28375	314	7,85059	314	0,5
315	8,27866	315	7,85059	315	0,5
316	8,31431	316	7,8455	316	0,5
317	8,19972	317	7,8404	317	0,5
318	8,27866	318	7,85568	318	0,5
319	8,2099	319	7,78948	319	0,5
320	8,33977	320	7,86841	320	0,5
321	8,21245	321	7,79967	321	0,5
322	8,33722	322	8,06446	322	0,5
323	8,24046	323	7,88369	323	0,5
324	8,11059	324	7,83022	324	0,5
325	8,18953	325	7,82004	325	0,5
326	8,27611	326	7,49158	326	0,5
327	8,26338	327	7,83022	327	0,5
328	8,28884	328	7,85059	328	0,5
329	8,37542	329	7,86841	329	0,5
330	8,28629	330	7,75638	330	0,5
331	8,33468	331	7,83531	331	0,5
332	8,37033	332	7,69018	332	0,5
333	8,30412	333	7,79712	333	0,5
334	8,23027	334	7,89642	334	0,5
335	8,34995	335	7,92697	335	0,5
336	8,27102	336	7,74365	336	0,5
337	8,25574	337	7,52468	337	0,5
338	8,43144	338	7,92952	338	0,5
339	8,215	339	7,9117	339	0,5
340	8,30921	340	7,88114	340	0,5
341	8,32958	341	7,9397	341	0,5
342	8,36014	342	7,8455	342	0,5
343	8,25828	343	7,81494	343	0,5
344	8,24301	344	7,85823	344	0,5
345	8,28629	345	7,84295	345	0,5
346	8,25319	346	7,93207	346	0,5
347	8,33977	347	7,8073	347	0,5
348	8,18189	348	7,7462	348	0,5
349	8,31176	349	7,86587	349	0,5
350	8,28375	350	7,86332	350	0,5
351	8,25574	351	7,63417	351	0,5
352	8,34486	352	7,76147	352	0,5
353	8,32704	353	7,86332	353	0,5
354	8,30921	354	7,77166	354	0,5
355	8,27102	355	7,80221	355	0,5
356	8,27866	356	7,8455	356	0,5
357	8,26847	357	7,80476	357	0,5
358	8,31685	358	7,82767	358	0,5
359	8,22263	359	7,74874	359	0,5
360	8,29648	360	7,87096	360	0,5
361	8,25828	361	7,7411	361	0,5
362	8,30921	362	7,53741	362	0,5
363	8,3525	363	7,76657	363	0,5
364	8,26083	364	7,83531	364	0,5
365	8,28884	365	7,83786	365	0,5
366	8,40598	366	7,94734	366	0,5
367	8,3525	367	7,80476	367	0
368	0,0945224	368	0,069586	368	0
369	0,0843368	369	-0,022075	369	0
370	-0,00988004	370	-0,0424441	370	0
371	0,0894296	371	0,000840226	371	0
372	0,0716048	372	-0,00934433	372	0
373	0,05378	373	0,14597	373	0
374	0,0308624	374	-0,0729978	374	0
375	-0,0251584	375	0,120509	375	0
376	0,0435944	376	-0,0271673	376	0
377	0,0130376	377	-0,0806362	377	0
378	-0,0404368	378	0,069586	378	0
379	-0,0480761	379	-0,0348057	379	0
380	-0,0608081	380	0,0161171	380	0
381	-0,0277048	381	0,209624	381	0
382	-0,0888185	382	0,0594014	382	0
383	-0,0200656	383	-0,0322596	383	0
384	-0,0200656	384	0,0110248	384	0
385	0,0385016	385	0,0644937	385	0
386	0,00794477	386	-0,022075	386	0
387	-0,129561	387	-0,101005	387	0
388	-0,0251584	388	0,0186632	388	0
389	0,0639656	389	0,0670399	389	0
390	-0,0837257	390	0,0186632	390	0
391	0,0461408	391	-0,075544	391	0
392	0,0817904	392	0,158701	392	0
393	-0,0200656	393	0,00593251	393	0
394	0,0181304	394	0,087409	394	0
395	0,041048	395	-0,0551748	395	0
396	-0,111736	396	0,0543092	396	0
397	-0,0608081	397	-0,0831824	397	0
398	-0,0709937	398	0,0110248	398	0
399	-0,0277048	399	0,110324	399	0
400	0,0512336	400	-0,0882747	400	0
401	-0,0837257	401	-0,0271673	401	0
402	-0,0760865	402	0,0186632	402	0
403	0,0104912	403	-0,0118905	403	0
404	0,079244	404	-0,0729978	404	0
405	0,0996152	405	-0,0118905	405	0
406	-0,0684473	406	0,0110248	406	0
407	-0,0277048	407	0,051763	407	0
408	0,0232232	408	-0,039898	408	0
409	0,0690584	409	0,0441246	409	0
410	0,0945224	410	-0,0933669	410	0
411	5,45215	411	2,9289	411	0
412	3,94213	412	2,14214	412	0
413	4,20951	413	2,44259	413	0
414	4,54818	414	2,58008	414	0
415	4,80027	415	2,90853	415	0,5
416	4,65767	416	2,5317	416	0,5
417	4,6755	417	2,65392	417	0,5
418	4,7799	418	2,87798	418	0,5
419	4,90213	419	2,66665	419	0,5
420	4,73407	420	2,64628	420	0,5
421	4,77481	421	2,67683	421	0,5
422	4,75698	422	2,62591	422	0,5
423	4,73916	423	2,58772	423	0,5
424	4,73661	424	2,67938	424	0,5
425	4,74425	425	2,55716	425	0,5
426	4,68314	426	2,68447	426	0,5
427	4,68823	427	2,631	427	0,5
428	4,68823	428	2,44259	428	0,5
429	4,52526	429	2,57753	429	0,5
430	4,61693	430	2,63864	430	0,5
431	4,69842	431	2,70229	431	0,5
432	4,61184	432	2,62591	432	0,5
433	4,60929	433	2,57753	433	0,5
434	4,68059	434	2,67429	434	0,5
435	4,61948	435	2,55716	435	0,5
436	4,71369	436	2,62591	436	0,5
437	4,65003	437	2,64628	437	0,5
438	4,69842	438	2,41458	438	0,5
439	4,57364	439	2,68702	439	0,5
440	4,64239	440	2,5317	440	0,5
441	4,55836	441	2,68956	441	0,5
442	4,6755	442	2,60809	442	0,5
443	4,72388	443	2,603	443	0,5
444	4,5711	444	2,76086	444	0,5
445	4,66022	445	2,58517	445	0,5
446	4,56091	446	2,51133	446	0
447	4,813	447	2,61063	447	0
448	0,147997	448	0,117963	448	0
449	-0,0404368	449	-0,0831824	449	0
450	-0,0557153	450	-0,00425205	450	0
451	-0,00224083	451	0,0823167	451	0
452	0,0486872	452	-0,0653594	452	0
453	-0,0582617	453	0,051763	453	0
454	-0,10919	454	0,00338637	454	0
455	0,0104912	455	0,0110248	455	0
456	0,0232232	456	0,0415785	456	0
457	0,0206768	457	-0,0882747	457	0
458	0,0486872	458	0,087409	458	0
459	-0,0404368	459	0,0390323	459	0
460	-0,0608081	460	-0,0424441	460	0
461	-0,0633545	461	0,0594014	461	0
462	-0,0175192	462	-0,0908208	462	0
463	-0,00733364	463	0,0594014	463	0
464	0,0308624	464	-0,0882747	464	0
465	0,05378	465	-0,0653594	465	0
466	-0,0455297	466	-0,0373519	466	0
467	-0,0608081	467	0,0492169	467	0
468	0,041048	468	0,0237555	468	0
469	0,0334088	469	-0,00934433	469	0
470	5,02435	470	2,67174	470	0
471	4,17895	471	2,50879	471	0
472	4,31136	472	2,4706	472	0
473	4,46415	473	2,58263	473	0
474	4,87412	474	2,81432	474	0,5
475	5,01672	475	2,83724	475	0,5
476	4,86648	476	2,68702	476	0,5
477	4,84611	477	2,75831	477	0,5
478	4,8181	478	2,77868	478	0,5
479	4,84865	479	2,70739	479	0,5
480	4,88176	480	2,72521	480	0,5
481	4,89449	481	2,55971	481	0,5
482	4,71115	482	2,74049	482	0,5
483	4,91231	483	2,71757	483	0,5
484	4,8894	484	2,59281	484	0,5
485	4,8894	485	2,77359	485	0,5
486	4,79009	486	2,79141	486	0,5
487	4,84101	487	2,72012	487	0,5
488	4,91741	488	2,72776	488	0,5
489	4,77481	489	2,66156	489	0,5
490	4,7799	490	2,70229	490	0,5
491	4,66786	491	2,6972	491	0,5
492	4,80791	492	2,67683	492	0,5
493	4,72643	493	2,67938	493	0,5
494	4,813	494	2,65137	494	0,5
495	4,8512	495	2,70739	495	0,5
496	4,73152	496	2,73285	496	0,5
497	4,60675	497	2,5979	497	0,5
498	4,63221	498	2,61318	498	0,5
499	4,76717	499	2,58772	499	0,5
500	4,70351	500	2,61827	500	0,5
501	4,68568	501	2,77613	501	0,5
502	4,76208	502	2,69466	502	0,5
503	4,78245	503	2,72266	503	0,5
504	4,72388	504	2,70993	504	0,5
505	4,7468	505	2,59281	505	0,5
506	4,66786	506	2,68447	506	0,5
507	4,82828	507	2,65901	507	0,5
508	4,71879	508	2,64373	508	0,5
509	4,67804	509	2,59281	509	0,5
510	4,69332	510	2,58008	510	0,5
511	4,82319	511	2,65137	511	0,5
512	4,7799	512	2,64373	512	0,5
513	4,69078	513	2,75576	513	0,5
514	4,84611	514	2,47569	514	0
515	1,98395	515	1,14406	515	0
516	0,0486872	516	0,0644937	516	0
517	0,066512	517	0,0186632	517	0
518	0,0181304	518	0,224901	518	0
519	0,00539837	519	-0,0424441	519	0
520	0,079244	520	-0,0628133	520	0
521	-0,0862721	521	-0,0500826	521	0
522	0,028316	522	0,0568553	522	0
523	0,00285197	523	0,0288478	523	0
524	0,0257696	524	0,069586	524	0
525	0,000305568	525	0,0110248	525	0
526	-0,0735401	526	0,0237555	526	0
527	-0,0964577	527	-0,00425205	527	0
528	0,066512	528	0,0161171	528	0
529	-0,00733364	529	-0,0551748	529	0
530	0,00794477	530	0,148516	530	0
531	-0,022612	531	-0,0602671	531	0
532	-0,0378904	532	-0,0118905	532	0
533	0,275317	533	0,087409	533	0
534	4,7799	534	2,68956	534	0
535	4,65258	535	2,68956	535	0
536	4,85884	536	2,76595	536	0
537	4,83592	537	2,5648	537	0,5
538	4,69587	538	2,59281	538	0,5
539	4,66277	539	2,78377	539	0,5
540	4,50489	540	2,52152	540	0,5
541	4,45905	541	2,67938	541	0,5
542	4,319	542	2,58008	542	0,5
543	4,07455	543	2,35857	543	0,5
544	4,08728	544	2,32037	544	0,5
545	4,93268	545	2,66665	545	0,5
546	4,33937	546	2,52152	546	0,5
547	4,44123	547	2,42986	547	0,5
548	4,36229	548	2,50115	548	0,5
549	4,06436	549	2,34074	549	0,5
550	4,48452	550	2,603	550	0,5
551	4,41831	551	2,5368	551	0,5
552	4,44378	552	2,57244	552	0,5
553	4,44887	553	2,5648	553	0,5
554	4,48452	554	2,54443	554	0,5
555	4,63476	555	2,54443	555	0,5
556	4,36229	556	2,62846	556	0,5
557	4,25789	557	2,45277	557	0,5
558	4,44378	558	2,62591	558	0,5
559	4,32409	559	2,51388	559	0,5
560	4,23242	560	2,46296	560	0,5
561	4,45396	561	2,47823	561	0,5
562	4,36484	562	2,74049	562	0,5
563	4,32409	563	2,45023	563	0,5
564	4,22478	564	2,46296	564	0,5
565	4,23242	565	2,4986	565	0,5
566	4,19932	566	2,46041	566	0,5
567	4,05163	567	2,45277	567	0,5
568	4,36484	568	2,57499	568	0
569	4,80282	569	2,74303	569	0
570	0,0512336	570	0,161247	570	0
571	0,0385016	571	0,0670399	571	0
572	-0,00988004	572	0,069586	572	0
573	0,00539837	573	-0,0195289	573	0
574	-0,0684473	574	-0,00934433	574	0
575	-0,0506225	575	0,0110248	575	0
576	-0,0404368	576	0,0186632	576	0
577	-0,022612	577	0,143424	577	0
578	0,102162	578	0,03394	578	0
579	-0,0557153	579	-0,0500826	579	0
580	0,000305568	580	0,0288478	580	0
581	0,0461408	581	0,14597	581	0
582	0,0104912	582	0,0313939	582	0
583	-0,0251584	583	-0,00170591	583	0
584	-0,0124264	584	-0,00679819	584	0
585	0,041048	585	-0,0348057	585	0
586	-0,00733364	586	0,0288478	586	0
587	-0,0531689	587	-0,0373519	587	0
588	0,0104912	588	-0,0628133	588	0
589	-0,0709937	589	0,130693	589	0
590	0,183646	590	0,201985	590	0
591	0,262585	591	0,385307	591	0
592	6,62095	592	6,31272	592	0
593	9,60024	593	9,0982	593	0
594	9,9109	594	9,2917	594	0
595	9,85233	595	9,36809	595	0,5
596	9,84979	596	9,38846	596	0,5
597	9,99493	597	9,34263	597	0,5
598	9,88289	598	9,31207	598	0,5
599	9,90071	599	9,35027	599	0,5
600	9,69445	600	9,15167	600	0,5
601	9,74793	601	9,0982	601	0,5
602	9,65371	602	9,20768	602	0,5
603	9,68172	603	8,79521	603	0,5
604	9,54676	604	8,98362	604	0,5
605	9,44236	605	9,17713	605	0,5
606	9,45764	606	8,9327	606	0,5
607	8,7039	607	8,33181	607	0,5
608	8,84905	608	8,41074	608	0,5
609	9,03748	609	8,67299	609	0,5
610	9,08841	610	8,44129	610	0,5
611	9,08586	611	8,65772	611	0,5
612	9,14443	612	8,62716	612	0,5
613	8,89998	613	8,34709	613	0,5
614	8,84396	614	8,44384	614	0,5
615	8,90252	615	8,44639	615	0,5
616	8,88215	616	8,46166	616	0,5
617	8,61478	617	8,30889	617	0,5
618	8,71154	618	8,30635	618	0,5
619	8,74974	619	8,28853	619	0,5
620	8,59696	620	8,15613	620	0,5
621	8,51802	621	8,20705	621	0,5
622	8,55112	622	8,13576	622	0,5
623	8,47727	623	8,1383	623	0,5
624	8,53839	624	8,1714	624	0,5
625	8,5333	625	8,14085	625	0,5
626	8,55876	626	8,16631	626	0,5
627	8,56131	627	8,15613	627	0,5
628	8,51292	628	8,14085	628	0,5
629	8,67589	629	8,1052	629	0,5
630	8,51802	630	8,10266	630	0,5
631	8,61478	631	8,1434	631	0,5
632	8,55367	632	8,11284	632	0,5
633	8,60205	633	8,18413	633	0,5
634	8,55876	634	8,17395	634	0,5
635	8,47727	635	8,07974	635	0,5
636	8,56385	636	8,16631	636	0,5
637	8,49255	637	8,17649	637	0,5
638	8,55112	638	8,18668	638	0,5
639	8,57913	639	8,16886	639	0,5
640	8,58422	640	8,17649	640	0,5
641	8,53584	641	8,24015	641	0,5
642	8,43908	642	8,16122	642	0,5
643	8,62497	643	8,04664	643	0,5
644	8,60969	644	8,16376	644	0,5
645	8,56131	645	8,06701	645	0,5
646	8,52311	646	8,1052	646	0,5
647	8,55621	647	8,13576	647	0,5
648	8,46709	648	8,06956	648	0,5
649	8,58677	649	8,09502	649	0,5
650	8,57149	650	8,24269	650	0,5
651	8,55621	651	8,01354	651	0,5
652	8,57913	652	8,12812	652	0,5
653	8,50529	653	8,10266	653	0,5
654	8,55876	654	8,0721	654	0,5
655	8,55367	655	8,17904	655	0,5
656	8,5282	656	8,15867	656	0,5
657	8,64279	657	8,24524	657	0,5
658	8,40852	658	8,13321	658	0,5
659	8,60714	659	8,03136	659	0,5
660	8,65043	660	8,16122	660	0,5
661	8,53075	661	8,10266	661	0,5
662	8,61987	662	8,14085	662	0,5
663	8,4238	663	8,18159	663	0,5
664	8,51038	664	8,16631	664	0,5
665	8,53075	665	8,0441	665	0,5
666	8,54603	666	8,1434	666	0,5
667	8,55876	667	8,06446	667	0,5
668	8,62751	668	8,17649	668	0,5
669	8,58677	669	8,1714	669	0,5
670	8,6708	670	8,22487	670	0,5
671	8,57149	671	8,11284	671	0,5
672	8,54093	672	8,11284	672	0,5
673	8,53839	673	8,15358	673	0,5
674	8,53075	674	8,19941	674	0,5
675	8,50783	675	8,2376	675	0,5
676	8,47982	676	8,11539	676	0,5
677	8,4569	677	8,10266	677	0,5
678	8,59186	678	8,08229	678	0,5
679	8,50529	679	8,00845	679	0,5
680	8,57149	680	8,04155	680	0,5
681	8,60714	681	8,15103	681	0,5
682	8,59441	682	8,22233	682	0,5
683	8,55367	683	8,15613	683	0,5
684	8,5664	684	8,13066	684	0,5
685	8,54603	685	8,15867	685	0,5
686	8,66825	686	7,96517	686	0,5
687	8,4951	687	8,15613	687	0,5
688	8,58932	688	8,14085	688	0,5
689	8,64024	689	8,22996	689	0,5
690	8,61987	690	8,09247	690	0,5
691	8,64024	691	8,22487	691	0,5
692	8,55367	692	8,15358	692	0,5
693	8,53839	693	8,12557	693	0,5
694	8,55876	694	8,23251	694	0,5
695	8,67844	695	8,1052	695	0,5
696	8,60714	696	8,12557	696	0,5
697	8,54093	697	8,21214	697	0,5
698	8,5995	698	8,16631	698	0,5
699	8,54603	699	8,21723	699	0,5
700	8,56895	700	8,16886	700	0,5
701	8,60969	701	8,17904	701	0,5
702	8,53839	702	8,09502	702	0,5
703	8,54093	703	8,14849	703	0,5
704	8,65298	704	8,19686	704	0,5
705	8,58168	705	8,13066	705	0,5
706	8,60714	706	8,07974	706	0,5
707	8,48746	707	8,06446	707	0,5
708	8,60969	708	8,25797	708	0,5
709	8,63006	709	8,09756	709	0,5
710	8,50019	710	8,22233	710	0,5
711	8,50529	711	8,2376	711	0,5
712	8,59441	712	8,09756	712	0,5
713	8,59696	713	7,99317	713	0,5
714	8,55876	714	8,02118	714	0,5
715	8,48491	715	8,11284	715	0,5
716	8,59186	716	8,17904	716	0,5
717	8,5282	717	8,16376	717	0,5
718	8,64534	718	8,06192	718	0,5
719	8,51802	719	7,93461	719	0,5
720	8,57913	720	8,16376	720	0,5
721	8,5995	721	8,22233	721	0,5
722	8,45945	722	8,21469	722	0,5
723	8,63006	723	8,13321	723	0,5
724	8,64024	724	8,20959	724	0,5
725	8,72428	725	8,25288	725	0,5
726	8,52056	726	7,71055	726	0,5
727	8,53839	727	8,02882	727	0,5
728	8,5664	728	8,1383	728	0,5
729	8,64279	729	8,11793	729	0,5
730	8,49765	730	8,12303	730	0,5
731	8,57658	731	8,13576	731	0,5
732	8,57913	732	8,16886	732	0,5
733	8,68863	733	8,18668	733	0,5
734	8,65043	734	8,13576	734	0,5
735	8,44672	735	8,00336	735	0,5
736	8,57658	736	8,2045	736	0,5
737	8,56385	737	8,08229	737	0,5
738	8,53584	738	8,00336	738	0,5
739	8,58677	739	8,00336	739	0,5
740	8,68099	740	8,15867	740	0,5
741	8,66062	741	8,09756	741	0,5
742	8,54603	742	8,08483	742	0,5
743	8,5282	743	8,34963	743	0,5
744	8,57658	744	8,26306	744	0,5
745	8,58932	745	8,07465	745	0,5
746	8,57913	746	8,21469	746	0,5
747	8,462	747	8,18159	747	0,5
748	8,54857	748	8,16376	748	0,5
749	8,50783	749	8,22233	749	0,5
750	8,51802	750	8,24779	750	0,5
751	8,58677	751	8,13066	751	0,5
752	8,57404	752	8,26052	752	0,5
753	8,60459	753	8,12303	753	0,5
754	8,63006	754	8,22996	754	0,5
755	8,53584	755	8,16631	755	0,5
756	8,56895	756	8,20705	756	0,5
757	8,46454	757	8,06446	757	0,5
758	8,60969	758	8,16122	758	0,5
759	8,61733	759	8,16631	759	0,5
760	8,68099	760	8,16886	760	0,5
761	8,68353	761	8,01609	761	0,5
762	8,48746	762	8,16631	762	0,5
763	8,46964	763	8,22487	763	0,5
764	8,61987	764	8,16122	764	0,5
765	8,53075	765	8,17649	765	0,5
766	8,58168	766	8,12557	766	0,5
767	8,58422	767	8,22487	767	0,5
768	8,52311	768	8,05683	768	0,5
769	8,54348	769	8,06956	769	0,5
770	8,57658	770	8,17649	770	0,5
771	8,50274	771	8,13576	771	0,5
772	8,62751	772	8,06192	772	0,5
773	8,63261	773	8,02627	773	0,5
774	8,55621	774	8,16631	774	0,5
775	8,58677	775	8,1103	775	0,5
776	8,59696	776	8,14594	776	0,5
777	8,41361	777	8,16122	777	0,5
778	8,58677	778	8,16886	778	0,5
779	8,4238	779	8,21723	779	0,5
780	8,46964	780	7,97535	780	0,5
781	8,50019	781	8,08738	781	0,5
782	8,58932	782	8,11793	782	0,5
783	8,55367	783	8,15358	783	0,5
784	8,64024	784	8,16631	784	0,5
785	8,67844	785	8,09502	785	0,5
786	8,47982	786	8,09247	786	0,5
787	8,60969	787	8,12812	787	0,5
788	8,54857	788	8,18413	788	0
789	8,55876	789	8,16122	789	0
790	0,354255	790	0,2911	790	0
791	-0,0302512	791	-0,0322596	791	0
792	0,041048	792	-0,0297135	792	0
793	0,0308624	793	0,00338637	793	0
794	0,104708	794	0,0492169	794	0
795	-0,0582617	795	-0,039898	795	0
796	0,079244	796	-0,0729978	796	0
797	-0,0939113	797	0,0466707	797	0
798	-0,0175192	798	-0,103552	798	0
799	0,0308624	799	0,0186632	799	0
800	0,0435944	800	0,0263016	800	0
801	-0,0582617	801	-0,185028	801	0
802	-0,0608081	802	-0,0348057	802	0
803	0,135265	803	0,0772244	803	0
804	-0,0659009	804	0,0492169	804	0
805	-0,035344	805	-0,0169828	805	0
806	-0,0480761	806	0,0186632	806	0
807	-0,0557153	807	0,087409	807	0
808	-0,0760865	808	0,00847865	808	0
809	-0,00733364	809	0,0288478	809	0
810	0,0512336	810	-0,00170591	810	0
811	-0,0608081	811	0,0644937	811	0
812	-0,106643	812	-0,126467	812	0
813	-0,0302512	813	0,051763	813	0
814	0,0817904	814	0,0543092	814	0
815	-0,0990041	815	0,0364862	815	0
816	-0,0124264	816	0,0364862	816	0
817	0,000305568	817	0,0466707	817	0
818	0,00539837	818	0,171432	818	0
819	0,0461408	819	0,138332	819	0
820	-0,00224083	820	0,107778	820	0
821	0,756587	821	2,30255	821	0
822	0,519771	822	1,54889	822	0
823	0,433194	823	1,38849	823	0
824	0,384812	824	1,37321	824	0
825	0,428101	825	1,53107	825	0
826	0,542689	826	1,76277	826	0
827	0,593617	827	1,86971	827	0
828	0,527411	828	1,49797	828	0
829	0,570699	829	1,79841	829	0
830	0,601256	830	1,84679	830	0
831	0,359348	831	1,58709	831	0
832	0,547782	832	1,77041	832	0
833	0,545235	833	1,66602	833	0
834	0,601256	834	1,76022	834	0,5
835	0,524864	835	1,66856	835	0,5
836	0,613988	836	1,70675	836	0,5
837	0,517225	837	1,79332	837	0,5
838	0,545235	838	1,81878	838	0,5
839	0,631813	839	1,80096	839	0,5
840	0,585978	840	1,82388	840	0,5
841	0,585978	841	1,74749	841	0,5
842	0,509586	842	1,81115	842	0,5
843	0,527411	843	1,73985	843	0,5
844	0,583431	844	1,79332	844	0,5
845	0,636906	845	1,68893	845	0,5
846	0,501947	846	1,81878	846	0,5
847	0,570699	847	1,70675	847	0,5
848	0,463751	848	1,67365	848	0,5
849	0,512132	849	1,61764	849	0,5
850	0,557967	850	1,90281	850	0,5
851	0,596163	851	1,71948	851	0,5
852	0,552875	852	1,54125	852	0,5
853	0,545235	853	1,66856	853	0,5
854	0,557967	854	1,6762	854	0,5
855	0,575792	855	1,7093	855	0,5
856	0,514679	856	1,53107	856	0,5
857	0,575792	857	1,61764	857	0,5
858	0,504493	858	1,68384	858	0,5
859	0,652184	859	1,82133	859	0,5
860	0,504493	860	1,79841	860	0,5
861	0,573246	861	1,84679	861	0,5
862	0,568153	862	1,75513	862	0,5
863	0,616535	863	1,79841	863	0,5
864	0,481575	864	1,80351	864	0,5
865	0,529957	865	1,73731	865	0
866	0,603803	866	1,81624	866	0
867	0,158182	867	0,209624	867	0
868	0,0206768	868	-0,0246212	868	0
869	0,0308624	869	-0,0882747	869	0
870	-0,0939113	870	0,0441246	870	0
871	-0,00478723	871	0,051763	871	0
872	0,0232232	872	-0,0729978	872	0
873	-0,0990041	873	0,069586	873	0
874	-0,0251584	874	0,00593251	874	0
875	0,0945224	875	-0,0933669	875	0
876	0,119986	876	0,0212093	876	0
877	0,0206768	877	0,0466707	877	0
878	-0,0480761	878	0,102686	878	0
879	-0,022612	879	-0,039898	879	0
880	-0,0837257	880	0,115417	880	0
881	-0,0251584	881	0,00847865	881	0
882	-0,0964577	882	0,0390323	882	0
883	0,0308624	883	-0,0144366	883	0
884	-0,10155	884	0,0390323	884	0
885	0,00285197	885	0,0568553	885	0
886	0,0181304	886	0,0594014	886	0
887	-0,00224083	887	0,0135709	887	0
888	0,0359552	888	-0,0118905	888	0
889	0,0614192	889	0,0237555	889	0
890	0,000305568	890	0,0288478	890	0
891	0,05378	891	0,0288478	891	0
892	-0,00478723	892	0,0492169	892	0
893	-0,0709937	893	0,0186632	893	0
894	-0,0302512	894	0,087409	894	0
895	0,0945224	895	0,0466707	895	0
896	0,041048	896	0,0212093	896	0
897	0,0486872	897	-0,0449903	897	0
898	-0,0557153	898	0,0492169	898	0
899	-0,0302512	899	0,0288478	899	0
900	0,091976	900	0,0568553	900	0
901	0,00285197	901	-0,215582	901	0
902	-0,00733364	902	0,087409	902	0
903	-0,0455297	903	-0,0297135	903	0
904	-0,022612	904	0,0441246	904	0
905	-0,0582617	905	-0,0500826	905	0
906	-0,0200656	906	0,0848628	906	0
907	-0,0582617	907	-0,0246212	907	0
908	-0,0455297	908	0,171432	908	0
909	0,0334088	909	-0,039898	909	0
910	0,0206768	910	0,0263016	910	0
911	0,0206768	911	0,0670399	911	0
912	0,125079	912	-0,057721	912	0
913	-0,0251584	913	0,069586	913	0
914	0,00539837	914	0,0797706	914	0
915	0,0130376	915	0,00847865	915	0
916	-0,0251584	916	0,0313939	916	0
917	0,14545	917	-0,0500826	917	0
918	0,0461408	918	0,0110248	918	0
919	-0,00988004	919	0,0466707	919	0
920	0,0741512	920	-0,0144366	920	0
921	0,107254	921	-0,0628133	921	0
922	0,0232232	922	0,0950474	922	0
923	-0,0429833	923	-0,0933669	923	0
924	0,0206768	924	0,0110248	924	0
925	-0,0735401	925	0,0237555	925	0
926	0,0588728	926	-0,0424441	926	0
927	-0,0582617	927	0,0288478	927	0
928	-0,0582617	928	0,03394	928	0
929	0,066512	929	0,0313939	929	0
930	0,0639656	930	0,00338637	930	0
931	0,0130376	931	-0,0526287	931	0
932	-0,0277048	932	-0,00934433	932	0
933	0,015584	933	0,0568553	933	0
934	-0,0302512	934	0,10014	934	0
935	0,00539837	935	0,0568553	935	0
936	-0,0862721	936	0,051763	936	0
937	0,05378	937	0,069586	937	0
938	0,0588728	938	0,0186632	938	0
939	0,015584	939	0,0492169	939	0
940	-0,0277048	940	0,0899551	940	0
941	-0,0582617	941	0,0135709	941	0
942	0,05378	942	-0,00425205	942	0
943	-0,0684473	943	0,0899551	943	0
944	-0,0378904	944	-0,0857285	944	0
945	0,00539837	945	0,0288478	945	0
946	0,0817904	946	0,151062	946	0
947	0,0741512	947	0,0161171	947	0
948	0,0385016	948	0,128147	948	0
949	0,0639656	949	0,0594014	949	0
950	0,0435944	950	-0,0959131	950	0
951	0,0130376	951	-0,022075	951	0
952	0,0486872	952	-0,0246212	952	0
953	0,0461408	953	-0,0297135	953	0
954	0,000305568	954	-0,0246212	954	0
955	-0,022612	955	0,0390323	955	0
956	0,0945224	956	0,00338637	956	0
957	0,0435944	957	-0,0297135	957	0
958	0,0308624	958	-0,00425205	958	0
959	-0,0378904	959	0,0772244	959	0
960	0,0206768	960	-0,108644	960	0
961	0,015584	961	0,00847865	961	0
962	-0,0811793	962	0,128147	962	0
963	0,00285197	963	-0,205397	963	0
964	0,0359552	964	0,0492169	964	0
965	-0,0582617	965	0,130693	965	0
966	-0,00733364	966	-0,057721	966	0
967	0,0206768	967	-0,0526287	967	0
968	0,00285197	968	-0,0882747	968	0
969	0,0104912	969	0,0110248	969	0
970	-0,0277048	970	-0,0475364	970	0
971	0,0716048	971	-0,0322596	971	0
972	-0,0429833	972	-0,00425205	972	0
973	-0,0200656	973	0,0161171	973	0
974	-0,0557153	974	0,00593251	974	0
975	0,00794477	975	0,123055	975	0
976	-0,0786329	976	0,0237555	976	0
977	0,0385016	977	0,0237555	977	0
978	0,0614192	978	-0,0348057	978	0
979	0,104708	979	0,0594014	979	0
980	0,0104912	980	0,0492169	980	0
981	0,0130376	981	-0,022075	981	0
982	0,0486872	982	0,00847865	982	0
983	0,0181304	983	0,0746783	983	0
984	-0,00988004	984	-0,0449903	984	0
985	-0,0709937	985	0,0670399	985	0
986	-0,0608081	986	-0,0144366	986	0
987	-0,119375	987	0,00338637	987	0
988	-0,0302512	988	0,0925013	988	0
989	-0,0684473	989	-0,116282	989	0
990	-0,0378904	990	0,00847865	990	0
991	0,00794477	991	0,0186632	991	0
992	-0,00224083	992	0,11287	992	0
993	-0,0149728	993	-0,0144366	993	0
994	0,0486872	994	0,0135709	994	0
995	-0,0124264	995	-0,0348057	995	0
996	0,0104912	996	-0,0475364	996	0
997	0,00539837	997	-0,0373519	997	0
998	0,797329	998	2,40185	998	0
999	0,728576	999	2,25927	999	0
1000	0,234574	1000	1,26373	1000	0
1001	0,267678	1001	1,0473	1001	0
1002	0,346616	1002	1,06258	1002	0
1003	0,30842	1003	0,991289	1003	0
1004	0,305874	1004	1,16697	1004	0
1005	0,277863	1005	0,711213	1005	0
1006	0,282956	1006	0,973466	1006	0
1007	0,0486872	1007	0,296192	1007	0
1008	0,160729	1008	0,263093	1008	0
1009	0,53505	1009	1,41395	1009	0
1010	0,75404	1010	1,95882	1010	0
1011	0,547782	1011	1,67365	1011	0
1012	0,43574	1012	1,46232	1012	0
1013	0,501947	1013	1,75768	1013	0
1014	0,494307	1014	1,80096	1014	0
1015	0,547782	1015	1,59472	1015	0
1016	0,479029	1016	1,65074	1016	0
1017	0,542689	1017	1,62273	1017	0,5
1018	0,484122	1018	1,69912	1018	0,5
1019	0,527411	1019	1,68129	1019	0,5
1020	0,547782	1020	1,69912	1020	0,5
1021	0,47139	1021	1,66602	1021	0,5
1022	0,631813	1022	1,69148	1022	0,5
1023	0,568153	1023	1,72712	1023	0,5
1024	0,445926	1024	1,74495	1024	0,5
1025	0,550328	1025	1,81624	1025	0,5
1026	0,547782	1026	1,73985	1026	0,5
1027	0,654731	1027	1,78568	1027	0,5
1028	0,537596	1028	1,75258	1028	0,5
1029	0,664916	1029	1,72967	1029	0,5
1030	0,507039	1030	1,80096	1030	0,5
1031	0,606349	1031	1,86461	1031	0,5
1032	0,550328	1032	1,76532	1032	0,5
1033	0,522318	1033	1,86207	1033	0,5
1034	0,608895	1034	1,7755	1034	0,5
1035	0,580885	1035	1,74495	1035	0,5
1036	0,527411	1036	1,77041	1036	0,5
1037	0,585978	1037	1,61509	1037	0,5
1038	0,596163	1038	1,51325	1038	0,5
1039	0,501947	1039	1,56162	1039	0,5
1040	0,53505	1040	1,5438	1040	0,5
1041	0,37208	1041	1,49288	1041	0,5
1042	0,486668	1042	1,4776	1042	0,5
1043	0,453565	1043	1,62528	1043	0,5
1044	0,512132	1044	1,46487	1044	0,5
1045	0,733669	1045	1,56926	1045	0,5
1046	0,468843	1046	1,43177	1046	0,5
1047	0,456111	1047	1,56417	1047	0,5
1048	0,430647	1048	1,61255	1048	0
1049	0,570699	1049	1,49033	1049	0
1050	0,015584	1050	0,166339	1050	0
1051	0,0359552	1051	0,138332	1051	0
1052	-0,0684473	1052	-0,0297135	1052	0
1053	-0,0709937	1053	0,0950474	1053	0
1054	0,0817904	1054	-0,0373519	1054	0
1055	-0,0582617	1055	0,105232	1055	0
1056	-0,0684473	1056	0,0313939	1056	0
1057	-0,00224083	1057	-0,0246212	1057	0
1058	0,0385016	1058	-0,00170591	1058	0
1059	-0,00478723	1059	0,0263016	1059	0
1060	-0,0251584	1060	0,00847865	1060	0
1061	0,00539837	1061	-0,0882747	1061	0
1062	0,028316	1062	0,0186632	1062	0
1063	-0,0480761	1063	0,143424	1063	0
1064	0,00794477	1064	0,0441246	1064	0
1065	0,0486872	1065	0,0263016	1065	0
1066	0,260038	1066	1,32229	1066	0
1067	0,540143	1067	1,61509	1067	0
1068	0,412823	1068	1,26627	1068	0
1069	0,356802	1069	1,1848	1069	0
1070	0,242214	1070	0,986196	1070	0
1071	0,277863	1071	0,800328	1071	0
1072	0,176007	1072	0,736675	1072	0
1073	0,591071	1073	1,73222	1073	0
1074	0,453565	1074	1,46742	1074	0
1075	0,379719	1075	1,29173	1075	0
1076	0,629267	1076	1,72712	1076	0
1077	0,613988	1077	1,69912	1077	0
1078	0,552875	1078	1,66347	1078	0
1079	0,613988	1079	1,82133	1079	0
1080	0,542689	1080	1,71948	1080	0,5
1081	0,568153	1081	1,78823	1081	0,5
1082	0,466297	1082	1,59727	1082	0,5
1083	0,453565	1083	1,66347	1083	0,5
1084	0,608895	1084	1,64055	1084	0,5
1085	0,545235	1085	1,66602	1085	0,5
1086	0,636906	1086	1,61255	1086	0,5
1087	0,552875	1087	1,68893	1087	0,5
1088	0,522318	1088	1,6431	1088	0,5
1089	0,550328	1089	1,67111	1089	0,5
1090	0,438287	1090	1,61509	1090	0,5
1091	0,53505	1091	1,57945	1091	0,5
1092	0,568153	1092	1,52598	1092	0,5
1093	0,458658	1093	1,49542	1093	0,5
1094	0,629267	1094	1,68638	1094	0,5
1095	0,4994	1095	1,72203	1095	0,5
1096	0,400091	1096	1,59218	1096	0,5
1097	0,601256	1097	1,47506	1097	0,5
1098	0,433194	1098	1,67365	1098	0,5
1099	0,527411	1099	1,55653	1099	0,5
1100	0,53505	1100	1,84934	1100	0,5
1101	0,410276	1101	1,70675	1101	0,5
1102	0,568153	1102	1,60236	1102	0,5
1103	0,575792	1103	1,59218	1103	0,5
1104	0,580885	1104	1,62019	1104	0,5
1105	0,512132	1105	1,61	1105	0,5
1106	0,473936	1106	1,57181	1106	0,5
1107	0,440833	1107	1,72967	1107	0,5
1108	0,540143	1108	1,69402	1108	0,5
1109	0,468843	1109	1,55653	1109	0,5
1110	0,501947	1110	1,51579	1110	0,5
1111	0,428101	1111	1,5769	1111	0
1112	0,466297	1112	1,61255	1112	0
1113	-0,0913649	1113	0,123055	1113	0
1114	0,0308624	1114	-0,0500826	1114	0
1115	-0,035344	1115	0,0466707	1115	0
1116	0,0588728	1116	0,00338637	1116	0
1117	-0,0633545	1117	0,000840226	1117	0
1118	-0,10919	1118	0,03394	1118	0
1119	-0,00478723	1119	-0,14429	1119	0
1120	0,0206768	1120	-0,33525	1120	0
1121	0,000305568	1121	-0,075544	1121	0
1122	0,0130376	1122	0,0823167	1122	0
1123	0,000305568	1123	0,0797706	1123	0
1124	0,0308624	1124	-0,0118905	1124	0
1125	-0,00988004	1125	0,0288478	1125	0
1126	0,079244	1126	0,0568553	1126	0
1127	0,000305568	1127	0,000840226	1127	0
1128	0,041048	1128	-0,00679819	1128	0
1129	-0,0149728	1129	-0,0322596	1129	0
1130	0,079244	1130	-0,039898	1130	0
1131	0,0334088	1131	-0,0118905	1131	0
1132	-0,0913649	1132	-0,0195289	1132	0
1133	0,0945224	1133	0,0186632	1133	0
1134	0,140358	1134	0,128147	1134	0
1135	0,173461	1135	0,117963	1135	0
1136	0,112347	1136	0,0186632	1136	0
1137	0,237121	1137	0,214716	1137	0
1138	10,41	1138	9,88495	1138	0
1139	10,41	1139	9,88241	1139	0
1140	10,41	1140	9,88495	1140	0
1141	10,41	1141	9,81112	1141	0
1142	10,0484	1142	9,54123	1142	0
1143	10,2623	1143	9,70418	1143	0,5
1144	10,2368	1144	9,72709	1144	0,5
1145	10,2063	1145	9,58706	1145	0,5
1146	10,1477	1146	9,74492	1146	0,5
1147	9,99493	1147	9,44702	1147	0,5
1148	10,41	1148	9,86713	1148	0,5
1149	10,1095	1149	9,54632	1149	0,5
1150	10,2954	1150	9,73473	1150	0,5
1151	10,0662	1151	9,46484	1151	0,5
1152	2,55944	1152	2,31783	1152	0,5
1153	9,7301	1153	9,01672	1153	0,5
1154	9,71992	1154	8,99381	1154	0,5
1155	9,82177	1155	9,17967	1155	0,5
1156	9,63843	1156	9,01163	1156	0
1157	9,56713	1157	9,08037	1157	0
1158	9,67408	1158	9,11602	1158	0
1159	9,6588	1159	9,03454	1159	0
1160	9,61552	1160	9,07783	1160	0
1161	9,41435	1161	8,76465	1161	0
1162	7,45617	1162	6,81686	1162	0
1163	7,37214	1163	6,91616	1163	0
1164	8,55621	1164	8,23506	1164	0
1165	8,58677	1165	8,11539	1165	0
1166	8,63515	1166	8,21723	1166	0
1167	8,6708	1167	8,22742	1167	0
1168	8,60205	1168	8,13576	1168	0
1169	8,81085	1169	8,34199	1169	0,5
1170	8,8465	1170	8,35727	1170	0,5
1171	8,85414	1171	8,26052	1171	0,5
1172	8,99929	1172	8,2707	1172	0,5
1173	8,94327	1173	8,31399	1173	0,5
1174	8,79812	1174	8,33945	1174	0,5
1175	8,96364	1175	8,33181	1175	0,5
1176	8,77775	1176	8,40056	1176	0,5
1177	8,80576	1177	8,33945	1177	0,5
1178	8,8465	1178	8,44639	1178	0,5
1179	8,87961	1179	8,38528	1179	0,5
1180	8,73191	1180	8,23506	1180	0,5
1181	8,59441	1181	8,28598	1181	0,5
1182	8,45945	1182	8,02373	1182	0,5
1183	8,93053	1183	8,41074	1183	0,5
1184	8,45181	1184	8,06192	1184	0,5
1185	8,82104	1185	8,27834	1185	0,5
1186	8,4569	1186	8,1383	1186	0,5
1187	8,72937	1187	8,19686	1187	0,5
1188	8,7421	1188	8,31653	1188	0,5
1189	8,89998	1189	8,4031	1189	0,5
1190	8,49001	1190	7,98299	1190	0,5
1191	8,61987	1191	8,20705	1191	0,5
1192	8,55367	1192	8,11539	1192	0,5
1193	8,70645	1193	8,29362	1193	0,5
1194	8,74719	1194	8,24269	1194	0,5
1195	8,86178	1195	8,40056	1195	0,5
1196	8,73701	1196	8,30635	1196	0,5
1197	8,65043	1197	8,1714	1197	0,5
1198	8,39834	1198	8,11539	1198	0,5
1199	8,55876	1199	8,04664	1199	0,5
1200	8,75483	1200	8,21214	1200	0,5
1201	8,79303	1201	8,31144	1201	0,5
1202	8,48746	1202	8,02882	1202	0,5
1203	8,5333	1203	7,96771	1203	0,5
1204	8,67844	1204	8,24015	1204	0,5
1205	8,79303	1205	8,24269	1205	0,5
1206	8,69627	1206	8,29871	1206	0,5
1207	8,48746	1207	8,00336	1207	0,5
1208	8,5995	1208	8,05173	1208	0,5
1209	8,69372	1209	8,25543	1209	0,5
1210	8,91526	1210	8,34454	1210	0,5
1211	8,60205	1211	8,09502	1211	0,5
1212	8,75229	1212	8,21469	1212	0,5
1213	8,76247	1213	8,3369	1213	0,5
1214	8,53839	1214	8,05683	1214	0,5
1215	8,52566	1215	8,16376	1215	0,5
1216	8,64024	1216	8,10775	1216	0,5
1217	8,88979	1217	8,39801	1217	0,5
1218	8,73191	1218	8,2376	1218	0,5
1219	8,61478	1219	8,10011	1219	0,5
1220	8,60205	1220	8,27834	1220	0,5
1221	8,55876	1221	8,01609	1221	0,5
1222	8,84396	1222	8,42602	1222	0,5
1223	8,41361	1223	7,93207	1223	0,5
1224	8,74465	1224	8,33181	1224	0,5
1225	8,40343	1225	7,86077	1225	0,5
1226	8,47727	1226	8,04919	1226	0,5
1227	8,6708	1227	8,17649	1227	0,5
1228	8,72937	1228	8,2045	1228	0,5
1229	8,44672	1229	8,25288	1229	0,5
1230	8,52566	1230	8,09502	1230	0,5
1231	8,83886	1231	8,31908	1231	0,5
1232	8,57149	1232	7,89897	1232	0,5
1233	8,47473	1233	7,98808	1233	0,5
1234	8,53839	1234	8,15613	1234	0,5
1235	8,53584	1235	8,1103	1235	0,5
1236	8,71154	1236	8,14849	1236	0,5
1237	8,7421	1237	8,24524	1237	0,5
1238	8,3525	1238	7,96262	1238	0,5
1239	8,41616	1239	7,96517	1239	0,5
1240	8,3856	1240	8,05937	1240	0,5
1241	8,63515	1241	8,29362	1241	0,5
1242	8,39834	1242	7,9728	1242	0,5
1243	8,59696	1243	8,21723	1243	0,5
1244	8,51802	1244	8,12048	1244	0,5
1245	8,37287	1245	7,93207	1245	0,5
1246	8,59696	1246	8,2045	1246	0,5
1247	8,61987	1247	8,11539	1247	0,5
1248	8,66571	1248	8,07465	1248	0,5
1249	8,6708	1249	8,13321	1249	0,5
1250	8,72428	1250	8,22233	1250	0,5
1251	8,42889	1251	7,98044	1251	0,5
1252	8,63006	1252	8,28598	1252	0,5
1253	8,4951	1253	8,22996	1253	0,5
1254	8,42635	1254	7,94989	1254	0,5
1255	8,36778	1255	7,92952	1255	0,5
1256	8,65807	1256	8,22742	1256	0,5
1257	8,75229	1257	7,92697	1257	0,5
1258	8,48746	1258	8,03646	1258	0,5
1259	8,24555	1259	7,83277	1259	0,5
1260	8,54603	1260	8,09247	1260	0,5
1261	8,40598	1261	8,00336	1261	0,5
1262	8,36014	1262	7,94989	1262	0,5
1263	8,5995	1263	8,12048	1263	0,5
1264	8,6708	1264	8,29107	1264	0,5
1265	8,47727	1265	7,88114	1265	0,5
1266	8,40598	1266	7,94734	1266	0,5
1267	8,6377	1267	8,15103	1267	0,5
1268	8,62497	1268	8,12557	1268	0,5
1269	8,32194	1269	7,94989	1269	0,5
1270	8,4951	1270	8,00336	1270	0,5
1271	8,60714	1271	8,22742	1271	0,5
1272	8,58168	1272	8,01863	1272	0,5
1273	8,33468	1273	7,95498	1273	0,5
1274	8,61987	1274	8,21723	1274	0,5
1275	8,69117	1275	7,95753	1275	0,5
1276	8,41871	1276	7,98808	1276	0,5
1277	8,54603	1277	7,99572	1277	0,5
1278	8,69627	1278	8,14849	1278	0,5
1279	8,44672	1279	8,05428	1279	0,5
1280	8,40852	1280	8,02627	1280	0,5
1281	8,59441	1281	8,08483	1281	0,5
1282	8,48746	1282	8,12557	1282	0,5
1283	8,34486	1283	7,84804	1283	0,5
1284	8,28375	1284	7,68509	1284	0,5
1285	8,29393	1285	7,8124	1285	0,5
1286	8,27356	1286	7,72837	1286	0,5
1287	8,22263	1287	7,73856	1287	0,5
1288	8,13096	1288	7,82004	1288	0,5
1289	8,19208	1289	7,70546	1289	0,5
1290	8,13096	1290	7,73601	1290	0
1291	8,28375	1291	7,84804	1291	0
1292	0,0486872	1292	0,133239	1292	0
1293	-0,0200656	1293	-0,0653594	1293	0
1294	-0,0557153	1294	0,0466707	1294	0
1295	0,0461408	1295	-0,0297135	1295	0
1296	-0,0149728	1296	-0,0195289	1296	0
1297	-0,0404368	1297	0,0161171	1297	0
1298	-0,0149728	1298	-0,134105	1298	0
1299	-0,035344	1299	-0,0933669	1299	0
1300	0,107254	1300	0,0492169	1300	0
1301	-0,00988004	1301	-0,00934433	1301	0
1302	0,0130376	1302	-0,0704517	1302	0
1303	0,0334088	1303	-0,0551748	1303	0
1304	-0,0277048	1304	0,069586	1304	0
1305	0,127626	1305	-0,0118905	1305	0
1306	-0,10919	1306	0,10014	1306	0
1307	-0,0404368	1307	0,0899551	1307	0
1308	0,00794477	1308	-0,0169828	1308	0
1309	0,000305568	1309	-0,0526287	1309	0
1310	-0,0557153	1310	-0,0500826	1310	0
1311	0,0716048	1311	0,00338637	1311	0
1312	-0,10919	1312	-0,113736	1312	0
