# Supplementary material for: A study of concentration changes of Protoporphyrin IX and Coproporphyrin III in mixed samples mimicking conditions inside cancer cells for Photodynamic Therapy
Source: PLoS One. 2018 Aug 31;13(8):e0202349. doi: 10.1371/journal.pone.0202349 (PMC6118380; doi:10.1371/journal.pone.0202349)
Supplement: S2 Data — (TXT) [file pone.0202349.s002.txt]

Time - Photodiode 1	Amplitude - Photodiode 1	Time - Photodiode 2	Amplitude - Photodiode 2	Time - Flag	Amplitude - Flag
0	0,211415	0	0,726941	0	0
1	0,300539	1	0,724395	1	0
2	0,213961	2	0,800779	2	0
3	0,216508	3	0,782956	3	0
4	0,198683	4	0,754949	4	0
5	0,137569	5	0,777864	5	0
6	0,201229	6	0,912809	6	0
7	0,219054	7	0,714211	7	0
8	0,224147	8	0,74731	8	0
9	0,247065	9	0,816056	9	0
10	0,127384	10	0,528342	10	0
11	0,359106	11	0,762587	11	0
12	0,180858	12	0,678565	12	0
13	0,211415	13	0,752403	13	0
14	0,241972	14	0,744764	14	0
15	0,203776	15	0,742218	15	0
16	0,183405	16	0,810964	16	0
17	0,224147	17	0,810964	17	0
18	0,305632	18	0,765133	18	0
19	0,247065	19	0,706572	19	0
20	0,247065	20	0,772772	20	0
21	0,269982	21	0,742218	21	0
22	0,142662	22	0,742218	22	0
23	0,247065	23	0,693841	23	0
24	0,178312	24	0,808418	24	0
25	0,305632	25	0,663288	25	0
26	0,267436	26	0,866979	26	0
27	0,188497	27	0,648011	27	0
28	0,213961	28	0,683657	28	0
29	0,32091	29	0,76768	29	0
30	0,231786	30	0,882256	30	0
31	0,183405	31	0,861887	31	0
32	0,249611	32	0,790595	32	0
33	0,310725	33	0,714211	33	0
34	0,226693	34	0,765133	34	0
35	0,180858	35	0,76768	35	0
36	0,168126	36	0,833879	36	0
37	0,137569	37	0,810964	37	0
38	0,25725	38	0,772772	38	0
39	0,313271	39	0,844064	39	0
40	0,241972	40	0,74731	40	0
41	0,234333	41	0,724395	41	0
42	0,252157	42	0,841518	42	0
43	0,175765	43	0,872071	43	0
44	0,206322	44	0,754949	44	0
45	0,323457	45	0,854248	45	0
46	0,300539	46	0,716757	46	0
47	0,236879	47	0,775318	47	0
48	0,22924	48	0,793141	48	0
49	0,137569	49	0,884802	49	0
50	0,305632	50	0,765133	50	0
51	0,239425	51	0,66838	51	0
52	0,262343	52	0,76768	52	0
53	0,333642	53	0,836425	53	0
54	0,219054	54	0,760041	54	0
55	0,219054	55	0,762587	55	0
56	0,213961	56	0,803325	56	0
57	0,152848	57	0,841518	57	0
58	0,163033	58	1,10377	58	0
59	0,142662	59	0,831333	59	0
60	0,236879	60	0,742218	60	0
61	0,084095	61	0,757495	61	0
62	0,226693	62	0,775318	62	0
63	0,224147	63	0,711664	63	0
64	0,16558	64	0,683657	64	0
65	0,236879	65	0,76768	65	0
66	0,170673	66	0,884802	66	0
67	0,135023	67	0,714211	67	0
68	0,150301	68	0,762587	68	0
69	0,234333	69	0,749857	69	0
70	0,16558	70	0,691295	70	0
71	0,211415	71	0,670926	71	0
72	0,224147	72	0,765133	72	0
73	0,183405	73	0,732034	73	0
74	0,0815486	74	0,737126	74	0
75	0,173219	75	0,84661	75	0
76	0,191044	76	0,808418	76	0
77	0,211415	77	0,696388	77	0
78	0,303086	78	0,742218	78	0
79	0,211415	79	0,788049	79	0
80	0,170673	80	0,821148	80	0
81	0,252157	81	0,737126	81	0
82	0,196137	82	0,73458	82	0
83	0,170673	83	0,74731	83	0
84	0,216508	84	0,688749	84	0
85	0,183405	85	0,721849	85	0
86	0,287807	86	0,821148	86	0
87	0,272529	87	0,726941	87	0
88	0,280168	88	0,910263	88	0
89	0,239425	89	0,777864	89	0
90	0,183405	90	0,663288	90	0
91	0,239425	91	0,760041	91	0
92	0,160487	92	0,737126	92	0
93	0,168126	93	0,663288	93	0
94	0,208869	94	0,663288	94	0
95	0,206322	95	0,744764	95	0
96	0,16558	96	0,739672	96	0
97	0,0917342	97	0,81351	97	0
98	0,180858	98	0,482512	98	0
99	0,203776	99	0,658196	99	0
100	0,226693	100	0,744764	100	0
101	0,178312	101	0,683657	101	0
102	0,071363	102	0,864433	102	0
103	0,124837	103	0,714211	103	0
104	0,0993734	104	0,714211	104	0
105	0,127384	105	0,74731	105	0
106	0,25725	106	0,729487	106	0
107	0,124837	107	0,838971	107	0
108	0,25725	108	0,788049	108	0
109	0,142662	109	0,739672	109	0
110	0,147755	110	0,757495	110	0
111	0,170673	111	0,828787	111	0
112	0,287807	112	0,866979	112	0
113	0,157941	113	0,678565	113	0
114	0,183405	114	0,749857	114	0
115	0,213961	115	0,742218	115	0
116	0,112105	116	0,724395	116	0
117	0,211415	117	0,73458	117	0
118	0,0917342	118	0,706572	118	0
119	0,112105	119	0,726941	119	0
120	0,244518	120	0,754949	120	0
121	0,19359	121	0,765133	121	0
122	0,264889	122	0,663288	122	0
123	0,142662	123	0,76768	123	0
124	0,132477	124	0,673472	124	0
125	0,135023	125	0,823695	125	0
126	0,160487	126	0,714211	126	0
127	0,0891878	127	0,788049	127	0
128	0,216508	128	0,688749	128	0
129	0,071363	129	0,691295	129	0
130	0,269982	130	0,803325	130	0
131	0,178312	131	0,74731	131	0
132	0,16558	132	0,688749	132	0
133	0,119745	133	0,749857	133	0
134	0,104466	134	0,714211	134	0
135	0,155394	135	0,729487	135	0
136	0,155394	136	0,729487	136	0
137	0,203776	137	0,678565	137	0
138	0,221601	138	0,760041	138	0
139	0,252157	139	0,826241	139	0
140	0,157941	140	0,604727	140	0
141	0,19359	141	0,696388	141	0
142	0,224147	142	0,760041	142	0
143	0,280168	143	0,782956	143	0
144	0,160487	144	0,62255	144	0
145	0,135023	145	0,726941	145	0
146	0,185951	146	0,810964	146	0
147	0,137569	147	0,770226	147	0
148	0,310725	148	0,688749	148	0
149	0,180858	149	0,818602	149	0
150	0,326003	150	0,721849	150	0
151	0,219054	151	0,793141	151	0
152	0,173219	152	0,749857	152	0
153	0,132477	153	0,775318	153	0
154	0,198683	154	0,726941	154	0
155	0,211415	155	0,729487	155	0
156	0,201229	156	0,838971	156	0
157	0,19359	157	0,84661	157	0
158	0,160487	158	0,726941	158	0
159	0,175765	159	0,617457	159	0
160	0,208869	160	0,737126	160	0
161	0,163033	161	0,73458	161	0
162	0,226693	162	0,630188	162	0
163	0,201229	163	0,66838	163	0
164	0,142662	164	0,658196	164	0
165	0,285261	165	0,737126	165	0
166	0,180858	166	0,833879	166	0
167	0,178312	167	0,66838	167	0
168	0,19359	168	0,660742	168	0
169	0,262343	169	0,696388	169	0
170	0,170673	170	0,650557	170	0
171	0,152848	171	0,497789	171	0
172	0,224147	172	0,632734	172	0
173	0,226693	173	0,714211	173	0
174	0,201229	174	0,87971	174	0
175	0,244518	175	0,716757	175	0
176	0,236879	176	0,772772	176	0
177	0,213961	177	0,648011	177	0
178	0,224147	178	0,765133	178	0
179	0,280168	179	0,760041	179	0
180	0,196137	180	0,930632	180	0
181	0,147755	181	0,655649	181	0
182	0,104466	182	0,655649	182	0
183	0,244518	183	0,754949	183	0
184	0,178312	184	0,775318	184	0
185	0,135023	185	0,816056	185	0
186	0,168126	186	0,693841	186	0
187	0,124837	187	0,765133	187	0
188	0,135023	188	0,62255	188	0
189	0,180858	189	0,693841	189	0
190	0,216508	190	0,673472	190	0
191	0,188497	191	0,737126	191	0
192	0,300539	192	0,706572	192	0
193	0,264889	193	0,793141	193	0
194	0,219054	194	0,737126	194	0
195	0,147755	195	0,754949	195	0
196	0,096827	196	0,854248	196	0
197	0,226693	197	0,698934	197	0
198	0,219054	198	0,571627	198	0
199	0,178312	199	0,777864	199	0
200	0,231786	200	0,810964	200	0
201	0,231786	201	0,777864	201	0
202	0,188497	202	0,744764	202	0
203	0,277621	203	0,74731	203	0
204	0,247065	204	0,586904	204	0
205	0,308178	205	0,533435	205	0
206	0,203776	206	0,760041	206	0
207	0,135023	207	0,724395	207	0
208	0,231786	208	0,744764	208	0
209	0,219054	209	0,719303	209	0
210	0,117198	210	0,665834	210	0
211	0,19359	211	0,739672	211	0
212	0,252157	212	0,709118	212	0
213	0,0917342	213	0,673472	213	0
214	0,226693	214	0,732034	214	0
215	0,272529	215	0,696388	215	0
216	0,104466	216	0,716757	216	0
217	0,137569	217	0,737126	217	0
218	0,173219	218	0,775318	218	0
219	0,247065	219	0,665834	219	0
220	0,244518	220	0,762587	220	0
221	0,224147	221	0,821148	221	0
222	0,160487	222	0,744764	222	0
223	0,213961	223	0,770226	223	0
224	0,236879	224	0,788049	224	0
225	0,145209	225	0,632734	225	0
226	0,236879	226	0,591996	226	0
227	0,25725	227	0,716757	227	0
228	0,142662	228	0,757495	228	0
229	0,22924	229	0,78041	229	0
230	0,216508	230	0,800779	230	0
231	0,191044	231	0,62255	231	0
232	0,297993	232	0,775318	232	0
233	0,170673	233	0,744764	233	0
234	0,0942806	234	0,788049	234	0
235	0,10192	235	0,874617	235	0
236	0,196137	236	0,706572	236	0
237	0,0739094	237	0,709118	237	0
238	0,196137	238	0,762587	238	0
239	0,173219	239	0,823695	239	0
240	0,264889	240	0,737126	240	0
241	0,252157	241	0,770226	241	0
242	0,0587455	242	0,0589686	242	0,5
243	-0,0640675	243	-0,0232463	243	0,5
244	-0,0363881	244	0,0859577	244	0,5
245	0,0414554	245	-0,0482239	245	0,5
246	0,0567084	246	-0,146912	246	0,5
247	-0,0360061	247	0,0292297	247	0,5
248	-0,0112296	248	0,118064	248	0,5
249	-0,0675051	249	0,135989	249	0,5
250	0,0737692	250	-0,0107192	250	0,5
251	0,0538818	251	0,0270145	251	0,5
252	-0,0550787	252	-0,0773517	252	0,5
253	-0,00193526	253	0,0273965	253	0,5
254	-0,0041761	254	-0,0429279	254	0,5
255	0,0333833	255	0,0107192	255	0,5
256	-0,0786074	256	-0,0117886	256	0,5
257	-0,0737183	257	-0,353073	257	0,5
258	0,0264062	258	0,0249776	258	0,5
259	0,0551041	259	0,0704262	259	0,5
260	-0,0244709	260	0,0116104	260	0,5
261	0,0256932	261	0,0123997	261	0,5
262	-0,00450713	262	-0,0486822	262	0,5
263	0,066181	263	-0,0894459	263	0,5
264	0,176007	264	0,0246721	264	0,5
265	-0,013063	265	-0,0615657	265	0,5
266	-0,00519466	266	0,0419095	266	0,5
267	0,00598404	267	-0,0795669	267	0,5
268	0,627153	268	0,55763	268	0,5
269	0,023376	269	-0,119414	269	0,5
270	-0,0135214	270	-0,0416039	270	0,5
271	0,00977818	271	0,0127816	271	0,5
272	0,0299202	272	-0,0563461	272	0,5
273	0,0420156	273	0,0583321	273	0,5
274	-0,0752462	274	0,0324633	274	0,5
275	0,138422	275	0,105537	275	0,5
276	-0,0111278	276	-0,0231699	276	0,5
277	-0,0121463	277	0,00106938	277	0,5
278	0,0315499	278	0,039898	278	0,5
279	-0,0624887	279	0,0288478	279	0,5
280	-0,0728271	280	-0,0628897	280	0,5
281	-0,0281887	281	-0,113838	281	0,5
282	0,0208041	282	0,0338891	282	0,5
283	0,0154057	283	0,0367917	283	0,5
284	-0,0112806	284	-0,0737871	284	0,5
285	-0,125639	285	-0,0306301	285	0,5
286	-0,0723433	286	-0,014182	286	0,5
287	-0,0132413	287	0,0658941	287	0,5
288	-0,0205495	288	-0,00562697	288	0,5
289	0,00168062	289	0,057721	289	0,5
290	0,0291818	290	-0,0324124	290	0,5
291	-0,0933256	291	-0,0180776	291	0,5
292	0,0159659	292	-0,0488859	292	0,5
293	-0,074966	293	0,073558	293	0,5
294	0,0276539	294	-0,0509737	294	0,5
295	-0,0550532	295	0,00746019	295	0,5
296	0,00845405	296	0,0513047	296	0,5
297	0,0338926	297	-0,0249267	297	0,5
298	-0,00038196	298	0,0572627	298	0,5
299	0,0147691	299	0,0470017	299	0,5
300	0,106567	300	0,0524759	300	0,5
301	-0,0822997	301	-0,036639	301	0,5
302	-0,0525577	302	0,0298153	302	0,5
303	-0,0769522	303	-0,0508464	303	0,5
304	0,058338	304	0,0406364	304	0,5
305	0,0547222	305	-0,0401781	305	0,5
306	0,0188943	306	0,00888603	306	0,5
307	0,0448421	307	0,198268	307	0,5
308	0,0089888	308	0,0711391	308	0,5
309	0,0307605	309	0,0435899	309	0,5
310	0,0156604	310	-0,0435899	310	0,5
311	-0,0761883	311	-0,128224	311	0,5
312	-0,000840312	312	0,0904643	312	0,5
313	-0,0358533	313	0,00264799	313	0,5
314	0,00025464	314	0,00654358	314	0,5
315	-0,0540092	315	0,0287968	315	0,5
316	-0,0207022	316	-0,101184	316	0,5
317	-0,016959	317	-0,0306046	317	0,5
318	-0,150187	318	-0,0807381	318	0,5
319	-0,0641184	319	0,0162953	319	0,5
320	0,077105	320	0,0123742	320	0,5
321	0,0323138	321	-0,11837	321	0,5
322	-0,131038	322	-0,10042	322	0,5
323	0,00379414	323	-0,0220241	323	0,5
324	0,0301239	324	-0,0413238	324	0,5
325	0,00216444	325	-0,0153023	325	0,5
326	0,0149219	326	-0,0423678	326	0,5
327	-0,0951845	327	0,00259706	327	0,5
328	0,0603242	328	-0,036588	328	0,5
329	-0,0196837	329	0,0395925	329	0,5
330	-0,059102	330	0,075824	330	0,5
331	0,0177484	331	0,0605981	331	0,5
332	-0,0935802	332	-0,0311648	332	0,5
333	-0,00985457	333	0,0205728	333	0,5
334	-0,0181558	334	0,00600889	334	0,5
335	0,0401822	335	-0,0297644	335	0,5
336	-0,0396475	336	-0,00639081	336	0,5
337	0,0175192	337	0,0691277	337	0,5
338	0,0815103	338	0,114729	338	0,5
339	-0,0167299	339	-0,000789303	339	0,5
340	-0,109292	340	-0,0373009	340	0,5
341	0,0306077	341	0,0119669	341	0,5
342	-0,0593821	342	-0,0640354	342	0,5
343	-0,0184869	343	-0,175836	343	0
344	0,00300475	344	-0,0168045	344	0
345	0,023376	345	0,0748565	345	0
346	0,0793968	346	0,191979	346	0
347	0,099768	347	0,156333	347	0
348	3,08924	348	3,05129	348	0
349	8,70915	349	8,11047	349	0
350	8,77536	350	8,40837	350	0
351	9,2388	351	8,74192	351	0,5
352	9,2719	352	8,84885	352	0,5
353	9,46034	353	9,08055	353	0,5
354	9,65896	354	9,04236	354	0,5
355	9,56474	355	9,10601	355	0,5
356	9,79392	356	9,12638	356	0,5
357	9,60548	357	9,15948	357	0,5
358	9,65896	358	9,14421	358	0,5
359	9,66914	359	9,04491	359	0,5
360	9,75827	360	9,08055	360	0,5
361	9,65641	361	9,02454	361	0,5
362	9,64113	362	9,09583	362	0,5
363	9,66914	363	9,19513	363	0,5
364	9,71498	364	9,15184	364	0,5
365	9,63095	365	9,10856	365	0,5
366	9,61058	366	9,18749	366	0,5
367	9,68442	367	9,07546	367	0,5
368	9,68442	368	9,12893	368	0,5
369	9,6997	369	9,16967	369	0,5
370	9,62331	370	9,22059	370	0,5
371	9,64113	371	9,30971	371	0,5
372	9,66914	372	9,11111	372	0,5
373	9,62076	373	9,28934	373	0,5
374	9,70225	374	9,07291	374	0,5
375	9,72771	375	9,13911	375	0,5
376	9,75317	376	9,19768	376	0,5
377	9,75063	377	9,15948	377	0,5
378	9,75063	378	9,27151	378	0,5
379	9,72516	379	9,23077	379	0,5
380	9,69715	380	9,35044	380	0,5
381	9,71752	381	8,87432	381	0,5
382	9,77609	382	9,24605	382	0,5
383	9,78628	383	9,2155	383	0,5
384	9,77864	384	9,22059	384	0,5
385	9,78628	385	9,21041	385	0,5
386	9,76591	386	9,25369	386	0,5
387	9,86012	387	9,26897	387	0,5
388	9,77355	388	9,23332	388	0,5
389	9,73026	389	9,33262	389	0,5
390	9,78118	390	9,26897	390	0,5
391	9,76845	391	9,30971	391	0,5
392	9,81174	392	9,25878	392	0,5
393	9,80665	393	9,2155	393	0,5
394	9,79901	394	9,30461	394	0,5
395	9,83975	395	9,22059	395	0,5
396	9,7379	396	9,26133	396	0,5
397	9,82193	397	9,30716	397	0,5
398	9,70734	398	9,34026	398	0,5
399	9,82447	399	9,26897	399	0,5
400	9,89832	400	9,34281	400	0,5
401	9,88813	401	9,31734	401	0,5
402	9,83975	402	9,3148	402	0,5
403	9,88304	403	9,23332	403	0,5
404	9,78628	404	9,22314	404	0,5
405	9,71243	405	9,33771	405	0,5
406	9,82193	406	9,27406	406	0,5
407	9,82193	407	9,38354	407	0,5
408	9,78628	408	9,23841	408	0,5
409	9,79392	409	9,20786	409	0,5
410	9,82193	410	9,38864	410	0,5
411	9,7328	411	9,32498	411	0,5
412	9,83466	412	9,31989	412	0,5
413	9,87286	413	9,27661	413	0,5
414	9,69715	414	9,17476	414	0,5
415	9,81429	415	9,28424	415	0,5
416	9,81429	416	9,23841	416	0,5
417	9,87795	417	9,38609	417	0,5
418	9,81683	418	9,30207	418	0,5
419	9,89068	419	9,30207	419	0,5
420	9,77864	420	9,41664	420	0,5
421	9,87031	421	9,31989	421	0,5
422	9,68951	422	9,32498	422	0,5
423	9,8423	423	9,16712	423	0,5
424	9,7379	424	9,33262	424	0,5
425	9,83466	425	9,23587	425	0,5
426	9,75827	426	9,30716	426	0,5
427	9,77355	427	9,26642	427	0,5
428	9,85503	428	9,3759	428	0,5
429	9,85248	429	9,26387	429	0,5
430	9,75317	430	9,30971	430	0,5
431	9,6997	431	9,25114	431	0,5
432	9,82702	432	9,29188	432	0,5
433	9,82193	433	9,26642	433	0,5
434	9,771	434	9,23077	434	0,5
435	9,79646	435	9,31734	435	0,5
436	9,771	436	9,21041	436	0,5
437	9,69715	437	8,99398	437	0,5
438	9,79646	438	9,22823	438	0,5
439	9,78118	439	9,25878	439	0,5
440	9,79901	440	9,21041	440	0,5
441	9,88559	441	9,23587	441	0,5
442	9,74299	442	9,34535	442	0,5
443	9,82702	443	9,6458	443	0,5
444	9,7328	444	9,28934	444	0,5
445	9,75572	445	9,17985	445	0,5
446	9,76591	446	9,23587	446	0,5
447	9,76845	447	9,21041	447	0,5
448	9,76081	448	9,18494	448	0,5
449	9,77609	449	9,2817	449	0,5
450	9,82702	450	9,2486	450	0,5
451	9,75572	451	9,53631	451	0,5
452	9,75572	452	9,30716	452	0,5
453	9,8423	453	9,26133	453	0,5
454	9,77355	454	9,22314	454	0,5
455	9,8423	455	9,26897	455	0,5
456	9,76591	456	9,25878	456	0,5
457	9,8423	457	9,46502	457	0,5
458	9,78628	458	9,22059	458	0,5
459	9,91105	459	9,45484	459	0,5
460	9,80665	460	9,21041	460	0
461	9,92378	461	9,34026	461	0
462	0,0717576	462	0,156333	462	0
463	-0,0708409	463	-0,312157	463	0
464	-0,0682945	464	0,0443028	464	0
465	0,0972216	465	0,0493951	465	0
466	0,0437472	466	0,288732	466	0
467	-0,0173665	467	0,0850411	467	0
468	-0,0351913	468	0,0137492	468	0
469	0,0208296	469	-0,0218968	469	0
470	-0,0606553	470	-0,0397198	470	0
471	0,0692112	471	0,0137492	471	0
472	-0,0606553	472	-0,0168045	472	0
473	0,0284688	473	0,00101846	473	0
474	0,0437472	474	0,00101846	474	0
475	-0,154872	475	-0,0142584	475	0
476	-0,0504697	476	-0,0600889	476	0
477	-0,0326449	477	0,156333	477	0
478	-0,00972725	478	0,143602	478	0
479	0,036108	479	-0,0524505	479	0
480	0,0386544	480	0,0595797	480	0
481	0,0437472	481	-0,0702735	481	0
482	0,0208296	482	0,0137492	482	0
483	-0,0479233	483	0,403309	483	0
484	0,0768504	484	-0,0295352	484	0
485	-0,0530161	485	-0,0295352	485	0
486	-0,101398	486	0,0417567	486	0
487	-0,0377377	487	-0,0575428	487	0
488	0,0310152	488	0,0443028	488	0
489	0,036108	489	0,13851	489	0
490	-0,14214	490	0,0443028	490	0
491	0,0335616	491	0,0239337	491	0
492	-0,0606553	492	0,0213876	492	0
493	-0,0886657	493	0,0239337	493	0
494	-0,0861193	494	-0,0295352	494	0
495	0,000458352	495	-0,0753657	495	0
496	0,0335616	496	-0,284149	496	0
497	-0,126862	497	0,0315721	497	0
498	0,00809756	498	0,0493951	498	0
499	0,0208296	499	-0,0499043	499	0
500	-0,00972725	500	-0,0091661	500	0
501	0,122686	501	0,0035646	501	0
502	0,0539328	502	0,181794	502	0
503	-0,0555625	503	-0,0295352	503	0
504	-0,0886657	504	0,110502	504	0
505	0,0462936	505	0,0264799	505	0
506	0,010644	506	0,0137492	506	0
507	0,0717576	507	0,011203	507	0
508	0,0284688	508	0,0850411	508	0
509	-0,0479233	509	-0,0091661	509	0
510	0,061572	510	0,400762	510	0
511	-0,0224593	511	0,0315721	511	0
512	0,00300475	512	0,00101846	512	0
513	-0,0963049	513	-0,0397198	513	0
514	0,945173	514	0,716484	514	0
515	0,970637	515	0,777591	515	0
516	0,759286	516	0,650284	516	0
517	0,532656	517	0,517885	517	0
518	0,578491	518	0,599361	518	0
519	0,586131	519	0,5408	519	0
520	0,894245	520	0,713938	520	0
521	0,662523	521	0,581538	521	0
522	0,667615	522	0,545892	522	0
523	0,624327	523	0,545892	523	0
524	0,619234	524	0,548438	524	0
525	0,614141	525	0,421132	525	0
526	0,570852	526	0,410947	526	0
527	0,542842	527	0,451685	527	0
528	0,598863	528	0,423678	528	0,5
529	0,550481	529	0,545892	529	0,5
530	0,609048	530	0,497516	530	0,5
531	0,644698	531	0,4746	531	0,5
532	0,601409	532	0,438954	532	0,5
533	0,642151	533	0,517885	533	0,5
534	0,532656	534	0,489877	534	0,5
535	0,614141	535	0,545892	535	0,5
536	0,603955	536	0,578992	536	0,5
537	0,545388	537	0,596815	537	0,5
538	0,624327	538	0,423678	538	0,5
539	0,499553	539	0,459324	539	0,5
540	0,451171	540	0,446593	540	0,5
541	0,59377	541	0,42877	541	0,5
542	0,517378	542	0,451685	542	0,5
543	0,527563	543	0,360024	543	0,5
544	0,553027	544	0,604454	544	0,5
545	0,598863	545	0,533162	545	0,5
546	0,591223	546	0,46187	546	0,5
547	0,504646	547	0,477147	547	0,5
548	0,509739	548	0,510246	548	0,5
549	0,596316	549	0,581538	549	0,5
550	0,537749	550	0,46187	550	0,5
551	0,522471	551	0,512793	551	0,5
552	0,631966	552	0,469508	552	0,5
553	0,542842	553	0,459324	553	0,5
554	0,677801	554	0,510246	554	0,5
555	0,644698	555	0,556077	555	0,5
556	0,642151	556	0,517885	556	0,5
557	0,601409	557	0,46187	557	0,5
558	0,601409	558	0,32947	558	0,5
559	0,547935	559	0,408401	559	0,5
560	-0,0122737	560	0,0188414	560	0,5
561	-0,0377377	561	0,0493951	561	0,5
562	0,0946752	562	0,0392106	562	0,5
563	-0,126862	563	-0,00407382	563	0,5
564	-0,0733873	564	0,029026	564	0,5
565	0,0208296	565	-0,00661996	565	0,5
566	-0,0326449	566	-0,0269891	566	0,5
567	-0,0224593	567	-0,0269891	567	0,5
568	-0,0148201	568	0,046849	568	0,5
569	-0,0657481	569	-0,0524505	569	0,5
570	-0,101398	570	-0,00407382	570	0,5
571	0,0564792	571	0,0824949	571	0,5
572	0,00809756	572	0,146148	572	0,5
573	0,000458352	573	0,0213876	573	0,5
574	0,0335616	574	-0,0448121	574	0,5
575	0,023376	575	0,0035646	575	0,5
576	0,00809756	576	-0,0346275	576	0,5
577	0,0157368	577	-0,0346275	577	0,5
578	0,00555115	578	0,0035646	578	0,5
579	-0,116676	579	-0,0168045	579	0,5
580	0,0793968	580	-0,0091661	580	0,5
581	0,0412008	581	0,0697642	581	0,5
582	0,023376	582	-0,273965	582	0,5
583	-0,0173665	583	-0,0193507	583	0,5
584	-0,0377377	584	0,0417567	584	0
585	-0,0581089	585	0,0443028	585	0
586	0,000458352	586	-0,00661996	586	0
587	-0,0479233	587	-0,156842	587	0
588	-0,0224593	588	0,0544874	588	0
589	-0,0428305	589	-0,105919	589	0
590	0,0437472	590	-0,105919	590	0
591	-0,0173665	591	0,0239337	591	0
592	0,00809756	592	-0,0524505	592	0
593	0,000458352	593	-0,105919	593	0
594	0,0208296	594	-0,0677273	594	0
595	0,0564792	595	0,0035646	595	0
596	0,00809756	596	-0,0295352	596	0
597	-0,0810265	597	-0,0728196	597	0
598	-0,0173665	598	-0,00661996	598	0
599	0,0717576	599	-0,0168045	599	0
600	-0,00972725	600	-0,0295352	600	0
601	-0,0682945	601	-0,0295352	601	0
602	-0,0173665	602	-0,00152768	602	0
603	-0,0377377	603	0,0646719	603	0
604	-0,0453769	604	0,0392106	604	0
605	0,0157368	605	-0,139019	605	0
606	1,57413	606	1,11114	606	0
607	1,6327	607	1,17734	607	0
608	1,27875	608	1,01184	608	0
609	1,33223	609	0,884529	609	0
610	1,51557	610	1,04239	610	0
611	1,5996	611	1,10859	611	0
612	1,13361	612	0,846337	612	0
613	1,22018	613	1,14169	613	0
614	1,13106	614	0,836152	614	0
615	1,1387	615	0,948182	615	0
616	1,10814	616	0,884529	616	0
617	1,02411	617	0,655376	617	0,5
618	1,28384	618	0,86416	618	0,5
619	1,23292	619	0,836152	619	0,5
620	1,16162	620	0,874344	620	0,5
621	1,16162	621	0,846337	621	0,5
622	1,16162	622	0,790322	622	0,5
623	1,19472	623	0,994013	623	0,5
624	1,22273	624	0,907444	624	0,5
625	1,19472	625	0,874344	625	0,5
626	1,14889	626	0,843791	626	0,5
627	1,2431	627	0,94309	627	0,5
628	1,12851	628	0,563715	628	0,5
629	1,21509	629	0,772499	629	0,5
630	1,23292	630	0,89726	630	0,5
631	1,15907	631	0,859068	631	0,5
632	1,12342	632	0,937998	632	0,5
633	1,1005	633	0,673199	633	0,5
634	1,12597	634	0,948182	634	0,5
635	1,18453	635	0,757222	635	0,5
636	1,13106	636	0,823422	636	0,5
637	1,15143	637	0,762314	637	0,5
638	1,22273	638	0,813237	638	0,5
639	1,31185	639	0,823422	639	0,5
640	1,18199	640	0,803052	640	0,5
641	1,11578	641	0,790322	641	0,5
642	1,20236	642	0,973644	642	0,5
643	1,25329	643	0,820875	643	0,5
644	1,18963	644	0,645192	644	0,5
645	1,18199	645	0,810691	645	0,5
646	1,19472	646	0,889621	646	0,5
647	1,19217	647	0,787776	647	0,5
648	1,1718	648	0,892167	648	0
649	1,16926	649	0,792868	649	0
650	-0,0173665	650	0,0417567	650	0
651	-0,0402841	651	-0,00407382	651	0
652	-0,00718085	652	0,0366644	652	0
653	-0,0835729	653	-0,26378	653	0
654	-0,0148201	654	0,0315721	654	0
655	-0,0682945	655	-0,0779119	655	0
656	-0,101398	656	0,107956	656	0
657	-0,139594	657	0,125779	657	0
658	0,0539328	658	0,0162953	658	0
659	0,00300475	659	-0,00152768	659	0
660	-0,0275521	660	0,00865688	660	0
661	0,00300475	661	0,0341183	661	0
662	0,0386544	662	0,0035646	662	0
663	-0,137047	663	-0,0728196	663	0
664	0,0157368	664	0,0443028	664	0
665	0,036108	665	0,0137492	665	0
666	-0,0606553	666	0,00611074	666	0
667	-0,0275521	667	-0,0269891	667	0
668	0,0946752	668	-0,0193507	668	0
669	0,0844896	669	-0,0575428	669	0
670	0,036108	670	-0,0600889	670	0
671	0,0590256	671	0,0621258	671	0
672	-0,0784801	672	-0,0600889	672	0
673	0,0564792	673	-0,0091661	673	0
674	-0,00972725	674	0,179248	674	0
675	0,0335616	675	-0,0295352	675	0
676	-0,0606553	676	-0,0295352	676	0
677	0,0590256	677	-0,0244429	677	0
678	0,0564792	678	0,0035646	678	0
679	0,0437472	679	0,0341183	679	0
680	-0,00208805	680	0,046849	680	0
681	0,0335616	681	-0,0193507	681	0
682	0,04884	682	0,0035646	682	0
683	-0,0377377	683	-0,0448121	683	0
684	0,0462936	684	0,0748565	684	0
685	0,0157368	685	0,029026	685	0
686	0,0208296	686	0,0901333	686	0
687	-0,0377377	687	0,0035646	687	0
688	0,0768504	688	-0,0880964	688	0
689	-0,0428305	689	0,0774026	689	0
690	0,00300475	690	-0,0448121	690	0
691	-0,0275521	691	-0,0575428	691	0
692	-0,0326449	692	-0,0320814	692	0
693	-0,0606553	693	0,0824949	693	0
694	-0,0199129	694	-0,0448121	694	0
695	-0,0632017	695	0,0493951	695	0
696	-0,129408	696	0,100318	696	0
697	0,0666648	697	-0,0880964	697	0
698	-0,0708409	698	-0,00661996	698	0
699	0,00300475	699	0,0926795	699	0
700	-0,124315	700	0,151241	700	0
701	-0,0453769	701	0,011203	701	0
702	0,036108	702	-0,0193507	702	0
703	0,010644	703	-0,0168045	703	0
704	-0,0632017	704	0,102864	704	0
705	-0,0300985	705	0,00865688	705	0
706	0,143057	706	0,0901333	706	0
707	0,061572	707	0,00101846	707	0
708	-0,0835729	708	0,100318	708	0
709	0,196531	709	0,10541	709	0
710	2,47811	710	1,63819	710	0
711	2,22092	711	1,35047	711	0
712	1,73456	712	1,30973	712	0
713	1,42899	713	1,15951	713	0,5
714	1,71928	714	0,986375	714	0,5
715	1,63779	715	1,20534	715	0,5
716	1,76257	716	1,1977	716	0,5
717	1,67854	717	1,03221	717	0,5
718	1,77021	718	1,11368	718	0,5
719	1,78294	719	1,2308	719	0,5
720	1,7422	720	1,19516	720	0,5
721	1,96628	721	1,297	721	0,5
722	2,05031	722	1,03221	722	0,5
723	2,00702	723	1,30719	723	0,5
724	1,951	724	1,28173	724	0,5
725	1,9179	725	1,22571	725	0,5
726	1,83132	726	1,25372	726	0,5
727	1,93827	727	1,35556	727	0,5
728	1,8466	728	1,48033	728	0,5
729	1,86442	729	1,20025	729	0,5
730	1,85933	730	1,18497	730	0,5
731	1,84151	731	1,1697	731	0,5
732	1,83387	732	1,16206	732	0,5
733	1,74729	733	1,28173	733	0,5
734	1,74474	734	1,22571	734	0,5
735	1,76511	735	1,22062	735	0,5
736	1,77021	736	1,26645	736	0,5
737	1,7371	737	1,12896	737	0,5
738	1,79312	738	1,2308	738	0,5
739	1,81095	739	1,22571	739	0,5
740	1,83132	740	1,15697	740	0,5
741	1,77785	741	1,19516	741	0,5
742	1,6658	742	1,28427	742	0,5
743	1,76257	743	1,21553	743	0,5
744	0,135418	744	0,0926795	744	0,5
745	-0,00718085	745	0,0188414	745	0,5
746	-0,0402841	746	0,0901333	746	0,5
747	0,0564792	747	0,0774026	747	0,5
748	0,036108	748	-0,0218968	748	0,5
749	-0,0581089	749	0,100318	749	0,5
750	0,0539328	750	0,029026	750	0,5
751	0,00300475	751	-0,0168045	751	0,5
752	0,000458352	752	-0,0193507	752	0,5
753	-0,0199129	753	0,133418	753	0,5
754	-0,0377377	754	0,0213876	754	0,5
755	0,0131904	755	0,0493951	755	0,5
756	0,0131904	756	-0,0753657	756	0,5
757	-0,0453769	757	0,0544874	757	0,5
758	0,087036	758	-0,0295352	758	0,5
759	0,0131904	759	0,125779	759	0,5
760	0,00809756	760	0,011203	760	0,5
761	0,0157368	761	0,0035646	761	0,5
762	-0,0530161	762	0,102864	762	0,5
763	0,0131904	763	0,0570335	763	0,5
764	0,115046	764	0,194525	764	0,5
765	0,0310152	765	0,0035646	765	0,5
766	-0,0988513	766	0,0595797	766	0,5
767	-0,0148201	767	0,0621258	767	0,5
768	-0,0453769	768	0,0417567	768	0,5
769	-0,126862	769	0,0315721	769	0,5
770	-0,0173665	770	0,00865688	770	0,5
771	0,0335616	771	0,21744	771	0,5
772	-0,0377377	772	-0,0422659	772	0,5
773	-0,0326449	773	-0,0244429	773	0,5
774	0,0717576	774	0,0952256	774	0,5
775	-0,0300985	775	0,00865688	775	0,5
776	0,0412008	776	-0,0677273	776	0,5
777	-0,0682945	777	-0,0702735	777	0,5
778	-0,00463445	778	0,00865688	778	0,5
779	-0,0122737	779	-0,0600889	779	0,5
780	-0,00972725	780	0,00101846	780	0,5
781	0,0921288	781	0,0723104	781	0,5
782	4,08743	782	2,83487	782	0,5
783	3,06633	783	2,06339	783	0,5
784	3,25221	784	2,28491	784	0,5
785	2,87535	785	2,07358	785	0,5
786	2,92882	786	2,00483	786	0,5
787	3,03577	787	2,08885	787	0
788	2,95683	788	2,16778	788	0
789	3,16563	789	2,21107	789	0
790	2,99757	790	2,22634	790	0
791	3,0154	791	2,24926	791	0
792	3,07651	792	2,2569	792	0
793	3,02558	793	2,11941	793	0
794	3,15036	794	2,17033	794	0
795	3,20638	795	2,27472	795	0
796	3,16563	796	2,23653	796	0,5
797	3,18091	797	2,30527	797	0,5
798	3,14526	798	2,26963	798	0,5
799	3,20892	799	2,24417	799	0,5
800	3,18091	800	2,21361	800	0,5
801	3,1198	801	2,27218	801	0,5
802	3,13253	802	2,22125	802	0,5
803	3,25985	803	2,23908	803	0,5
804	3,14526	804	2,28491	804	0,5
805	3,08415	805	2,26454	805	0,5
806	3,09943	806	2,22125	806	0,5
807	3,07142	807	2,29509	807	0,5
808	3,12744	808	2,29764	808	0,5
809	3,16309	809	2,22125	809	0,5
810	2,99757	810	2,19834	810	0,5
811	3,06123	811	2,26963	811	0,5
812	3,06633	812	2,18561	812	0,5
813	3,10452	813	2,22125	813	0,5
814	3,10452	814	2,12195	814	0,5
815	3,0485	815	2,21871	815	0,5
816	3,09434	816	2,21616	816	0,5
817	3,06887	817	2,20598	817	0,5
818	3,03577	818	2,13468	818	0,5
819	3,15036	819	2,09395	819	0,5
820	2,92373	820	2,12195	820	0,5
821	3,02813	821	2,11431	821	0,5
822	2,95174	822	2,19324	822	0,5
823	3,10197	823	2,23398	823	0,5
824	3,03322	824	2,26454	824	0,5
825	3,14017	825	2,29764	825	0,5
826	3,16563	826	2,16014	826	0,5
827	3,1198	827	2,21107	827	0
828	3,08415	828	2,20088	828	0
829	0,0692112	829	-0,0600889	829	0
830	-0,0122737	830	-0,0193507	830	0
831	0,0666648	831	0,0417567	831	0
832	-0,0275521	832	-0,0117122	832	0
833	0,0513864	833	-0,0117122	833	0
834	-0,111583	834	0,0392106	834	0
835	-0,0377377	835	-0,080458	835	0
836	-0,00718085	836	0,100318	836	0
837	0,0208296	837	-0,0677273	837	0
838	0,0462936	838	0,0977718	838	0
839	0,0284688	839	-0,00661996	839	0
840	-0,0784801	840	0,110502	840	0
841	-0,0250057	841	-0,0269891	841	0
842	0,0157368	842	-0,0269891	842	0
843	0,00300475	843	0,0570335	843	0
844	-0,0122737	844	0,0443028	844	0
845	-0,0224593	845	0,0672181	845	0
846	0,0717576	846	-0,0397198	846	0
847	-0,0581089	847	0,110502	847	0
848	0,0284688	848	0,029026	848	0
849	0,0335616	849	-0,0346275	849	0
850	-0,0377377	850	0,0162953	850	0
851	-0,0682945	851	-0,0371736	851	0
852	-0,0657481	852	0,153787	852	0
853	0,0182832	853	0,100318	853	0
854	0,165974	854	0,0162953	854	0
855	0,285655	855	0,36257	855	0
856	8,45196	856	7,9297	856	0
857	7,99616	857	7,41538	857	0
858	8,04199	858	7,48922	858	0
859	10,4	859	9,86986	859	0
860	10,4	860	9,86986	860	0
861	10,4	861	9,86986	861	0
862	10,4	862	9,86986	862	0,5
863	10,4	863	9,86986	863	0,5
864	10,4	864	9,86986	864	0,5
865	10,4	865	9,86986	865	0,5
866	10,4	866	9,86986	866	0,5
867	10,4	867	9,86986	867	0,5
868	10,4	868	9,86986	868	0,5
869	10,4	869	9,86986	869	0,5
870	5,7375	870	5,27153	870	0,5
871	6,00487	871	5,65345	871	0,5
872	10,1581	872	9,42428	872	0,5
873	10,0562	873	9,59487	873	0,5
874	10,1555	874	9,55413	874	0,5
875	10,1886	875	9,50067	875	0,5
876	10,0358	876	9,68653	876	0,5
877	10,0562	877	9,55668	877	0,5
878	10,2192	878	9,5745	878	0,5
879	10,0384	879	9,5414	879	0,5
880	10,0358	880	9,55668	880	0,5
881	10,1428	881	9,54904	881	0,5
882	10,1122	882	9,59487	882	0,5
883	10,0715	883	9,52613	883	0,5
884	10,1249	884	9,55413	884	0,5
885	10,0918	885	9,61524	885	0,5
886	10,2319	886	9,59233	886	0,5
887	10,0664	887	9,62288	887	0,5
888	10,1657	888	9,6076	888	0,5
889	10,1071	889	9,63052	889	0,5
890	10,1479	890	9,5745	890	0,5
891	10,0893	891	9,5465	891	0,5
892	10,0689	892	9,54904	892	0,5
893	10,0536	893	9,57196	893	0,5
894	10,2726	894	9,67635	894	0,5
895	10,2064	895	9,61779	895	0,5
896	10,1326	896	9,64325	896	0,5
897	10,1071	897	9,54395	897	0,5
898	10,0944	898	9,37081	898	0,5
899	9,86522	899	9,42428	899	0,5
900	9,8041	900	9,19513	900	0,5
901	9,53928	901	9,03981	901	0,5
902	9,25408	902	8,78011	902	0,5
903	8,89249	903	8,39564	903	0,5
904	8,82374	904	8,26833	904	0,5
905	8,72952	905	8,3218	905	0,5
906	8,61239	906	8,19195	906	0,5
907	8,34756	907	8,00863	907	0,5
908	8,26862	908	8,00099	908	0,5
909	8,42395	909	8,03154	909	0,5
910	8,25334	910	7,82021	910	0,5
911	8,44942	911	8,03918	911	0,5
912	8,39594	912	7,7642	912	0,5
913	8,39085	913	7,88132	913	0,5
914	8,36284	914	7,95516	914	0,5
915	8,40613	915	7,9297	915	0,5
916	0,280562	916	0,28364	916	0,5
917	0,0157368	917	0,0621258	917	0,5
918	-0,0479233	918	0,0392106	918	0,5
919	-0,0682945	919	0,0443028	919	0
920	0,0513864	920	-0,0142584	920	0
921	-0,0199129	921	-0,108466	921	0
922	0,0539328	922	-0,228134	922	0
923	-0,00208805	923	-0,00661996	923	0
924	-0,00463445	924	0,0162953	924	0
925	-0,10649	925	0,0137492	925	0
926	0,0412008	926	-0,0193507	926	0
927	0,0641184	927	-0,00407382	927	0
928	-0,00718085	928	0,0519413	928	0
929	-0,0733873	929	-0,00661996	929	0
930	0,074304	930	0,0035646	930	0
931	0,0335616	931	0,0315721	931	0
932	0,0335616	932	-0,0422659	932	0
933	0,0157368	933	-0,210311	933	0
934	-0,00718085	934	-0,146658	934	0
935	-0,0326449	935	0,046849	935	0
936	0,0564792	936	0,0162953	936	0
937	-0,0657481	937	-0,0779119	937	0
938	-0,0275521	938	-0,0117122	938	0
939	0,0437472	939	-0,0753657	939	0
940	-0,0504697	940	0,0315721	940	0
941	0,160882	941	0,0341183	941	0
942	0,109954	942	0,0799488	942	0
943	0,150696	943	0,130872	943	0
944	0,687987	944	0,747037	944	0
945	8,94597	945	8,49239	945	0
946	9,18023	946	8,62989	946	0
947	9,14713	947	8,64516	947	0
948	9,21079	948	8,69099	948	0
949	9,19551	949	8,71136	949	0,5
950	9,30246	950	8,8845	950	0,5
951	9,23626	951	8,84122	951	0,5
952	9,36103	952	8,9176	952	0,5
953	9,40432	953	8,82085	953	0,5
954	9,28718	954	8,74955	954	0,5
955	9,39159	955	8,89723	955	0,5
956	9,40686	956	8,8845	956	0,5
957	9,35594	957	8,8845	957	0,5
958	9,40941	958	8,9838	958	0,5
959	9,40432	959	8,82085	959	0,5
960	9,29228	960	8,88195	960	0,5
961	9,48326	961	8,95579	961	0,5
962	9,46034	962	8,92524	962	0,5
963	9,33811	963	8,86668	963	0,5
964	9,40177	964	8,8514	964	0,5
965	9,42469	965	8,97361	965	0,5
966	9,37376	966	8,94306	966	0,5
967	9,37376	967	8,87432	967	0,5
968	9,35848	968	8,76229	968	0,5
969	9,14968	969	8,5866	969	0,5
970	8,85429	970	8,47203	970	0,5
971	8,65058	971	8,27852	971	0,5
972	8,63021	972	8,17413	972	0,5
973	8,52581	973	8,04427	973	0,5
974	7,99616	974	7,64962	974	0,5
975	7,90194	975	7,5325	975	0,5
976	7,80518	976	7,48922	976	0,5
977	7,93759	977	7,52232	977	0,5
978	7,91977	978	7,41029	978	0,5
979	7,9325	979	7,23969	979	0,5
980	7,83064	980	7,30589	980	0,5
981	7,83828	981	7,57069	981	0,5
982	7,88921	982	7,54778	982	0,5
983	7,88921	983	7,47139	983	0,5
984	7,89176	984	7,44593	984	0,5
985	7,89939	985	7,35682	985	0,5
986	7,87648	986	7,43065	986	0,5
987	7,88666	987	7,48922	987	0,5
988	7,80008	988	7,47394	988	0,5
989	7,88921	989	7,44084	989	0,5
990	7,87393	990	7,34409	990	0,5
991	7,91213	991	7,50195	991	0,5
992	7,77462	992	7,56815	992	0,5
993	7,81536	993	7,44848	993	0,5
994	7,88921	994	7,55542	994	0,5
995	7,88666	995	7,41792	995	0,5
996	7,91722	996	7,36445	996	0,5
997	7,93504	997	7,46885	997	0,5
998	7,98852	998	7,4663	998	0,5
999	7,9274	999	7,5987	999	0,5
1000	7,85101	1000	7,45102	1000	0,5
1001	7,89176	1001	7,46885	1001	0,5
1002	7,80518	1002	7,37719	1002	0,5
1003	7,81027	1003	7,19641	1003	0,5
1004	7,79499	1004	7,60634	1004	0,5
1005	7,90958	1005	7,45866	1005	0,5
1006	7,81282	1006	7,42302	1006	0,5
1007	7,90194	1007	7,36445	1007	0,5
1008	7,87393	1008	7,56051	1008	0,5
1009	7,9325	1009	7,39755	1009	0,5
1010	7,86629	1010	7,41538	1010	0,5
1011	7,91213	1011	7,51722	1011	0,5
1012	7,87393	1012	7,52995	1012	0,5
1013	7,92486	1013	7,42556	1013	0,5
1014	7,83319	1014	7,58597	1014	0,5
1015	7,86374	1015	7,4663	1015	0,5
1016	7,8612	1016	7,51468	1016	0,5
1017	7,81282	1017	7,48158	1017	0,5
1018	7,82555	1018	7,52741	1018	0,5
1019	7,91213	1019	7,55032	1019	0,5
1020	7,93504	1020	7,43065	1020	0,5
1021	7,87138	1021	7,45612	1021	0,5
1022	7,87393	1022	7,37973	1022	0,5
1023	7,94523	1023	7,45357	1023	0,5
1024	7,8943	1024	7,51468	1024	0,5
1025	7,94014	1025	7,38482	1025	0,5
1026	7,85356	1026	7,45866	1026	0,5
1027	7,84592	1027	7,42302	1027	0,5
1028	7,81536	1028	7,61398	1028	0,5
1029	7,9656	1029	7,52741	1029	0,5
1030	7,90703	1030	7,44593	1030	0,5
1031	7,80263	1031	7,4663	1031	0,5
1032	7,86884	1032	7,44338	1032	0,5
1033	7,83573	1033	7,44848	1033	0,5
1034	7,81791	1034	7,40774	1034	0,5
1035	7,85101	1035	7,39501	1035	0,5
1036	7,86629	1036	7,45866	1036	0,5
1037	7,80008	1037	7,61652	1037	0,5
1038	7,89939	1038	7,53505	1038	0,5
1039	7,81791	1039	7,5656	1039	0,5
1040	7,83319	1040	7,57069	1040	0,5
1041	7,9325	1041	7,50195	1041	0,5
1042	7,78481	1042	7,32881	1042	0,5
1043	7,81791	1043	7,38992	1043	0,5
1044	7,80772	1044	7,43829	1044	0,5
1045	7,93759	1045	7,49685	1045	0,5
1046	7,89685	1046	7,45357	1046	0,5
1047	8,03435	1047	7,55796	1047	0,5
1048	7,85101	1048	7,52995	1048	0,5
1049	7,91977	1049	7,57069	1049	0,5
1050	7,81027	1050	7,47648	1050	0,5
1051	7,98088	1051	7,40774	1051	0,5
1052	7,90194	1052	7,47139	1052	0
1053	7,7517	1053	7,35427	1053	0
1054	0,104861	1054	0,0697642	1054	0
1055	-0,00208805	1055	0,0621258	1055	0
1056	-0,0810265	1056	-0,00661996	1056	0
1057	0,0131904	1057	-0,0244429	1057	0
1058	0,000458352	1058	-0,0193507	1058	0
1059	-0,0402841	1059	-0,317249	1059	0
1060	0,0386544	1060	0,0392106	1060	0
1061	0,0386544	1061	-0,00407382	1061	0
1062	0,00809756	1062	-0,0346275	1062	0
1063	-0,149779	1063	0,0239337	1063	0
1064	-0,0148201	1064	0,301463	1064	0
1065	0,00300475	1065	-0,337618	1065	0
