# Supplementary material for: A study of concentration changes of Protoporphyrin IX and Coproporphyrin III in mixed samples mimicking conditions inside cancer cells for Photodynamic Therapy
Source: PLoS One. 2018 Aug 31;13(8):e0202349. doi: 10.1371/journal.pone.0202349 (PMC6118380; doi:10.1371/journal.pone.0202349)
Supplement: S3 Data — (TXT) [file pone.0202349.s003.txt]

Time - Photodiode 1	Amplitude - Photodiode 1	Time - Photodiode 2	Amplitude - Photodiode 2	Time - Flag	Amplitude - Flag
0	0,282714	0	0,676018	0	0
1	0,249611	1	0,788049	1	0
2	0,262343	2	0,721849	2	0
3	0,333642	3	0,726941	3	0
4	0,318364	4	0,742218	4	0
5	0,359106	5	0,826241	5	0
6	0,19359	6	0,78041	6	0
7	0,132477	7	0,724395	7	0
8	0,178312	8	0,836425	8	0
9	0,272529	9	0,826241	9	0
10	0,259797	10	0,74731	10	0
11	0,282714	11	0,798233	11	0
12	0,366746	12	0,716757	12	0
13	0,387117	13	0,793141	13	0
14	0,318364	14	0,76768	14	0
15	0,287807	15	0,673472	15	0
16	0,231786	16	0,716757	16	0
17	0,213961	17	0,711664	17	0
18	0,188497	18	0,678565	18	0
19	0,198683	19	0,968825	19	0
20	0,275075	20	0,571627	20	0
21	0,275075	21	0,732034	21	0
22	0,206322	22	0,70148	22	0
23	0,211415	23	0,653103	23	0
24	0,124837	24	0,696388	24	0
25	0,244518	25	0,732034	25	0
26	0,32091	26	0,604727	26	0
27	0,178312	27	0,765133	27	0
28	0,203776	28	0,721849	28	0
29	0,244518	29	0,620003	29	0
30	0,196137	30	0,742218	30	0
31	0,234333	31	0,933179	31	0
32	0,122291	32	0,625096	32	0
33	0,180858	33	0,744764	33	0
34	0,173219	34	0,645465	34	0
35	0,19359	35	0,721849	35	0
36	0,185951	36	0,663288	36	0
37	0,25725	37	0,630188	37	0
38	0,219054	38	0,828787	38	0
39	0,239425	39	0,66838	39	0
40	0,208869	40	0,642919	40	0
41	0,191044	41	0,765133	41	0
42	0,203776	42	0,709118	42	0
43	0,173219	43	0,388305	43	0
44	0,226693	44	0,729487	44	0
45	0,117198	45	0,640373	45	0
46	0,163033	46	0,673472	46	0
47	0,249611	47	0,688749	47	0
48	0,300539	48	0,775318	48	0
49	0,219054	49	0,73458	49	0
50	0,236879	50	0,737126	50	0
51	0,160487	51	0,74731	51	0
52	0,241972	52	0,642919	52	0
53	0,280168	53	0,810964	53	0
54	0,196137	54	0,704026	54	0
55	0,226693	55	0,645465	55	0
56	0,234333	56	0,719303	56	0
57	0,22924	57	0,74731	57	0
58	0,226693	58	0,729487	58	0
59	0,300539	59	0,757495	59	0
60	0,32855	60	0,609819	60	0
61	0,252157	61	0,744764	61	0
62	0,247065	62	0,856794	62	0
63	0,208869	63	0,762587	63	0
64	0,221601	64	0,58945	64	0
65	0,0207246	65	0,218452	65	0,5
66	0,0826524	66	0,175945	66	0,5
67	0,164315	67	0,184716	67	0,5
68	0,128003	68	0,226434	68	0,5
69	0,033454	69	0,2473	69	0,5
70	0,0340391	70	0,537776	70	0,5
71	0,179743	71	0,119992	71	0,5
72	0,000578066	72	0,309718	72	0,5
73	0,0523458	73	0,176669	73	0,5
74	0,0577435	74	0,251105	74	0,5
75	-0,0591624	75	-0,0139101	75	0,5
76	-0,0526952	76	0,161582	76	0,5
77	0,109026	77	0,139214	77	0,5
78	0,05522	78	0,216299	78	0,5
79	0,0732224	79	0,0277441	79	0,5
80	0,13431	80	0,100704	80	0,5
81	-0,026776	81	0,119405	81	0,5
82	0,109099	82	0,244789	82	0,5
83	0,0169699	83	0,129513	83	0,5
84	0,0530517	84	0,127335	84	0,5
85	-0,0309292	85	0,081823	85	0,5
86	0,0361424	86	0,0239618	86	0,5
87	0,0897944	87	0,101555	87	0,5
88	0,0741334	88	0,117201	88	0,5
89	-0,0177923	89	0,0180414	89	0,5
90	-0,0197028	90	0,039467	90	0,5
91	0,0675108	91	0,15482	91	0,5
92	0,0290595	92	0,0601668	92	0,5
93	-0,0115817	93	0,116602	93	0,5
94	-0,00345928	94	-0,0414755	94	0,5
95	0,0936853	95	-0,116574	95	0,5
96	0,0828879	96	0,0636288	96	0,5
97	0,0874453	97	-0,0610177	97	0,5
98	-0,0481257	98	-0,02154	98	0,5
99	-0,0321349	99	-0,00288968	99	0,5
100	0,0600696	100	-0,134716	100	0,5
101	-0,0188688	101	0,0536981	101	0,5
102	-0,0419138	102	-0,039567	102	0,5
103	0,0220773	103	0,0268109	103	0,5
104	0,00239362	104	-0,0592996	104	0,5
105	-0,0885129	105	0,0296625	105	0,5
106	0,0116116	106	-0,0305791	106	0,5
107	0,00101856	107	-0,0883256	107	0,5
108	-0,0402331	108	0,0144875	108	0,5
109	-0,0921543	109	-0,119465	109	0,5
110	-0,0158895	110	0,00893695	110	0,5
111	0,0236306	111	0,00873326	111	0,5
112	0,00878508	112	0,0726668	112	0,5
113	0,0549004	113	0,0683893	113	0,5
114	0,0638128	114	0,0677528	114	0,5
115	-0,0701279	115	-0,0109993	115	0,5
116	-0,0724196	116	0,00674727	116	0,5
117	0,0536527	117	-0,0444047	117	0,5
118	0,0926126	118	-0,0163717	118	0,5
119	-0,0277303	119	-0,0107956	119	0,5
120	-0,041761	120	0,0145385	120	0,5
121	-0,0239362	121	0,093647	121	0,5
122	0,00496548	122	-0,223577	122	0,5
123	0,0616993	123	0,0558368	123	0,5
124	-0,0404114	124	-0,0234499	124	0,5
125	-0,0157113	125	0,00091661	125	0,5
126	-0,0697969	126	0,0825458	126	0,5
127	-0,0236306	127	-0,0241374	127	0,5
128	0,00346311	128	0,108975	128	0,5
129	0,0439509	129	0,0894459	129	0,5
130	-0,040335	130	-0,0464416	130	0,5
131	0,0510808	131	-0,0252832	131	0,5
132	0,00789384	132	0,143577	132	0
133	-0,00527105	133	0,0314957	133	0
134	0,104224	134	-0,0219732	134	0
135	0,0125538	135	-0,0117886	135	0
136	0,058389	136	0,0340419	136	0
137	-0,00781745	137	0,0595033	137	0
138	0,0303786	138	0,0340419	138	0
139	0,147513	139	0,0875108	139	0
140	-0,0714775	140	0,0238573	140	0
141	-0,0383743	141	-0,0397962	141	0
142	0,0863994	142	-0,0576191	142	0
143	0,0380178	143	-0,190018	143	0
144	-0,0129103	144	0,105334	144	0
145	0,032925	145	-0,019427	145	0
146	0,0660282	146	-0,0678037	146	0
147	-0,0587455	147	0,0798724	147	0
148	-0,0332815	148	0,0875108	148	0
149	0,071121	149	0,0493187	149	0
150	-0,0460135	150	0,0747801	150	0
151	0,111863	151	0,0569571	151	0
152	-0,0205495	152	0,204633	152	0
153	0,071121	153	0,0213112	153	0
154	-0,0842095	154	-0,00924249	154	0
155	0,127142	155	0,0926031	155	0
156	0,180616	156	0,0340419	156	0
157	0,106771	157	0,0747801	157	0
158	-0,0180031	158	0,0671417	158	0
159	0,11441	159	0,15371	159	0
160	0,211173	160	0,115518	160	0
161	0,901248	161	0,609469	161	0
162	3,56733	162	2,42996	162	0
163	3,66664	163	2,27719	163	0
164	3,71247	164	2,3383	164	0
165	3,43237	165	2,25173	165	0
166	3,66664	166	2,46561	166	0
167	2,77285	167	1,98693	167	0
168	2,30177	168	1,62029	168	0,5
169	3,1268	169	2,04295	169	0,5
170	3,59789	170	2,42232	170	0,5
171	3,64372	171	2,3383	171	0,5
172	3,07587	172	2,04804	172	0,5
173	0,46072	173	0,316663	173	0,5
174	2,08023	174	1,3784	174	0,5
175	3,04532	175	1,96656	175	0,5
176	1,80777	176	1,12888	176	0,5
177	1,7161	177	1,10087	177	0,5
178	1,44618	178	0,988844	178	0,5
179	-0,0383743	179	0,100242	179	0,5
180	0,0762138	180	0,090057	180	0,5
181	-0,0689311	181	-0,0296116	181	0,5
182	-0,0740239	182	-0,019427	182	0,5
183	0,0252858	183	0,125703	183	0,5
184	0,111863	184	0,17408	184	0,5
185	0,0532962	185	0,000942072	185	0,5
186	-0,0893023	186	0,133341	186	0,5
187	0,147513	187	-0,0779883	187	0,5
188	0,0380178	188	0,0314957	188	0,5
189	-0,0332815	189	0,0314957	189	0,5
190	0,00491455	190	0,00348821	190	0,5
191	0,119503	191	0,0289496	191	0,5
192	0,0354714	192	-0,0499807	192	0,5
193	0,0227394	193	0,102788	193	0,5
194	0,633876	194	0,372678	194	0,5
195	2,82633	195	1,86472	195	0,5
196	2,05477	196	1,37077	196	0,5
197	1,96564	197	1,36058	197	0,5
198	1,97838	198	1,40387	198	0,5
199	1,88925	199	1,30457	199	0
200	1,81031	200	1,28674	200	0
201	1,61424	201	1,02958	201	0
202	1,44872	202	1,09324	202	0
203	1,21191	203	0,899729	203	0
204	1,00565	204	0,917552	204	0
205	3,07078	205	1,92073	205	0
206	2,2432	206	1,5439	206	0
207	1,958	207	1,5108	207	0
208	1,97074	208	1,5108	208	0
209	1,73137	209	1,22564	209	0
210	1,8867	210	1,71959	210	0
211	1,99875	211	1,30202	211	0
212	2,41126	212	1,70176	212	0,5
213	2,67864	213	1,95638	213	0,5
214	2,73466	214	1,86726	214	0,5
215	2,81105	215	1,93092	215	0,5
216	2,85688	216	1,93601	216	0,5
217	2,87725	217	1,83925	217	0,5
218	2,86452	218	1,99712	218	0,5
219	2,79832	219	1,84435	219	0,5
220	2,84161	220	1,88509	220	0,5
221	2,72956	221	1,86981	221	0,5
222	2,79577	222	1,9742	222	0,5
223	2,87216	223	1,66357	223	0,5
224	2,91036	224	2,03022	224	0,5
225	2,80596	225	1,95129	225	0,5
226	2,76267	226	2,0073	226	0,5
227	2,76776	227	2,05822	227	0,5
228	2,76776	228	1,97675	228	0,5
229	2,69901	229	1,91819	229	0,5
230	2,7041	230	1,95383	230	0,5
231	2,75248	231	1,90545	231	0,5
232	2,72702	232	1,96911	232	0,5
233	2,7041	233	1,84435	233	0,5
234	2,78558	234	2,09642	234	0,5
235	2,72956	235	2,0073	235	0,5
236	2,79068	236	1,97929	236	0,5
237	2,7754	237	1,95892	237	0,5
238	2,92309	238	1,91055	238	0,5
239	2,69391	239	2,02767	239	0,5
240	2,76776	240	1,96402	240	0,5
241	2,79832	241	1,93346	241	0,5
242	2,81359	242	1,89272	242	0,5
243	2,79068	243	1,94874	243	0,5
244	2,87725	244	1,93346	244	0,5
245	2,81614	245	2,00475	245	0,5
246	2,81869	246	2,01494	246	0,5
247	2,85688	247	2,0404	247	0,5
248	2,76267	248	1,96656	248	0,5
249	2,77031	249	2,12951	249	0,5
250	2,73466	250	2,01748	250	0,5
251	2,83397	251	2,0073	251	0,5
252	2,83906	252	2,03785	252	0,5
253	2,79832	253	1,95638	253	0,5
254	2,78304	254	1,98948	254	0,5
255	2,84161	255	2,01239	255	0,5
256	2,78558	256	2,02767	256	0,5
257	2,73975	257	1,97165	257	0,5
258	2,84924	258	2,04549	258	0,5
259	2,89253	259	2,10405	259	0,5
260	2,92564	260	1,98693	260	0,5
261	2,88235	261	2,06586	261	0,5
262	2,87471	262	1,96656	262	0,5
263	2,78558	263	1,98184	263	0,5
264	2,86962	264	1,97929	264	0,5
265	2,94601	265	2,04549	265	0,5
266	2,918	266	2,06841	266	0,5
267	2,89763	267	2,03531	267	0,5
268	2,92309	268	1,98184	268	0,5
269	2,82378	269	1,97165	269	0,5
270	2,85943	270	1,99457	270	0,5
271	2,88744	271	1,89782	271	0,5
272	2,73975	272	1,88509	272	0,5
273	2,86707	273	1,96911	273	0,5
274	2,81105	274	1,84689	274	0,5
275	2,84415	275	1,90036	275	0,5
276	2,76776	276	1,93092	276	0,5
277	2,68118	277	1,94874	277	0,5
278	2,80086	278	1,97929	278	0,5
279	2,72702	279	1,90545	279	0,5
280	2,66081	280	1,8749	280	0,5
281	2,71683	281	2,02512	281	0
282	2,64044	282	1,81379	282	0
283	0,282472	283	0,265741	283	0
284	-0,0460135	284	-0,0321577	284	0
285	0,0532962	285	0,0136728	285	0
286	-0,0867559	286	0,128249	286	0
287	-0,102034	287	0,0645956	287	0
288	0,0558426	288	0,0926031	288	0
289	0,0151002	289	0,194449	289	0
290	0,0431106	290	0,123157	290	0
291	0,0278322	291	0,0314957	291	0
292	0,104224	292	0,090057	292	0
293	0,032925	293	0,148618	293	0
294	0,00746096	294	0,0595033	294	0
295	0,045657	295	0,0747801	295	0
296	0,020193	296	0,102788	296	0
297	0,101678	297	0,0976954	297	0
298	0,0914922	298	0,110426	298	0
299	0,0278322	299	0,168987	299	0
300	-0,0740239	300	-0,0117886	300	0
301	0,0889458	301	0,138434	301	0
302	0,020193	302	0,072234	302	0
303	0,0252858	303	0,105334	303	0
304	0,0176466	304	0,18681	304	0
305	0,0482034	305	0,138434	305	0
306	-0,00272465	306	0,0289496	306	0
307	0,020193	307	0,181718	307	0
308	0,058389	308	0,090057	308	0
309	0,0609354	309	-0,225664	309	0
310	0,0125538	310	0,133341	310	0
311	0,0380178	311	0,18681	311	0
312	0,0736674	312	0,191903	312	0
313	-0,0256423	313	0,0442264	313	0
314	0,00746096	314	0,0620494	314	0
315	0,0558426	315	0,0824185	315	0
316	-0,0332815	316	0,123157	316	0
317	0,0431106	317	0,14098	317	0
318	0,0405642	318	0,072234	318	0
319	-0,000178248	319	-0,00924249	319	0
320	0,0354714	320	0,0136728	320	0
321	-0,0485599	321	0,138434	321	0
322	-0,0332815	322	0,018765	322	0
323	0,020193	323	0,0162189	323	0
324	-0,0740239	324	-0,100904	324	0
325	-0,0358279	325	0,018765	325	0
326	0,0507498	326	0,072234	326	0
327	0,0303786	327	0,036588	327	0
328	-0,102034	328	0,0416803	328	0
329	0,045657	329	-0,03725	329	0
330	-0,0103639	330	0,0314957	330	0
331	0,0252858	331	-0,0601653	331	0
332	-0,0511063	332	0,0416803	332	0
