# Supplementary material for: A study of concentration changes of Protoporphyrin IX and Coproporphyrin III in mixed samples mimicking conditions inside cancer cells for Photodynamic Therapy
Source: PLoS One. 2018 Aug 31;13(8):e0202349. doi: 10.1371/journal.pone.0202349 (PMC6118380; doi:10.1371/journal.pone.0202349)
Supplement: S4 Data — (TXT) [file pone.0202349.s004.txt]

Time - Photodiode 1	Amplitude - Photodiode 1	Time - Photodiode 2	Amplitude - Photodiode 2	Time - Flag	Amplitude - Flag
0	0,32855	0	1,02739	0	0
1	0,300539	1	1,02993	1	0
2	0,290354	2	0,989194	2	0
3	0,32091	3	1,05539	3	0
4	0,224147	4	1,05539	4	0
5	0,297993	5	0,953548	5	0
6	0,32091	6	0,912809	6	0
7	0,460962	7	0,956094	7	0
8	0,318364	8	1,09104	8	0
9	0,32855	9	0,966278	9	0
10	0,458416	10	1,00956	10	0
11	0,354014	11	1,04775	11	0
12	0,310725	12	0,945909	12	0
13	0,425313	13	0,938271	13	0
14	0,25725	14	1,09613	14	0
15	0,415127	15	1,04266	15	0
16	0,323457	16	0,844064	16	0
17	0,252157	17	0,961186	17	0
18	0,387117	18	1,10377	18	0
19	0,295446	19	1,02229	19	0
20	0,369292	20	1,01466	20	0
21	0,211415	21	0,966278	21	0
22	0,397302	22	1,06558	22	0
23	0,369292	23	0,981555	23	0
24	0,343828	24	1,06812	24	0
25	0,297993	25	1,01211	25	0
26	0,338735	26	0,999378	26	0
27	0,295446	27	0,976463	27	0
28	0,443138	28	1,02993	28	0
29	0,305632	29	0,681111	29	0
30	0,254704	30	0,928086	30	0
31	0,387117	31	1,04012	31	0
32	0,382024	32	1,07576	32	0
33	0,297993	33	0,971371	33	0
34	0,333642	34	0,935725	34	0
35	0,275075	35	1,05285	35	0
36	0,458416	36	1,07067	36	0
37	0,371838	37	1,01211	37	0
38	0,38457	38	0,930632	38	0
39	0,427859	39	0,940817	39	0
40	0,331096	40	1,05285	40	0
41	0,323457	41	1,08849	41	0
42	0,313271	42	1,02229	42	0
43	0,323457	43	0,981555	43	0
44	0,32855	44	1,02739	44	0
45	0,491519	45	1,04012	45	0
46	0,394756	46	0,951002	46	0
47	0,460962	47	1,04266	47	0
48	0,35656	48	0,915356	48	0
49	0,369292	49	0,953548	49	0
50	0,440591	50	0,963732	50	0
51	0,315818	51	1,02484	51	0
52	0,315818	52	0,966278	52	0
53	0,285261	53	0,938271	53	0
54	0,297993	54	0,953548	54	0
55	0,254704	55	0,933179	55	0
56	0,32091	56	0,945909	56	0
57	0,318364	57	0,856794	57	0
58	0,346374	58	0,940817	58	0
59	0,422766	59	0,961186	59	0
60	0,366746	60	0,912809	60	0
61	0,149168	61	0,282056	61	0
62	0,0411741	62	0,268116	62	0
63	0,153215	63	0,333156	63	0
64	0,0196557	64	0,26506	64	0,5
65	0,0732823	65	0,332494	65	0,5
66	0,039771	66	0,32278	66	0,5
67	0,0855037	67	0,221406	67	0,5
68	0,0849174	68	0,118401	68	0,5
69	0,0639344	69	0,232761	69	0,5
70	0,144986	70	0,104015	70	0,5
71	0,0825983	71	0,238719	71	0,5
72	0,125199	72	0,147936	72	0,5
73	0,096042	73	0,164906	73	0,5
74	0,110429	74	0,148521	74	0,5
75	0,0406056	75	0,218782	75	0,5
76	0,152239	76	0,183861	76	0,5
77	0,107396	77	0,291779	77	0,5
78	-0,0338022	78	0,154096	78	0,5
79	0,0861072	79	0,190824	79	0,5
80	0,0367319	80	0,125248	80	0,5
81	0,122774	81	0,215547	81	0,5
82	0,0525947	82	0,159723	82	0,5
83	0,0187269	83	0,241848	83	0,5
84	0,0539175	84	0,208481	84	0,5
85	0,055623	85	-0,092002	85	0,5
86	0,207515	86	0,201122	86	0,5
87	0,0115435	87	0,200982	87	0,5
88	-0,0068167	88	0,129448	88	0,5
89	-0,0021065	89	0,155278	89	0,5
90	0,0305377	90	0,0432608	90	0,5
91	0,00171183	91	0,0875761	91	0,5
92	0,0291614	92	0,103349	92	0,5
93	0,0384806	93	0,00174539	93	0,5
94	0,0247548	94	0,0461881	94	0,5
95	-0,0601683	95	0,051904	95	0,5
96	0,0110539	96	0,037098	96	0,5
97	0,0178776	97	-0,0209414	97	0,5
98	0,0475171	98	0,0437176	98	0,5
99	-0,0301233	99	0,273137	99	0,5
100	0,0202948	100	-0,00397198	100	0,5
101	0,0330268	101	0,0163971	101	0,5
102	-0,0411244	102	0,0475619	102	0,5
103	0,0141835	103	-0,201527	103	0,5
104	-0,00626415	104	-0,0286695	104	0,5
105	-0,0167808	105	-0,0156078	105	0,5
106	0,0585163	106	0,0288223	106	0,5
107	0,0455297	107	0,087409	107	0,5
108	0,0549259	108	0,0865942	108	0,5
109	0,126964	109	0,0397962	109	0,5
110	0,0141325	110	0,0732779	110	0,5
111	-0,0050928	111	-0,0162444	111	0,5
112	0,0213898	112	-0,0802034	112	0,5
113	0,0139033	113	0,0735325	113	0,5
114	-0,022281	114	0,0435645	114	0,5
115	-0,0215935	115	-0,0542073	115	0,5
116	-0,00440527	116	0,0154041	116	0,5
117	-0,0773087	117	0,0854484	117	0,5
118	-0,0443583	118	-0,0432335	118	0,5
119	-0,0368464	119	0,039898	119	0,5
120	-0,0716048	120	-0,0194016	120	0,5
121	-0,0182322	121	0,0163971	121	0,5
122	0,0158641	122	0,0450921	122	0,5
123	0,0682181	123	0,00674727	123	0,5
124	-0,0230449	124	-0,0487077	124	0,5
125	-0,033638	125	0,0659705	125	0,5
126	0,0251839	126	0,047129	126	0,5
127	0,01235	127	0,141158	127	0,5
128	0,0935548	128	-0,0880964	128	0,5
129	-0,0496294	129	0,0150222	129	0,5
130	-0,0801098	130	-0,0114322	130	0,5
131	0,0702552	131	0,000865688	131	0,5
132	-0,024038	132	0,0388286	132	0,5
133	-0,0191999	133	0,0497516	133	0,5
134	-0,0236561	134	-0,00555058	134	0,5
135	0,0346565	135	0,0500316	135	0,5
136	-0,0517683	136	0,0574409	136	0,5
137	0,0312443	137	0,172399	137	0,5
138	-0,0638383	138	0,15506	138	0,5
139	-0,0205749	139	0,100343	139	0,5
140	0,0950826	140	-0,051763	140	0,5
141	0,0579561	141	-0,0275492	141	0,5
142	-0,0627688	142	-0,021082	142	0,5
143	-0,00748642	143	-0,00687458	143	0,5
144	0,0132413	144	-0,0162953	144	0,5
145	0,0564282	145	-0,00333544	145	0,5
146	0,020524	146	-0,119669	146	0,5
147	0,0673014	147	0,0415275	147	0,5
148	0,052354	148	-0,010872	148	0,5
149	0,0681672	149	0,00987902	149	0,5
150	-0,0544166	150	0,0502608	150	0,5
151	0,154006	151	0,136651	151	0,5
152	-0,0787093	152	0,0521449	152	0,5
153	0,0519211	153	0,109968	153	0,5
154	0,0957701	154	0,0407382	154	0,5
155	-0,030073	155	-0,0522722	155	0,5
156	-0,0390873	156	0,00577974	156	0,5
157	0,0418374	157	0,0976445	157	0,5
158	0,0114588	158	0,0973898	158	0,5
159	0,0846424	159	0,123335	159	0,5
160	0,140587	160	0,0100827	160	0,5
161	0,0997935	161	0,0189687	161	0,5
162	-0,000687528	162	0,0437681	162	0,5
163	0,0977818	163	0,019809	163	0,5
164	0,00522012	164	-0,0477401	164	0,5
165	0,106338	165	0,0562697	165	0,5
166	0,00845405	166	0,0075875	166	0,5
167	-0,0109495	167	0,0324633	167	0,5
168	-0,0322374	168	-0,0745764	168	0,5
169	-0,0350385	169	-0,00201145	169	0,5
170	0,0693385	170	0,0655886	170	0,5
171	-0,0174174	171	0,0420113	171	0,5
172	0,0585927	172	0,0394652	172	0,5
173	0,0763156	173	-0,0174411	173	0,5
174	0,0733618	174	0,0241374	174	0,5
175	0,105625	175	0,00542328	175	0,5
176	0,0209569	176	0,172068	176	0,5
177	0,00150238	177	0,0366899	177	0,5
178	0,0273229	178	0,0394142	178	0,5
179	0,0656462	179	-0,0240865	179	0,5
180	0,0845151	180	0,0307574	180	0,5
181	0,0558426	181	0,0739654	181	0,5
182	0,0417864	182	0,077861	182	0,5
183	0,018716	183	-0,0500826	183	0,5
184	0,0358533	184	0,0175174	184	0,5
185	0,0147182	185	-0,00944618	185	0,5
186	-0,0189452	186	0,097619	186	0,5
187	0,00112042	187	0,128224	187	0,5
188	0,0408952	188	0,0181794	188	0,5
189	0,0148964	189	0,0810436	189	0,5
190	0,0214662	190	-0,0567535	190	0,5
191	0,0461917	191	-0,0344238	191	0,5
192	-0,0281123	192	-0,0448375	192	0,5
193	-0,0876471	193	-0,024392	193	0,5
194	-0,0544675	194	-0,123259	194	0,5
195	-0,0995134	195	0,138306	195	0,5
196	-0,0202184	196	-0,00598343	196	0,5
197	-0,0100328	197	0,0153023	197	0,5
198	-0,0100837	198	-0,096957	198	0,5
199	0,000101856	199	-0,0689495	199	0,5
200	-0,0126301	200	-0,0307574	200	0,5
201	-0,0406406	201	-0,0383958	201	0,5
202	0,00774106	202	-0,0664033	202	0,5
203	0,0332051	203	-0,0714956	203	0,5
204	-0,145043	204	0,0328961	204	0,5
205	-0,0635582	205	0,0328961	205	0,5
206	-0,106847	206	-0,0460342	206	0,5
207	-0,0253622	207	-0,0103883	207	0
208	0,00774106	208	-0,104595	208	0
209	-0,0355478	209	-0,0129344	209	0
210	-0,0126301	210	-0,0816802	210	0
211	0,0612155	211	-0,00784211	211	0
212	0,0382979	212	-0,00529597	212	0
213	-0,0228158	213	-0,00784211	213	0
214	-0,0202694	214	0,0558114	214	0
215	-0,0635582	215	-0,0409419	215	0
216	-0,0635582	216	0,10928	216	0
217	0,0153803	217	-0,00784211	217	0
218	-0,0635582	218	0,048173	218	0
219	0,0790403	219	0,012527	219	0
220	0,00519466	220	0,03035	220	0
221	0,0612155	221	0,0176193	221	0
222	0,0153803	222	0,03035	222	0
223	-0,152682	223	0,0354423	223	0
224	0,0153803	224	-0,0358496	224	0
225	-0,0253622	225	-0,0282112	225	0
226	-0,068651	226	-0,0103883	226	0
227	-0,0126301	227	-0,0231189	227	0
228	0,0382979	228	0,00488859	228	0
229	0,0332051	229	-0,0256651	229	0
230	0,00264826	230	0,0761805	230	0
231	-0,0864758	231	-0,00784211	231	0
232	-0,055919	232	0,0634498	232	0
233	0,0688547	233	0,0838189	233	0
234	-0,0253622	234	0,0710882	234	0
235	-0,055919	235	0,0201654	235	0
236	-0,0330014	236	-0,0434881	236	0
237	0,000101856	237	-0,0231189	237	0
238	-0,0661046	238	-0,0944109	238	0
239	0,0459371	239	0,03035	239	0
240	0,0255659	240	0,0201654	240	0
241	-0,0457334	241	-0,0358496	241	0
242	0,00264826	242	0,0227116	242	0
243	0,00264826	243	0,0507191	243	0
244	0,0382979	244	0,0914573	244	0
245	-0,147589	245	-0,0689495	245	0
246	0,0281123	246	0,0201654	246	0
247	-0,00499095	247	-0,0664033	247	0
248	-0,0762902	248	-0,0103883	248	0
249	0,0866795	249	-0,0562188	249	0
250	0,0382979	250	-0,0358496	250	0
251	-0,00244455	251	0,0278038	251	0
252	-0,0457334	252	-0,0409419	252	0
253	0,0459371	253	-0,0434881	253	0
254	-0,043187	254	0,0150731	254	0
255	-0,106847	255	-0,0358496	255	0
256	-0,0533726	256	0,0889112	256	0
257	0,0128339	257	-0,0103883	257	0
258	-0,0508262	258	-0,0129344	258	0
259	-0,0533726	259	0,0761805	259	0
260	0,0739475	260	-0,00529597	260	0
261	-0,0406406	261	-0,061311	261	0
262	-0,134857	262	-0,0256651	262	0
263	-0,0151766	263	-0,0129344	263	0
264	-0,0151766	264	-0,0154805	264	0
265	0,0153803	265	0,0532652	265	0
266	-0,00499095	266	-0,00529597	266	0
267	-0,0355478	267	-0,0816802	267	0
268	-0,0992078	268	0,132196	268	0
269	0,0179267	269	0,0710882	269	0
270	-0,0661046	270	0,0201654	270	0
271	0,0281123	271	0,0227116	271	0
272	-0,0533726	272	-0,0154805	272	0
273	0,0306587	273	-0,102049	273	0
274	-0,0100837	274	-0,0231189	274	0
275	-0,0635582	275	-0,000203691	275	0
276	-0,00753735	276	-0,0995031	276	0
277	-0,00753735	277	-0,117326	277	0
278	-0,0228158	278	-0,0434881	278	0
279	0,0433907	279	-0,0333035	279	0
280	-0,0711974	280	-0,0485803	280	0
281	-0,0151766	281	-0,0256651	281	0
282	0,0102875	282	0,139834	282	0
283	-0,0355478	283	0,00234245	283	0
284	-0,0126301	284	0,0150731	284	0
285	0,000101856	285	-0,00529597	285	0
286	-0,0711974	286	-0,124965	286	0
287	-0,0711974	287	-0,0893186	287	0
288	-0,0253622	288	-0,0154805	288	0
289	-0,0661046	289	-0,0154805	289	0
290	-0,0406406	290	-0,0664033	290	0
291	-0,0610118	291	-0,130057	291	0
292	0,0357515	292	0,00488859	292	0
293	-0,0228158	293	0,0405345	293	0
294	-0,0610118	294	-0,412678	294	0
295	-0,00244455	295	0,00743473	295	0
296	0,0153803	296	-0,0765879	296	0
297	-0,0253622	297	-0,132603	297	0
298	-0,0151766	298	-0,0256651	298	0
299	-0,0992078	299	-0,152972	299	0
300	-0,0839294	300	0,0176193	300	0
301	0,0408443	301	0,0252577	301	0
302	-0,00244455	302	-0,079134	302	0
303	0,0255659	303	0,0252577	303	0
304	-0,00753735	304	0,00998087	304	0
305	-0,055919	305	-0,0460342	305	0
306	-0,0457334	306	-0,0409419	306	0
307	-0,0890222	307	-0,11478	307	0
308	-0,0253622	308	-0,0587649	308	0
309	-0,0711974	309	-0,0460342	309	0
310	0,0204731	310	0,0150731	310	0
311	-0,0279086	311	-0,104595	311	0
312	0,244556	312	0,340979	312	0
313	0,27002	313	0,152565	313	0
314	0,239464	314	0,244226	314	0
315	0,36933	315	0,284964	315	0
316	0,236917	316	0,246772	316	0
317	0,252196	317	0,137288	317	0
318	0,0764939	318	0,0583575	318	0
319	-0,0482798	319	0,0863651	319	0
320	0,0586691	320	0,0761805	320	0
321	0,236917	321	0,24168	321	0
322	0,310763	322	0,25441	322	0
323	0,292938	323	0,24168	323	0
324	0,239464	324	0,147472	324	0
325	0,188536	325	0,048173	325	0
326	0,211453	326	0,312971	326	0
327	0,155432	327	0,231495	327	0
328	0,208907	328	0,335887	328	0
329	0,124876	329	0,277326	329	0
330	0,27766	330	0,249318	330	0
331	0,290392	331	0,188211	331	0
332	0,282752	332	0,211126	332	0
333	0,303124	333	0,28751	333	0
334	0,27766	334	0,14238	334	0
335	0,160525	335	0,216218	335	0
336	0,292938	336	0,348617	336	0
337	0,252196	337	0,234041	337	0
338	0,208907	338	-0,0511265	338	0
339	0,201268	339	0,223857	339	0
340	0,160525	340	0,213672	340	0
341	0,196175	341	0,239133	341	0
342	0,170711	342	0,234041	342	0
343	0,165618	343	0,213672	343	0
344	0,157979	344	0,310425	344	0
345	0,170711	345	0,127103	345	0
346	0,618877	346	0,32061	346	0
347	0,415165	347	0,251864	347	0
348	0,157979	348	-0,00274983	348	0
349	0,0663083	349	0,0150731	349	0
350	-0,0330014	350	0,0532652	350	0
351	0,0281123	351	0,0558114	351	0
352	0,0204731	352	-0,163157	352	0
353	-0,043187	353	0,0328961	353	0
354	0,0561227	354	0,0889112	354	0
355	0,0484835	355	-0,0282112	355	0
356	-0,00753735	356	-0,0205728	356	0
357	0,0281123	357	0,00234245	357	0
358	0,00774106	358	0,012527	358	0
359	0,0204731	359	-0,00274983	359	0
360	0,0204731	360	0,0940035	360	0
361	-0,0228158	361	0,0532652	361	0
362	0,00519466	362	0,0609037	362	0
363	-0,0228158	363	-0,0154805	363	0
364	0,0739475	364	0,0558114	364	0
365	0,0739475	365	0,0201654	365	0
366	0,0764939	366	0,0507191	366	0
367	-0,0279086	367	-0,0154805	367	0
368	0,0790403	368	0,137288	368	0
369	0,107051	369	-0,0383958	369	0
370	-0,0839294	370	0,114373	370	0
371	-0,114486	371	-0,0129344	371	0
372	-0,0610118	372	0,0278038	372	0
373	0,0332051	373	0,012527	373	0
374	0,0663083	374	0,0634498	374	0
375	0,0459371	375	0,188211	375	0
376	0,0739475	376	-0,0714956	376	0
377	0,00264826	377	-0,00529597	377	0
378	0,0179267	378	0,0583575	378	0
379	-0,0864758	379	0,0379884	379	0
380	-0,0126301	380	-0,0180267	380	0
381	-0,0330014	381	0,122011	381	0
382	0,0179267	382	0,0659959	382	0
383	-0,0253622	383	-0,0536726	383	0
384	0,0408443	384	0,0558114	384	0
385	-0,0202694	385	0,114373	385	0
386	-0,00499095	386	0,0532652	386	0
387	0,0510299	387	0,267141	387	0
388	-0,0380942	388	0,0354423	388	0
389	0,101958	389	0,0430807	389	0
390	0,0382979	390	0,00743473	390	0
391	-0,00499095	391	0,0201654	391	0
392	0,00264826	392	-0,0307574	392	0
393	0,0382979	393	-0,0154805	393	0
394	-0,0482798	394	0,101642	394	0
395	-0,0406406	395	0,0634498	395	0
396	0,0153803	396	0,0379884	396	0
397	-0,0100837	397	-0,00529597	397	0
398	-0,0253622	398	-0,0231189	398	0
399	0,0153803	399	-0,0765879	399	0
400	0,00519466	400	0,0201654	400	0
401	-0,0406406	401	0,0940035	401	0
402	0,0332051	402	0,0176193	402	0
403	-0,0737438	403	0,104188	403	0
404	-0,0864758	404	0,0278038	404	0
405	0,0663083	405	0,00488859	405	0
406	0,0408443	406	0,0940035	406	0
407	-0,0100837	407	-0,000203691	407	0
408	-0,00499095	408	-0,0307574	408	0
409	0,0382979	409	0,0532652	409	0
410	-0,0610118	410	0,0405345	410	0
411	0,000101856	411	-0,0638572	411	0
412	0,0230195	412	-0,0103883	412	0
413	0,0230195	413	0,0761805	413	0
414	-0,0253622	414	-0,0358496	414	0
415	0,0535763	415	0,0558114	415	0
416	-0,0533726	416	-0,00274983	416	0
417	-0,094115	417	-0,0383958	417	0
418	0,0357515	418	0,0812728	418	0
419	0,0561227	419	-0,0103883	419	0
420	-0,0202694	420	-0,000203691	420	0
421	-0,0126301	421	0,00998087	421	0
422	0,00774106	422	0,00234245	422	0
423	0,0102875	423	-0,0154805	423	0
424	-0,109393	424	0,0634498	424	0
425	0,0790403	425	-0,0307574	425	0
426	0,0637619	426	0,0863651	426	0
427	-0,0151766	427	0,0405345	427	0
428	0,0357515	428	0,0507191	428	0
429	-0,017723	429	-0,00529597	429	0
430	0,107051	430	0,0176193	430	0
431	0,0128339	431	0,0609037	431	0
432	0,0586691	432	-0,0282112	432	0
433	-0,0100837	433	-0,0154805	433	0
434	-0,0482798	434	0,0150731	434	0
435	0,0815867	435	-0,000203691	435	0
436	0,0408443	436	-0,00529597	436	0
437	0,11469	437	0,0558114	437	0
438	0,0102875	438	0,0456268	438	0
439	0,0917723	439	-0,0154805	439	0
440	-0,0635582	440	0,0965496	440	0
441	0,107051	441	0,0914573	441	0
442	0,193628	442	0,119465	442	0
443	0,157979	443	0,0456268	443	0
444	0,366784	444	0,32061	444	0
445	1,29622	445	0,878215	445	0
446	2,66109	446	1,99597	446	0
447	2,59488	447	1,8101	447	0
448	2,5516	448	1,88649	448	0
449	2,41664	449	1,84575	449	0
450	2,50576	450	1,73372	450	0
451	2,32751	451	1,72353	451	0
452	2,25621	452	1,67261	452	0
453	2,16709	453	1,53257	453	0
454	2,25367	454	1,6115	454	0
455	2,162	455	1,62423	455	0
456	2,11361	456	1,65479	456	0
457	2,06014	457	1,5835	457	0
458	1,97356	458	1,53766	458	0
459	2,00921	459	1,45619	459	0
460	1,92009	460	1,59877	460	0
461	1,88953	461	1,42563	461	0
462	1,88444	462	1,47401	462	0
463	1,80041	463	1,50966	463	0
464	1,79531	464	1,32124	464	0
465	1,8437	465	1,33907	465	0
466	1,67054	466	1,44855	466	0
467	1,77749	467	1,32888	467	0
468	1,78768	468	1,47147	468	0
469	1,75457	469	1,418	469	0
470	1,73165	470	1,30851	470	0
471	1,72402	471	1,28814	471	0
472	1,82333	472	1,33907	472	0
473	1,62725	473	1,30851	473	0
474	1,7673	474	1,37471	474	0
475	1,85134	475	1,35434	475	0
476	1,92009	476	1,40527	476	0
477	1,8055	477	1,42563	477	0
478	1,87171	478	1,54021	478	0
479	2,01685	479	1,48674	479	0
480	2,05759	480	1,39508	480	0
481	2,01431	481	1,22194	481	0
482	2,07542	482	1,52748	482	0
483	2,09579	483	1,5453	483	0
484	2,0907	484	1,61405	484	0
485	2,14672	485	1,71335	485	0
486	2,11616	486	1,50202	486	0
487	2,06778	487	1,59113	487	0
488	2,11107	488	1,6777	488	0
489	2,12635	489	1,5784	489	0
490	2,07287	490	1,50202	490	0
491	2,08815	491	1,47401	491	0
492	2,09324	492	1,5122	492	0
493	2,11107	493	1,63951	493	0
494	2,00157	494	1,58604	494	0
495	2,1238	495	1,57331	495	0
496	2,1569	496	1,777	496	0
497	2,24857	497	1,62423	497	0
498	2,07797	498	1,66497	498	0
499	2,02194	499	1,56567	499	0
500	1,99393	500	1,6115	500	0
501	2,16964	501	1,62423	501	0
502	2,07033	502	1,60641	502	0
503	2,06523	503	1,53512	503	0
504	2,00157	504	1,59113	504	0
505	2,07542	505	1,55803	505	0
506	2,02958	506	1,30087	506	0
507	2,07033	507	1,64715	507	0
508	2,11871	508	1,62423	508	0
509	2,09834	509	1,6446	509	0
510	2,00412	510	1,57331	510	0
511	2,0856	511	1,62933	511	0
512	2,03722	512	1,57076	512	0
513	1,9812	513	1,50202	513	0,5
514	2,0907	514	1,60386	514	0,5
515	1,97356	515	1,75918	515	0,5
516	2,15945	516	1,60132	516	0,5
517	2,09834	517	1,60386	517	0,5
518	2,0907	518	1,48674	518	0,5
519	2,10598	519	1,46128	519	0,5
520	2,06269	520	1,74645	520	0,5
521	2,04995	521	1,50711	521	0,5
522	2,13653	522	1,56822	522	0,5
523	2,05505	523	1,56822	523	0,5
524	2,0907	524	1,53257	524	0,5
525	2,08306	525	1,83556	525	0,5
526	2,17982	526	1,6115	526	0,5
527	2,09579	527	1,56567	527	0,5
528	2,0856	528	1,55294	528	0,5
529	2,13144	529	1,59877	529	0,5
530	2,09324	530	1,60386	530	0,5
531	2,09579	531	1,57331	531	0,5
532	2,11361	532	1,55549	532	0,5
533	2,01685	533	1,57076	533	0,5
534	2,01431	534	1,47656	534	0,5
535	2,06269	535	1,66752	535	0,5
536	2,10088	536	1,57076	536	0,5
537	2,18746	537	1,71335	537	0,5
538	2,09579	538	1,59877	538	0,5
539	2,16454	539	1,66243	539	0,5
540	2,18237	540	1,64206	540	0,5
541	2,1951	541	1,64969	541	0,5
542	2,09324	542	1,61405	542	0,5
543	2,18237	543	1,63951	543	0,5
544	2,27658	544	1,71844	544	0,5
545	2,00921	545	1,63696	545	0,5
546	2,09834	546	1,777	546	0,5
547	2,15181	547	1,59368	547	0,5
548	2,18746	548	1,56567	548	0,5
549	2,1951	549	1,59113	549	0,5
550	2,09324	550	1,5835	550	0,5
551	2,07797	551	1,67006	551	0,5
552	2,17727	552	1,69807	552	0,5
553	2,11871	553	1,59113	553	0,5
554	2,24348	554	1,62423	554	0,5
555	2,13653	555	1,67006	555	0,5
556	2,13399	556	1,6115	556	0,5
557	2,23584	557	1,60386	557	0,5
558	2,22566	558	1,71589	558	0,5
559	2,1569	559	1,63442	559	0,5
560	2,20529	560	1,6446	560	0,5
561	2,28677	561	1,65224	561	0,5
562	2,19765	562	1,72353	562	0,5
563	2,2333	563	1,63951	563	0,5
564	2,20019	564	1,68025	564	0,5
565	2,21802	565	1,71335	565	0,5
566	2,16964	566	1,73372	566	0,5
567	2,18746	567	1,59877	567	0,5
568	2,11361	568	1,67261	568	0,5
569	2,22566	569	1,58859	569	0,5
570	2,25876	570	1,61914	570	0,5
571	2,27149	571	1,7439	571	0,5
572	2,10088	572	1,65479	572	0,5
573	2,21547	573	1,65733	573	0,5
574	2,23839	574	1,70571	574	0,5
575	2,2333	575	1,71335	575	0,5
576	2,27404	576	1,63442	576	0,5
577	2,25621	577	1,75663	577	0,5
578	2,30969	578	1,72608	578	0,5
579	2,29696	579	1,63951	579	0,5
580	2,21038	580	1,63187	580	0,5
581	2,22311	581	1,68534	581	0,5
582	2,29441	582	1,83302	582	0,5
583	2,20019	583	1,77446	583	0,5
584	2,24093	584	1,66497	584	0,5
585	2,18237	585	1,64715	585	0,5
586	2,07797	586	1,7439	586	0,5
587	2,13653	587	1,66497	587	0,5
588	2,20529	588	1,65224	588	0,5
589	2,12635	589	1,69807	589	0,5
590	2,17982	590	1,67261	590	0,5
591	2,16964	591	1,66497	591	0,5
592	2,24857	592	1,65733	592	0,5
593	2,30969	593	1,64715	593	0,5
594	2,19255	594	1,65988	594	0,5
595	2,25112	595	1,70062	595	0,5
596	2,162	596	1,78973	596	0,5
597	2,31478	597	1,70062	597	0,5
598	2,22311	598	1,71589	598	0,5
599	2,28422	599	1,65988	599	0,5
600	2,22056	600	1,79228	600	0,5
601	2,22566	601	1,76936	601	0,5
602	2,20274	602	1,67261	602	0,5
603	2,25621	603	1,72353	603	0,5
604	2,25876	604	1,76172	604	0,5
605	2,23839	605	1,66497	605	0,5
606	2,2995	606	1,5453	606	0,5
607	2,29186	607	1,65988	607	0,5
608	2,29186	608	1,73372	608	0,5
609	2,14672	609	1,67006	609	0,5
610	2,18491	610	1,63951	610	0,5
611	2,22566	611	1,67006	611	0,5
612	2,2664	612	1,64969	612	0,5
613	2,17982	613	1,74136	613	0,5
614	2,18746	614	1,67006	614	0,5
615	2,13653	615	1,68789	615	0,5
616	2,20019	616	1,54276	616	0,5
617	2,18491	617	1,66497	617	0,5
618	2,20274	618	1,69553	618	0,5
619	2,17982	619	1,81774	619	0,5
620	2,22566	620	1,62423	620	0,5
621	2,20019	621	1,68025	621	0,5
622	2,25621	622	1,71335	622	0,5
623	2,18237	623	1,66497	623	0,5
624	2,0856	624	1,69298	624	0,5
625	2,06523	625	1,73372	625	0,5
626	2,10598	626	1,72099	626	0,5
627	2,21038	627	1,71335	627	0,5
628	2,17218	628	1,57331	628	0,5
629	2,0856	629	1,81774	629	0,5
630	2,22566	630	1,71589	630	0,5
631	2,18491	631	1,62423	631	0,5
632	2,162	632	1,67516	632	0,5
633	2,34279	633	1,54021	633	0,5
634	2,24857	634	1,65224	634	0,5
635	2,25621	635	1,70826	635	0,5
636	2,16454	636	1,73626	636	0,5
637	2,24093	637	1,57331	637	0,5
638	2,16454	638	1,60132	638	0,5
639	2,2664	639	1,67006	639	0,5
640	2,22566	640	1,72353	640	0,5
641	2,22056	641	1,67516	641	0,5
642	2,24857	642	1,76172	642	0,5
643	2,18237	643	1,70316	643	0,5
644	2,23839	644	1,69553	644	0,5
645	2,10088	645	1,56058	645	0,5
646	2,15181	646	1,69043	646	0,5
647	2,1238	647	1,70571	647	0,5
648	2,23584	648	1,59113	648	0,5
649	2,19765	649	1,69553	649	0,5
650	2,20529	650	1,72353	650	0,5
651	2,20274	651	1,65988	651	0,5
652	2,13908	652	1,65988	652	0,5
653	2,24348	653	1,5504	653	0,5
654	2,12635	654	1,53257	654	0,5
655	2,0907	655	1,6446	655	0,5
656	2,1569	656	1,71589	656	0,5
657	2,17727	657	1,77446	657	0,5
658	2,2664	658	1,5835	658	0,5
659	2,14926	659	1,73881	659	0,5
660	2,12125	660	1,65479	660	0,5
661	2,24857	661	1,62169	661	0,5
662	2,33261	662	1,63696	662	0,5
663	2,16964	663	1,71844	663	0,5
664	2,25876	664	1,65479	664	0,5
665	2,2333	665	1,71844	665	0,5
666	2,20019	666	1,67516	666	0,5
667	2,34788	667	1,56058	667	0,5
668	2,22056	668	1,70826	668	0,5
669	2,18491	669	1,73626	669	0,5
670	2,34534	670	1,64715	670	0,5
671	2,1569	671	1,74645	671	0,5
672	2,2333	672	1,76682	672	0,5
673	2,21802	673	1,5835	673	0,5
674	2,21547	674	1,65733	674	0,5
675	2,12125	675	1,65988	675	0,5
676	2,18491	676	1,66243	676	0,5
677	2,17218	677	1,63187	677	0,5
678	2,23839	678	1,59113	678	0,5
679	2,16964	679	1,70571	679	0,5
680	2,17727	680	1,60386	680	0,5
681	2,20019	681	1,76936	681	0,5
682	2,31478	682	1,70316	682	0,5
683	2,32497	683	1,60641	683	0,5
684	2,17982	684	1,62169	684	0,5
685	2,16709	685	1,7108	685	0,5
686	2,20019	686	1,72863	686	0,5
687	2,25621	687	1,73626	687	0,5
688	2,10598	688	1,64715	688	0,5
689	2,17727	689	1,64715	689	0,5
690	2,25367	690	1,61405	690	0,5
691	2,12125	691	1,72099	691	0,5
692	2,16454	692	1,66243	692	0,5
693	2,25367	693	1,66752	693	0,5
694	2,25621	694	1,60386	694	0,5
695	2,21802	695	1,71844	695	0,5
696	2,21802	696	1,72099	696	0,5
697	2,19765	697	1,54785	697	0,5
698	2,2995	698	1,68279	698	0,5
699	2,22311	699	1,83556	699	0,5
700	2,14163	700	1,65224	700	0,5
701	2,23839	701	1,69298	701	0,5
702	2,21802	702	1,63696	702	0,5
703	2,16709	703	1,73626	703	0,5
704	2,20783	704	1,5835	704	0,5
705	2,25876	705	1,67261	705	0,5
706	2,14672	706	1,71844	706	0,5
707	2,25876	707	1,69043	707	0,5
708	2,21802	708	1,70826	708	0,5
709	2,38863	709	1,72863	709	0,5
710	2,2664	710	1,63187	710	0,5
711	2,23839	711	1,70062	711	0,5
712	2,25367	712	1,69553	712	0,5
713	2,20019	713	1,77191	713	0,5
714	2,15436	714	1,63951	714	0,5
715	2,20783	715	1,62169	715	0,5
716	2,13144	716	1,67006	716	0,5
717	2,12889	717	1,66497	717	0,5
718	2,23075	718	1,61405	718	0,5
719	2,11107	719	1,70316	719	0,5
720	2,2333	720	1,63951	720	0,5
721	2,27658	721	1,68279	721	0,5
722	2,12125	722	1,59877	722	0,5
723	2,20274	723	1,6446	723	0,5
724	2,17473	724	1,66497	724	0,5
725	2,2282	725	1,30851	725	0,5
726	2,20529	726	1,5784	726	0,5
727	2,24857	727	1,63696	727	0,5
728	2,11616	728	1,65479	728	0,5
729	2,25621	729	1,65479	729	0,5
730	2,14417	730	1,60386	730	0,5
731	2,1569	731	1,59368	731	0,5
732	2,20783	732	1,68789	732	0,5
733	2,20783	733	1,7108	733	0,5
734	2,24348	734	1,69043	734	0,5
735	2,24857	735	1,76427	735	0,5
736	2,24348	736	1,60386	736	0,5
737	2,28422	737	1,71844	737	0,5
738	2,29186	738	1,72353	738	0,5
739	2,23584	739	1,67516	739	0,5
740	2,15181	740	1,66752	740	0,5
741	2,18237	741	1,69043	741	0,5
742	2,17218	742	1,72099	742	0,5
743	2,20019	743	1,64715	743	0,5
744	2,14417	744	1,67516	744	0,5
745	2,11107	745	1,65224	745	0,5
746	2,14417	746	1,68279	746	0,5
747	2,13653	747	1,76682	747	0,5
748	2,24857	748	1,55803	748	0,5
749	2,16964	749	1,73372	749	0,5
750	2,14163	750	1,66243	750	0,5
751	2,1569	751	1,66497	751	0,5
752	2,162	752	1,65479	752	0,5
753	2,20274	753	1,6777	753	0,5
754	2,1238	754	1,6166	754	0,5
755	2,32497	755	1,46383	755	0,5
756	2,25621	756	1,70571	756	0,5
757	2,25876	757	1,52493	757	0,5
758	2,18491	758	1,66497	758	0,5
759	2,16454	759	1,53003	759	0,5
760	2,13908	760	1,65988	760	0,5
761	2,07797	761	1,59113	761	0,5
762	2,1951	762	1,68534	762	0,5
763	2,17727	763	1,65733	763	0,5
764	2,18491	764	1,88903	764	0,5
765	2,13399	765	1,6115	765	0,5
766	2,24857	766	1,56313	766	0,5
767	2,23584	767	1,63951	767	0,5
768	2,2333	768	1,63187	768	0,5
769	2,21547	769	1,68279	769	0,5
770	2,20783	770	1,6446	770	0,5
771	2,13908	771	2,01125	771	0,5
772	2,10343	772	1,70571	772	0,5
773	2,07542	773	1,50966	773	0,5
774	2,13399	774	1,5504	774	0,5
775	2,10598	775	1,57076	775	0,5
776	2,11361	776	1,68279	776	0,5
777	2,11616	777	1,53257	777	0,5
778	2,0194	778	1,56058	778	0,5
779	2,14417	779	1,61405	779	0,5
780	2,03468	780	1,52239	780	0,5
781	2,13653	781	1,50456	781	0,5
782	2,11616	782	1,50456	782	0,5
783	2,05505	783	1,60896	783	0,5
784	1,98884	784	1,75409	784	0,5
785	2,01431	785	1,59368	785	0,5
786	2,0856	786	1,54785	786	0,5
787	2,13653	787	1,5453	787	0,5
788	2,09579	788	1,53766	788	0,5
789	2,01685	789	1,64715	789	0,5
790	2,1569	790	1,64969	790	0,5
791	2,20019	791	1,58095	791	0,5
792	2,13908	792	1,53003	792	0,5
793	2,0907	793	1,53257	793	0,5
794	2,13908	794	1,57076	794	0,5
795	2,00667	795	1,52748	795	0,5
796	2,07797	796	1,47147	796	0,5
797	2,19001	797	1,64969	797	0,5
798	2,04995	798	1,56313	798	0,5
799	2,09579	799	1,65988	799	0,5
800	2,0856	800	1,64969	800	0,5
801	2,10852	801	1,72099	801	0,5
802	2,08306	802	1,57331	802	0,5
803	2,07797	803	1,65479	803	0,5
804	2,16709	804	1,57331	804	0,5
805	2,15945	805	1,53257	805	0,5
806	1,99648	806	1,56313	806	0,5
807	2,04486	807	1,62423	807	0,5
808	2,04995	808	1,6115	808	0,5
809	2,13399	809	1,56313	809	0,5
810	2,07797	810	1,51984	810	0,5
811	2,10852	811	1,6115	811	0,5
812	2,00157	812	1,56313	812	0,5
813	2,0856	813	1,49947	813	0,5
814	2,10598	814	1,56058	814	0,5
815	2,20274	815	1,59113	815	0,5
816	2,08306	816	1,61405	816	0,5
817	2,14926	817	1,40272	817	0,5
818	2,07797	818	1,64969	818	0,5
819	2,11871	819	1,55549	819	0,5
820	2,07033	820	1,67516	820	0,5
821	2,14672	821	1,6446	821	0,5
822	2,10343	822	1,51475	822	0,5
823	2,0907	823	1,56567	823	0,5
824	2,16709	824	1,68025	824	0,5
825	2,12635	825	1,5835	825	0,5
826	2,19255	826	1,59877	826	0,5
827	2,18237	827	1,62423	827	0,5
828	2,15181	828	1,60132	828	0,5
829	2,10852	829	1,54021	829	0,5
830	2,09324	830	1,61914	830	0,5
831	2,09579	831	1,49693	831	0,5
832	2,07287	832	1,46892	832	0,5
833	2,11871	833	1,59877	833	0,5
834	2,07797	834	1,51984	834	0,5
835	2,19765	835	1,57076	835	0,5
836	2,03722	836	1,64206	836	0,5
837	2,06269	837	1,48674	837	0,5
838	2,09579	838	1,45619	838	0,5
839	1,97611	839	1,3849	839	0,5
840	2,08815	840	1,56822	840	0,5
841	2,13144	841	1,54276	841	0,5
842	2,05505	842	1,33652	842	0,5
843	2,08306	843	1,4842	843	0,5
844	2,06778	844	1,55549	844	0,5
845	2,00412	845	1,53766	845	0,5
846	2,05505	846	1,56313	846	0,5
847	2,13653	847	1,5504	847	0,5
848	2,09834	848	1,56313	848	0,5
849	2,10343	849	1,52239	849	0,5
850	2,06269	850	1,57076	850	0,5
851	2,08306	851	1,46892	851	0,5
852	2,13908	852	1,40527	852	0,5
853	2,08051	853	1,39508	853	0,5
854	2,00667	854	1,50711	854	0,5
855	2,11107	855	1,63187	855	0,5
856	2,08306	856	1,59623	856	0,5
857	2,01176	857	1,48165	857	0,5
858	2,10598	858	1,58604	858	0,5
859	2,02194	859	1,57331	859	0,5
860	2,11871	860	1,48929	860	0,5
861	2,14672	861	1,57076	861	0,5
862	2,0907	862	1,45873	862	0,5
863	2,03977	863	1,5784	863	0,5
864	2,11361	864	1,50711	864	0,5
865	2,13399	865	1,64206	865	0,5
866	2,03468	866	1,5122	866	0,5
867	2,14672	867	1,67261	867	0,5
868	2,09324	868	1,68789	868	0,5
869	2,15945	869	1,52493	869	0,5
870	2,10598	870	1,58859	870	0,5
871	2,10852	871	1,5784	871	0,5
872	2,07287	872	1,66243	872	0,5
873	2,12635	873	1,68025	873	0,5
874	2,03213	874	1,55294	874	0,5
875	2,18746	875	1,66243	875	0,5
876	2,13144	876	1,63951	876	0,5
877	2,21547	877	1,47147	877	0,5
878	2,14672	878	1,63696	878	0,5
879	2,10598	879	1,73626	879	0,5
880	2,0525	880	1,53766	880	0,5
881	2,15436	881	1,6115	881	0,5
882	2,01176	882	1,59113	882	0,5
883	2,25876	883	1,62678	883	0,5
884	2,04486	884	1,4791	884	0,5
885	2,05505	885	1,66752	885	0,5
886	2,15436	886	1,67516	886	0,5
887	2,08051	887	1,58859	887	0,5
888	2,07287	888	1,60386	888	0,5
889	2,07542	889	1,5504	889	0,5
890	2,10088	890	1,64969	890	0,5
891	2,04995	891	1,56313	891	0
892	2,08051	892	1,59113	892	0
893	2,10343	893	1,65733	893	0
894	2,12635	894	1,6777	894	0
895	2,19255	895	1,62423	895	0
896	2,13653	896	1,6115	896	0
897	2,11616	897	1,56822	897	0
898	1,96847	898	1,60896	898	0
899	2,09834	899	1,61914	899	0
900	2,07542	900	1,5835	900	0
901	2,11361	901	1,62933	901	0
902	2,15436	902	1,65479	902	0
903	2,01685	903	1,59877	903	0
904	2,1569	904	1,68534	904	0
905	2,1238	905	1,52493	905	0
906	2,11616	906	1,50202	906	0
907	2,22566	907	1,74645	907	0
908	2,14672	908	1,54021	908	0
909	2,12635	909	1,65479	909	0
910	2,03468	910	1,65988	910	0
911	0,425351	911	0,305333	911	0
912	0,280206	912	0,223857	912	0
913	0,160525	913	0,137288	913	0
914	0,0382979	914	0,00998087	914	0
915	-0,0151766	915	0,0914573	915	0
916	-0,043187	916	0,127103	916	0
917	0,1427	917	0,116919	917	0
918	0,0739475	918	0,03035	918	0
919	-0,00753735	919	0,0150731	919	0
920	0,0102875	920	0,106734	920	0
921	0,000101856	921	-0,00274983	921	0
922	0,0408443	922	0,0532652	922	0
923	-0,117033	923	0,0532652	923	0
924	-0,0151766	924	0,0150731	924	0
925	-0,0355478	925	0,0430807	925	0
926	0,0433907	926	0,0736344	926	0
927	0,0255659	927	0,0532652	927	0
928	0,0332051	928	0,00488859	928	0
929	0,0204731	929	0,0736344	929	0
930	0,0357515	930	-0,0256651	930	0
931	0,0281123	931	-0,0256651	931	0
932	0,0688547	932	0,00743473	932	0
933	0,104504	933	-0,0333035	933	0
934	0,0408443	934	0,106734	934	0
935	0,0332051	935	0,0379884	935	0
936	0,0994115	936	-0,00274983	936	0
937	0,122329	937	0,0583575	937	0
938	0,0484835	938	0,0227116	938	0
939	0,0255659	939	-0,0536726	939	0
940	-0,030455	940	0,0990958	940	0
941	0,0586691	941	-0,0714956	941	0
942	0,0586691	942	-0,0587649	942	0
943	0,0561227	943	-0,0536726	943	0
944	0,00519466	944	-0,0358496	944	0
945	-0,055919	945	0,03035	945	0
946	0,0790403	946	0,00743473	946	0
947	-0,00244455	947	0,0990958	947	0
948	0,0535763	948	-0,0485803	948	0
949	0,0612155	949	-0,163157	949	0
950	0,0382979	950	-0,00529597	950	0
951	-0,114486	951	0,0227116	951	0
952	0,00774106	952	0,0405345	952	0
953	-0,00753735	953	0,0838189	953	0
954	-0,0253622	954	-0,0358496	954	0
955	-0,0253622	955	0,03035	955	0
956	-0,0330014	956	-0,0180267	956	0
957	-0,0737438	957	0,0405345	957	0
958	-0,0533726	958	-0,0358496	958	0
959	0,0332051	959	-0,0918647	959	0
960	-0,00499095	960	0,012527	960	0
961	-0,0711974	961	0,0252577	961	0
962	0,0612155	962	-0,0282112	962	0
963	-0,0406406	963	0,0761805	963	0
964	-0,00244455	964	-0,117326	964	0
965	-0,0126301	965	0,0379884	965	0
966	0,0382979	966	0,0201654	966	0
967	-0,0100837	967	0,012527	967	0
968	-0,0482798	968	0,20858	968	0
969	-0,0406406	969	-0,0129344	969	0
970	-0,0406406	970	0,012527	970	0
971	-0,0406406	971	-0,0536726	971	0
972	0,0484835	972	-0,0638572	972	0
973	-0,0711974	973	-0,096957	973	0
974	-0,0610118	974	-0,0409419	974	0
975	0,0408443	975	-0,079134	975	0
976	-0,0635582	976	-0,0842263	976	0
977	-0,106847	977	-0,107142	977	0
978	0,0408443	978	-0,0511265	978	0
979	-0,0380942	979	-0,0282112	979	0
980	-0,0966614	980	-0,000203691	980	0
981	-0,0864758	981	-0,349025	981	0
982	-0,0864758	982	-0,104595	982	0
983	-0,00244455	983	-0,0129344	983	0
984	-0,185785	984	-0,145334	984	0
985	-0,0508262	985	0,00234245	985	0
986	-0,0839294	986	-0,0944109	986	0
987	-0,00244455	987	-0,119872	987	0
988	-0,106847	988	-0,0307574	988	0
989	-0,0864758	989	-0,0511265	989	0
990	-0,00499095	990	-0,14788	990	0
991	-0,134857	991	-0,096957	991	0
992	-0,068651	992	-0,219172	992	0
993	-0,043187	993	-0,130057	993	0
994	0,0790403	994	-0,22681	994	0
995	-0,017723	995	-0,247179	995	0
996	-0,00244455	996	-0,145334	996	0
997	-0,0788366	997	-0,186072	997	0
998	0,00264826	998	-0,234449	998	0
999	-0,129765	999	-0,0562188	999	0
1000	-0,081383	1000	-0,257364	1000	0
1001	-0,0966614	1001	-0,18098	1001	0
1002	0,0179267	1002	-0,096957	1002	0
1003	-0,1756	1003	-0,219172	1003	0
1004	-0,157775	1004	-0,122418	1004	0
1005	-0,0279086	1005	-0,236995	1005	0
1006	-0,0406406	1006	-0,104595	1006	0
1007	-0,142497	1007	-0,168249	1007	0
1008	-0,094115	1008	-0,231902	1008	0
1009	-0,134857	1009	-0,152972	1009	0
1010	-0,155229	1010	-0,201349	1010	0
1011	0,0128339	1011	-0,168249	1011	0
1012	-0,0533726	1012	-0,203895	1012	0
1013	-0,0253622	1013	-0,282825	1013	0
1014	-0,13995	1014	-0,158064	1014	0
1015	-0,055919	1015	-0,351571	1015	0
1016	-0,0661046	1016	-0,211533	1016	0
1017	-0,0406406	1017	-0,211533	1017	0
1018	-0,0762902	1018	-0,0256651	1018	0
1019	-0,101754	1019	-0,277733	1019	0
1020	-0,106847	1020	-0,282825	1020	0
1021	-0,0788366	1021	-0,188618	1021	0
1022	-0,213796	1022	-0,18098	1022	0
1023	-0,114486	1023	-0,221718	1023	0
1024	-0,0992078	1024	-0,247179	1024	0
1025	-0,0228158	1025	-0,234449	1025	0
1026	-0,0966614	1026	-0,321017	1026	0
1027	-0,0457334	1027	-0,132603	1027	0
1028	0,0204731	1028	0,0736344	1028	0
1029	-0,0762902	1029	-0,0383958	1029	0
1030	-0,0457334	1030	-0,19371	1030	0
1031	-0,122125	1031	-0,191164	1031	0
1032	-0,0788366	1032	-0,19371	1032	0
1033	-0,122125	1033	-0,140241	1033	0
1034	-0,147589	1034	-0,178433	1034	0
1035	-0,147589	1035	-0,14788	1035	0
1036	-0,137404	1036	-0,422863	1036	0
1037	-0,137404	1037	-0,239541	1037	0
1038	-0,1756	1038	-0,183526	1038	0
1039	-0,0610118	1039	-0,142788	1039	0
1040	-0,117033	1040	-0,310833	1040	0
1041	-0,0482798	1041	-0,183526	1041	0
1042	-0,221435	1042	-0,19371	1042	0
1043	-0,157775	1043	-0,254818	1043	0
1044	-0,114486	1044	-0,219172	1044	0
1045	-0,155229	1045	-0,130057	1045	0
1046	-0,081383	1046	-0,117326	1046	0
1047	-0,134857	1047	-0,300648	1047	0
1048	0,00774106	1048	-0,254818	1048	0
1049	-0,152682	1049	-0,198803	1049	0
1050	-0,129765	1050	-0,33884	1050	0
1051	-0,129765	1051	-0,0867724	1051	0
1052	-0,0890222	1052	-0,170795	1052	0
1053	-0,13995	1053	-0,0995031	1053	0
1054	-0,127218	1054	-0,341386	1054	0
1055	-0,0762902	1055	-0,270095	1055	0
1056	-0,137404	1056	-0,0664033	1056	0
1057	-0,0661046	1057	-0,201349	1057	0
1058	-0,162868	1058	-0,231902	1058	0
1059	-0,0482798	1059	-0,229356	1059	0
1060	-0,150136	1060	-0,275187	1060	0
1061	-0,142497	1061	-0,247179	1061	0
1062	-0,142497	1062	-0,188618	1062	0
1063	-0,165414	1063	-0,0714956	1063	0
1064	-0,11194	1064	-0,19371	1064	0
1065	0,0128339	1065	-0,25991	1065	0
1066	-0,137404	1066	-0,124965	1066	0
1067	-0,145043	1067	-0,191164	1067	0
1068	-0,165414	1068	-0,336294	1068	0
1069	-0,142497	1069	-0,229356	1069	0
1070	-0,0661046	1070	-0,211533	1070	0
1071	-0,109393	1071	-0,137695	1071	0
1072	-0,122125	1072	-0,29301	1072	0
1073	-0,114486	1073	-0,272641	1073	0
1074	-0,134857	1074	-0,239541	1074	0
1075	-0,162868	1075	-0,300648	1075	0
1076	-0,0508262	1076	-0,270095	1076	0
1077	-0,119579	1077	-0,22681	1077	0
1078	-0,124672	1078	-0,349025	1078	0
1079	-0,137404	1079	-0,435594	1079	0
1080	-0,114486	1080	-0,290464	1080	0
1081	-0,0839294	1081	-0,229356	1081	0
1082	-0,122125	1082	-0,206441	1082	0
1083	-0,142497	1083	-0,425409	1083	0
1084	-0,1756	1084	-0,229356	1084	0
1085	-0,1756	1085	-0,290464	1085	0
1086	-0,137404	1086	-0,300648	1086	0
1087	-0,104301	1087	0,0914573	1087	0
1088	-0,0839294	1088	-0,198803	1088	0
1089	-0,043187	1089	-0,0103883	1089	0
1090	-0,0126301	1090	-0,186072	1090	0
1091	-0,13995	1091	-0,124965	1091	0
1092	-0,0966614	1092	-0,29301	1092	0
1093	-0,0966614	1093	-0,231902	1093	0
1094	-0,0762902	1094	-0,198803	1094	0
1095	-0,0992078	1095	-0,242087	1095	0
1096	-0,11194	1096	-0,168249	1096	0
1097	-0,145043	1097	-0,244633	1097	0
1098	-0,0992078	1098	-0,155518	1098	0
1099	-0,269817	1099	-0,247179	1099	0
1100	-0,081383	1100	-0,254818	1100	0
1101	-0,0661046	1101	-0,282825	1101	0
1102	-0,160321	1102	-0,30574	1102	0
1103	-0,104301	1103	-0,25991	1103	0
1104	-0,165414	1104	-0,236995	1104	0
1105	-0,129765	1105	-0,275187	1105	0
1106	-0,170507	1106	-0,252272	1106	0
1107	-0,11194	1107	-0,331202	1107	0
1108	-0,142497	1108	-0,124965	1108	0
1109	-0,147589	1109	-0,186072	1109	0
1110	-0,129765	1110	-0,201349	1110	0
1111	-0,23926	1111	-0,354117	1111	0
1112	-0,119579	1112	-0,280279	1112	0
1113	-0,167961	1113	-0,216626	1113	0
1114	-0,0915686	1114	-0,265002	1114	0
1115	-0,142497	1115	-0,18098	1115	0
1116	-0,109393	1116	-0,140241	1116	0
1117	-0,124672	1117	-0,282825	1117	0
1118	-0,0992078	1118	-0,203895	1118	0
1119	-0,0610118	1119	-0,221718	1119	0
1120	-0,13995	1120	-0,242087	1120	0
1121	0,0153803	1121	-0,310833	1121	0
1122	-0,155229	1122	-0,280279	1122	0
1123	-0,180693	1123	-0,300648	1123	0
1124	-0,145043	1124	-0,252272	1124	0
1125	-0,183239	1125	-0,0995031	1125	0
1126	-0,213796	1126	-0,336294	1126	0
1127	-0,0661046	1127	-0,282825	1127	0
1128	-0,183239	1128	-0,158064	1128	0
1129	-0,0890222	1129	-0,349025	1129	0
1130	-0,127218	1130	-0,229356	1130	0
1131	-0,0737438	1131	-0,18098	1131	0
1132	-0,0890222	1132	-0,244633	1132	0
1133	-0,20361	1133	-0,25991	1133	0
1134	-0,127218	1134	-0,196256	1134	0
1135	-0,246899	1135	-0,234449	1135	0
1136	-0,218889	1136	-0,308287	1136	0
1137	0,0382979	1137	-0,277733	1137	0
1138	-0,0890222	1138	-0,191164	1138	0
1139	-0,104301	1139	-0,208987	1139	0
1140	-0,00499095	1140	-0,196256	1140	0
1141	-0,150136	1141	-0,272641	1141	0
1142	-0,145043	1142	-0,203895	1142	0
1143	-0,0279086	1143	-0,262456	1143	0
1144	-0,145043	1144	-0,208987	1144	0
1145	-0,129765	1145	-0,257364	1145	0
1146	-0,0253622	1146	-0,224264	1146	0
1147	-0,13995	1147	-0,135149	1147	0
1148	-0,0253622	1148	-0,219172	1148	0
1149	-0,13995	1149	-0,178433	1149	0
1150	-0,0330014	1150	-0,249725	1150	0
1151	-0,0737438	1151	-0,168249	1151	0
1152	-0,129765	1152	-0,11478	1152	0
1153	-0,160321	1153	-0,249725	1153	0
1154	-0,0202694	1154	-0,18098	1154	0
1155	-0,188332	1155	-0,22681	1155	0
1156	-0,127218	1156	-0,19371	1156	0
1157	-0,0253622	1157	-0,16061	1157	0
1158	0,0688547	1158	-0,122418	1158	0
1159	0,00774106	1159	-0,109688	1159	0
1160	-0,043187	1160	-0,096957	1160	0
1161	0,0102875	1161	-0,124965	1161	0
1162	-0,0126301	1162	-0,18098	1162	0
1163	-0,0635582	1163	-0,00529597	1163	0
1164	-0,145043	1164	-0,0383958	1164	0
1165	0,0179267	1165	-0,191164	1165	0
1166	-0,0610118	1166	-0,0511265	1166	0
1167	0,0484835	1167	-0,0842263	1167	0
1168	-0,0228158	1168	-0,0816802	1168	0
1169	0,0637619	1169	-0,0511265	1169	0
1170	0,00519466	1170	0,310425	1170	0
1171	-0,00753735	1171	0,0634498	1171	0
1172	-0,0966614	1172	0,0863651	1172	0
1173	0,0179267	1173	-0,0893186	1173	0
1174	0,0637619	1174	0,0609037	1174	0
1175	-0,0330014	1175	-0,00784211	1175	0
1176	-0,094115	1176	0,0634498	1176	0
1177	-0,017723	1177	-0,0307574	1177	0
1178	-0,0737438	1178	-0,29301	1178	0
1179	-0,00244455	1179	-0,0154805	1179	0
1180	-0,0100837	1180	0,0227116	1180	0
1181	-0,114486	1181	-0,0180267	1181	0
1182	-0,0330014	1182	-0,107142	1182	0
1183	0,0382979	1183	-0,0282112	1183	0
1184	0,0357515	1184	-0,00529597	1184	0
1185	0,0153803	1185	-0,0231189	1185	0
1186	-0,0330014	1186	-0,0333035	1186	0
1187	0,0535763	1187	-0,000203691	1187	0
1188	0,000101856	1188	0,0379884	1188	0
1189	-0,0151766	1189	-0,000203691	1189	0
1190	0,0561227	1190	0,0558114	1190	0
1191	0,0535763	1191	0,048173	1191	0
1192	0,0230195	1192	0,0583575	1192	0
1193	0,0153803	1193	0,0507191	1193	0
1194	0,0943187	1194	0,048173	1194	0
1195	-0,0533726	1195	0,0609037	1195	0
1196	-0,0610118	1196	0,00998087	1196	0
1197	-0,0533726	1197	0,03035	1197	0
1198	-0,0711974	1198	-0,0358496	1198	0
1199	-0,0737438	1199	-0,00529597	1199	0
1200	-0,0482798	1200	0,0659959	1200	0
1201	0,0255659	1201	-0,0282112	1201	0
1202	-0,0482798	1202	0,0659959	1202	0
1203	0,0663083	1203	0,116919	1203	0
1204	0,0281123	1204	-0,0358496	1204	0
1205	0,0255659	1205	-0,0740417	1205	0
1206	-0,0762902	1206	-0,0995031	1206	0
1207	0,0408443	1207	-0,137695	1207	0
1208	-0,043187	1208	0,0456268	1208	0
1209	-0,00244455	1209	-0,165703	1209	0
1210	-0,0992078	1210	-0,0434881	1210	0
1211	0,0382979	1211	0,0201654	1211	0
1212	-0,0533726	1212	0,0558114	1212	0
1213	-0,0355478	1213	-0,0103883	1213	0
1214	-0,0839294	1214	0,0456268	1214	0
1215	0,0179267	1215	0,0328961	1215	0
1216	-0,101754	1216	-0,000203691	1216	0
1217	0,0382979	1217	-0,0944109	1217	0
1218	-0,0482798	1218	0,0354423	1218	0
1219	0,0204731	1219	0,00998087	1219	0
1220	-0,0762902	1220	-0,0562188	1220	0
1221	-0,0228158	1221	-0,145334	1221	0
1222	-0,043187	1222	-0,0765879	1222	0
1223	-0,0661046	1223	0,00234245	1223	0
1224	-0,152682	1224	0,03035	1224	0
1225	0,0994115	1225	-0,0231189	1225	0
1226	-0,0151766	1226	-0,0587649	1226	0
1227	0,0128339	1227	-0,00784211	1227	0
1228	0,0102875	1228	-0,00529597	1228	0
1229	0,0688547	1229	-0,0154805	1229	0
1230	-0,0279086	1230	-0,0562188	1230	0
1231	-0,0228158	1231	-0,0689495	1231	0
1232	0,0484835	1232	-0,124965	1232	0
1233	-0,043187	1233	0,0227116	1233	0
1234	0,00774106	1234	-0,165703	1234	0
1235	-0,0100837	1235	-0,096957	1235	0
1236	-0,0482798	1236	-0,0307574	1236	0
1237	-0,0202694	1237	0,0914573	1237	0
1238	0,0179267	1238	-0,135149	1238	0
1239	0,0102875	1239	0,00488859	1239	0
1240	-0,0355478	1240	0,0227116	1240	0
1241	-0,0482798	1241	-0,0562188	1241	0
1242	0,00264826	1242	0,0532652	1242	0
1243	-0,0330014	1243	0,0761805	1243	0
1244	-0,0839294	1244	0,198395	1244	0
1245	0,0230195	1245	0,0354423	1245	0
1246	0,0230195	1246	0,0532652	1246	0
1247	0,0153803	1247	0,0659959	1247	0
1248	0,00774106	1248	-0,150426	1248	0
1249	-0,0228158	1249	-0,0154805	1249	0
1250	0,0281123	1250	-0,079134	1250	0
1251	0,132515	1251	0,0940035	1251	0
1252	-0,0966614	1252	0,00488859	1252	0
1253	0,0382979	1253	0,111826	1253	0
1254	0,0790403	1254	0,00998087	1254	0
1255	-0,0406406	1255	0,0914573	1255	0
1256	-0,00753735	1256	0,116919	1256	0
1257	0,0382979	1257	0,0252577	1257	0
1258	0,0255659	1258	0,236587	1258	0
1259	0,0179267	1259	0,00488859	1259	0
1260	-0,0839294	1260	0,0914573	1260	0
1261	0,0408443	1261	0,00234245	1261	0
1262	0,0561227	1262	0,0583575	1262	0
1263	-0,00499095	1263	0,00234245	1263	0
1264	-0,0839294	1264	0,0252577	1264	0
1265	0,132515	1265	0,00998087	1265	0
1266	0,0332051	1266	0,0863651	1266	0
1267	-0,0635582	1267	0,0201654	1267	0
1268	0,0128339	1268	0,00998087	1268	0
1269	0,0179267	1269	-0,0154805	1269	0
1270	0,0739475	1270	-0,00274983	1270	0
1271	0,0128339	1271	0,0863651	1271	0
1272	-0,0966614	1272	0,0176193	1272	0
1273	0,0332051	1273	0,0685421	1273	0
1274	0,00519466	1274	0,0940035	1274	0
1275	-0,0508262	1275	-0,0765879	1275	0
1276	-0,0635582	1276	0,0405345	1276	0
1277	-0,0253622	1277	-0,00529597	1277	0
1278	-0,043187	1278	-0,0867724	1278	0
1279	-0,0330014	1279	0,104188	1279	0
1280	0,0866795	1280	0,012527	1280	0
1281	0,0102875	1281	-0,0282112	1281	0
1282	-0,0915686	1282	0,012527	1282	0
1283	0,0586691	1283	0,0812728	1283	0
1284	0,0204731	1284	-0,0511265	1284	0
1285	0,0968651	1285	0,0354423	1285	0
1286	0,11469	1286	-0,0434881	1286	0
1287	-0,0355478	1287	0,00488859	1287	0
1288	-0,0406406	1288	-0,000203691	1288	0
1289	-0,0330014	1289	0,0685421	1289	0
1290	-0,00499095	1290	0,114373	1290	0
1291	0,140154	1291	-0,0154805	1291	0
1292	0,0561227	1292	0,0940035	1292	0
1293	0,0433907	1293	0,048173	1293	0
1294	0,00774106	1294	0,0838189	1294	0
1295	0,0382979	1295	-0,0485803	1295	0
1296	0,000101856	1296	0,0558114	1296	0
1297	0,0484835	1297	0,00488859	1297	0
1298	-0,0100837	1298	0,137288	1298	0
1299	0,0790403	1299	-0,0358496	1299	0
1300	-0,0202694	1300	0,0863651	1300	0
1301	-0,11194	1301	0,0379884	1301	0
1302	0,0179267	1302	0,0940035	1302	0
1303	0,00519466	1303	-0,0256651	1303	0
1304	-0,0330014	1304	0,111826	1304	0
1305	-0,00499095	1305	0,00234245	1305	0
1306	-0,0279086	1306	0,0736344	1306	0
1307	-0,0151766	1307	0,0965496	1307	0
1308	0,0484835	1308	0,0965496	1308	0
1309	0,0281123	1309	-0,0307574	1309	0
1310	0,0382979	1310	-0,252272	1310	0
1311	0,0179267	1311	0,0659959	1311	0
1312	0,0484835	1312	0,0278038	1312	0
1313	0,0204731	1313	0,0176193	1313	0
1314	0,0179267	1314	-0,0434881	1314	0
1315	0,0382979	1315	0,0558114	1315	0
1316	0,124876	1316	0,0812728	1316	0
1317	-0,0406406	1317	0,0990958	1317	0
1318	0,0382979	1318	0,0558114	1318	0
1319	0,0535763	1319	0,124557	1319	0
1320	0,00264826	1320	-0,0282112	1320	0
1321	-0,114486	1321	0,134742	1321	0
1322	0,0994115	1322	0,104188	1322	0
1323	-0,0762902	1323	0,0761805	1323	0
1324	-0,190878	1324	0,0405345	1324	0
1325	-0,0635582	1325	0,00234245	1325	0
1326	-0,117033	1326	-0,0180267	1326	0
1327	0,000101856	1327	-0,00529597	1327	0
1328	0,00774106	1328	-0,0256651	1328	0
1329	-0,109393	1329	0,00998087	1329	0
1330	-0,043187	1330	0,00234245	1330	0
1331	0,0204731	1331	0,0430807	1331	0
1332	-0,0839294	1332	0,144926	1332	0
1333	-0,068651	1333	0,03035	1333	0
1334	-0,0406406	1334	-0,0562188	1334	0
1335	0,0510299	1335	-0,0434881	1335	0
1336	-0,0253622	1336	-0,0460342	1336	0
1337	0,0306587	1337	-0,331202	1337	0
1338	0,0561227	1338	0,00488859	1338	0
1339	0,0179267	1339	-0,0282112	1339	0
1340	-0,0457334	1340	-0,0714956	1340	0
1341	0,0561227	1341	-0,0358496	1341	0
1342	0,0408443	1342	0,0634498	1342	0
1343	0,0179267	1343	0,0328961	1343	0
1344	-0,055919	1344	0,160203	1344	0
1345	0,0408443	1345	-0,000203691	1345	0
1346	-0,055919	1346	0,0710882	1346	0
1347	0,0815867	1347	-0,0689495	1347	0
1348	-0,114486	1348	-0,0333035	1348	0
1349	-0,0533726	1349	-0,0180267	1349	0
1350	0,0892259	1350	0,00743473	1350	0
1351	-0,0380942	1351	0,0405345	1351	0
1352	0,0994115	1352	-0,0154805	1352	0
1353	0,00519466	1353	0,0736344	1353	0
1354	0,0408443	1354	0,0507191	1354	0
1355	0,0306587	1355	0,0176193	1355	0
1356	-0,0355478	1356	-0,239541	1356	0
1357	-0,0915686	1357	-0,0180267	1357	0
1358	0,0484835	1358	0,0812728	1358	0
1359	0,00774106	1359	-0,0714956	1359	0
1360	0,0433907	1360	0,0201654	1360	0
1361	-0,145043	1361	0,012527	1361	0
1362	-0,0202694	1362	0,0278038	1362	0
1363	-0,106847	1363	0,0354423	1363	0
1364	0,0153803	1364	-0,0256651	1364	0
1365	0,145247	1365	0,00234245	1365	0
1366	0,0128339	1366	0,137288	1366	0
1367	0,0663083	1367	0,116919	1367	0
1368	-0,0508262	1368	-0,0231189	1368	0
1369	-0,0151766	1369	-0,29301	1369	0
1370	-0,030455	1370	-0,0409419	1370	0
1371	0,0382979	1371	0,0227116	1371	0
1372	0,000101856	1372	-0,00274983	1372	0
1373	-0,0839294	1373	-0,0689495	1373	0
1374	-0,00499095	1374	0,0328961	1374	0
1375	0,0255659	1375	-0,0638572	1375	0
1376	-0,124672	1376	0,00234245	1376	0
1377	-0,068651	1377	0,00488859	1377	0
1378	-0,043187	1378	0,0328961	1378	0
1379	0,0153803	1379	-0,0129344	1379	0
1380	0,00264826	1380	0,00234245	1380	0
1381	-0,0228158	1381	-0,0460342	1381	0
1382	-0,0355478	1382	0,0558114	1382	0
1383	-0,0788366	1383	0,0507191	1383	0
1384	-0,0966614	1384	-0,0893186	1384	0
1385	-0,0151766	1385	0,14238	1385	0
1386	0,0815867	1386	0,0507191	1386	0
1387	0,0179267	1387	-0,00529597	1387	0
1388	-0,0228158	1388	0,116919	1388	0
1389	0,0153803	1389	0,048173	1389	0
1390	-0,0151766	1390	-0,0460342	1390	0
1391	-0,0151766	1391	0,0150731	1391	0
1392	-0,109393	1392	0,0634498	1392	0
1393	-0,0253622	1393	0,0227116	1393	0
1394	-0,0508262	1394	-0,0562188	1394	0
1395	0,0561227	1395	-0,00274983	1395	0
1396	0,0382979	1396	0,0761805	1396	0
1397	0,0994115	1397	-0,0995031	1397	0
1398	0,00519466	1398	-0,0995031	1398	0
1399	0,0382979	1399	-0,0205728	1399	0
1400	0,00264826	1400	-0,0231189	1400	0
1401	-0,0839294	1401	0,0201654	1401	0
1402	-0,00244455	1402	0,0583575	1402	0
1403	0,00774106	1403	-0,0383958	1403	0
1404	-0,0406406	1404	-0,0485803	1404	0
1405	-0,0279086	1405	-0,0307574	1405	0
1406	-0,0661046	1406	-0,0154805	1406	0
1407	0,0408443	1407	0,0328961	1407	0
1408	-0,00753735	1408	0,00488859	1408	0
1409	-0,0126301	1409	0,0532652	1409	0
1410	0,0561227	1410	-0,124965	1410	0
1411	-0,0151766	1411	0,0965496	1411	0
1412	-0,043187	1412	-0,0307574	1412	0
1413	0,0255659	1413	-0,0103883	1413	0
1414	-0,055919	1414	-0,0562188	1414	0
1415	-0,0508262	1415	-0,0383958	1415	0
1416	-0,11194	1416	-0,0562188	1416	0
1417	-0,043187	1417	0,0227116	1417	0
1418	-0,0355478	1418	0,0965496	1418	0
1419	0,0484835	1419	-0,0562188	1419	0
1420	0,000101856	1420	0,0634498	1420	0
1421	0,000101856	1421	-0,112234	1421	0
1422	-0,0839294	1422	0,0252577	1422	0
1423	-0,0457334	1423	-0,0129344	1423	0
1424	0,000101856	1424	0,00488859	1424	0
1425	-0,0788366	1425	-0,104595	1425	0
1426	-0,0457334	1426	-0,109688	1426	0
1427	-0,0508262	1427	0,012527	1427	0
1428	-0,0228158	1428	-0,32611	1428	0
1429	-0,0864758	1429	-0,0460342	1429	0
1430	-0,0406406	1430	-0,0460342	1430	0
1431	-0,00753735	1431	0,0558114	1431	0
1432	-0,0610118	1432	-0,0307574	1432	0
1433	-0,00244455	1433	-0,0587649	1433	0
1434	0,0790403	1434	-0,00784211	1434	0
1435	-0,0380942	1435	-0,0638572	1435	0
1436	-0,0330014	1436	-0,0511265	1436	0
1437	-0,0253622	1437	-0,0383958	1437	0
1438	-0,0228158	1438	0,0940035	1438	0
1439	-0,104301	1439	-0,0180267	1439	0
1440	-0,0151766	1440	0,0507191	1440	0
1441	-0,0482798	1441	-0,122418	1441	0
1442	-0,00244455	1442	0,00488859	1442	0
1443	-0,0508262	1443	-0,124965	1443	0
1444	-0,00244455	1444	-0,0434881	1444	0
1445	0,00519466	1445	-0,112234	1445	0
1446	-0,0406406	1446	-0,102049	1446	0
1447	-0,0126301	1447	-0,0154805	1447	0
1448	-0,017723	1448	-0,112234	1448	0
1449	-0,068651	1449	-0,0205728	1449	0
1450	-0,0788366	1450	-0,168249	1450	0
1451	-0,0635582	1451	-0,0103883	1451	0
1452	0,00774106	1452	-0,109688	1452	0
1453	-0,00499095	1453	-0,0664033	1453	0
1454	0,000101856	1454	-0,0307574	1454	0
1455	0,0128339	1455	0,00488859	1455	0
1456	0,0204731	1456	-0,0918647	1456	0
1457	-0,081383	1457	-0,0307574	1457	0
1458	0,0255659	1458	-0,130057	1458	0
1459	-0,043187	1459	-0,14788	1459	0
1460	-0,094115	1460	-0,150426	1460	0
1461	-0,043187	1461	0,0328961	1461	0
1462	-0,155229	1462	-0,0562188	1462	0
1463	-0,0635582	1463	-0,0689495	1463	0
1464	0,0332051	1464	-0,0765879	1464	0
1465	-0,147589	1465	-0,168249	1465	0
1466	-0,0457334	1466	-0,079134	1466	0
1467	-0,068651	1467	0,012527	1467	0
1468	-0,0380942	1468	-0,145334	1468	0
1469	-0,0635582	1469	0,00234245	1469	0
1470	-0,0661046	1470	-0,201349	1470	0
1471	-0,0380942	1471	-0,079134	1471	0
1472	-0,043187	1472	-0,124965	1472	0
1473	-0,0992078	1473	-0,0358496	1473	0
1474	-0,0610118	1474	-0,0867724	1474	0
1475	-0,043187	1475	-0,109688	1475	0
1476	-0,0330014	1476	-0,079134	1476	0
1477	-0,068651	1477	-0,165703	1477	0
1478	-0,0100837	1478	0,03035	1478	0
1479	-0,114486	1479	-0,0740417	1479	0
1480	-0,145043	1480	-0,152972	1480	0
1481	-0,0330014	1481	-0,0995031	1481	0
1482	-0,114486	1482	-0,14788	1482	0
1483	-0,043187	1483	-0,079134	1483	0
1484	0,0128339	1484	-0,130057	1484	0
1485	-0,114486	1485	-0,188618	1485	0
1486	0,0535763	1486	-0,079134	1486	0
1487	-0,104301	1487	-0,0765879	1487	0
1488	-0,0584654	1488	0,0278038	1488	0
1489	-0,137404	1489	-0,150426	1489	0
1490	-0,134857	1490	-0,132603	1490	0
1491	-0,0533726	1491	-0,208987	1491	0
1492	-0,0279086	1492	-0,308287	1492	0
1493	-0,0279086	1493	-0,173341	1493	0
1494	-0,0610118	1494	-0,178433	1494	0
1495	-0,160321	1495	-0,0714956	1495	0
1496	-0,0610118	1496	-0,175887	1496	0
1497	-0,0151766	1497	-0,18098	1497	0
1498	-0,0584654	1498	-0,140241	1498	0
1499	-0,165414	1499	-0,229356	1499	0
1500	-0,0661046	1500	-0,14788	1500	0
1501	-0,0890222	1501	-0,18098	1501	0
1502	-0,0635582	1502	-0,208987	1502	0
1503	-0,094115	1503	-0,308287	1503	0
1504	-0,124672	1504	-0,191164	1504	0
1505	-0,152682	1505	-0,239541	1505	0
1506	-0,142497	1506	-0,254818	1506	0
1507	-0,0966614	1507	-0,247179	1507	0
1508	-0,142497	1508	-0,186072	1508	0
1509	-0,206157	1509	-0,257364	1509	0
1510	-0,081383	1510	-0,178433	1510	0
1511	-0,0762902	1511	-0,119872	1511	0
1512	-0,147589	1512	-0,522162	1512	0
1513	-0,109393	1513	-0,29301	1513	0
1514	-0,0839294	1514	-0,188618	1514	0
1515	-0,124672	1515	-0,191164	1515	0
1516	-0,122125	1516	0,0227116	1516	0
1517	-0,0711974	1517	-0,18098	1517	0
1518	-0,0380942	1518	-0,132603	1518	0
1519	-0,173053	1519	-0,315925	1519	0
1520	-0,137404	1520	-0,257364	1520	0
1521	-0,155229	1521	-0,262456	1521	0
1522	-0,160321	1522	-0,328656	1522	0
1523	-0,142497	1523	-0,221718	1523	0
1524	-0,122125	1524	-0,188618	1524	0
1525	-0,201064	1525	-0,346479	1525	0
1526	-0,0890222	1526	-0,191164	1526	0
1527	-0,117033	1527	-0,152972	1527	0
1528	-0,178146	1528	-0,206441	1528	0
1529	-0,068651	1529	-0,137695	1529	0
1530	-0,178146	1530	-0,356663	1530	0
1531	-0,137404	1531	-0,313379	1531	0
1532	-0,157775	1532	-0,178433	1532	0
1533	-0,122125	1533	-0,298102	1533	0
1534	-0,127218	1534	-0,275187	1534	0
1535	-0,0915686	1535	-0,224264	1535	0
1536	-0,167961	1536	-0,315925	1536	0
1537	-0,127218	1537	0,012527	1537	0
1538	-0,068651	1538	-0,280279	1538	0
1539	-0,208703	1539	-0,318471	1539	0
1540	-0,0610118	1540	-0,287917	1540	0
1541	-0,155229	1541	-0,142788	1541	0
1542	-0,106847	1542	-0,165703	1542	0
1543	-0,0864758	1543	-0,30574	1543	0
1544	-0,0864758	1544	-0,341386	1544	0
1545	-0,0711974	1545	-0,37194	1545	0
1546	-0,178146	1546	-0,196256	1546	0
1547	-0,167961	1547	-0,239541	1547	0
1548	-0,122125	1548	-0,221718	1548	0
1549	-0,155229	1549	-0,239541	1549	0
1550	-0,132311	1550	-0,30574	1550	0
1551	-0,150136	1551	-0,219172	1551	0
1552	-0,114486	1552	-0,234449	1552	0
1553	-0,0711974	1553	-0,208987	1553	0
1554	-0,104301	1554	-0,219172	1554	0
1555	-0,0737438	1555	-0,206441	1555	0
1556	-0,043187	1556	-0,137695	1556	0
1557	-0,20361	1557	-0,16061	1557	0
1558	-0,0635582	1558	-0,252272	1558	0
1559	-0,081383	1559	-0,206441	1559	0
1560	-0,055919	1560	-0,435594	1560	0
1561	-0,145043	1561	0,0176193	1561	0
1562	-0,106847	1562	-0,117326	1562	0
1563	-0,0661046	1563	-0,323563	1563	0
1564	-0,106847	1564	-0,102049	1564	0
1565	-0,0483562	1565	0,000814765	1565	0
1566	0,0880036	1566	0,0265308	1566	0
1567	0,0829108	1567	0,0318267	1567	0
1568	-0,00399785	1568	0,0632206	1568	0
1569	-0,0401567	1569	-0,0165499	1569	0
1570	0,072547	1570	-0,00654358	1570	0
1571	0,0172901	1571	0,00575428	1571	0
1572	0,0372793	1572	0,0337364	1572	0
1573	0,0861193	1573	-0,13576	1573	0
1574	-0,0308115	1574	0,0657413	1574	0
1575	-0,105497	1575	-0,0331507	1575	0
1576	-0,0564028	1576	-0,035264	1576	0
1577	0,118382	1577	-0,00858049	1577	0
1578	0,0203203	1578	-0,00193507	1578	0
1579	-0,00598404	1579	0,0545129	1579	0
1580	0,017672	1580	0,03394	1580	0
1581	0,0812811	1581	-0,0162444	1581	0
1582	0,0552314	1582	0,0857794	1582	0
1583	0,0347584	1583	0,0615402	1583	0
1584	-0,0626669	1584	0,0943599	1584	0
1585	0,00634054	1585	0,0491914	1585	0
1586	-0,0402586	1586	0,301081	1586	0
1587	0,0868832	1587	0,127638	1587	0
1588	0,073591	1588	0,108084	1588	0
1589	0,0447148	1589	0,0571863	1589	0
1590	0,0393674	1590	-0,0281348	1590	0
1591	0,0844387	1591	0,109331	1591	0
1592	-0,0843113	1592	0,0492423	1592	0
1593	-0,0846424	1593	0,0455759	1593	0
1594	0,0086323	1594	-0,0195798	1594	0
1595	0,0968142	1595	0,00320814	1595	0
1596	-0,0377886	1596	0,0978736	1596	0,5
1597	0,0574723	1597	-0,0179503	1597	0,5
1598	-0,0384507	1598	0,00682365	1598	0,5
1599	0,0535508	1599	0,0556332	1599	0,5
1600	0,0518702	1600	-0,0634498	1600	0,5
1601	0,032925	1601	0,0248758	1601	0,5
1602	0,0251839	1602	-0,0324633	1602	0,5
1603	0,0606807	1603	-0,134309	1603	0,5
1604	0,0430342	1604	0,0162189	1604	0,5
1605	-0,0109241	1605	0,0318267	1605	0,5
1606	0,00119681	1606	-0,00381921	1606	0,5
1607	-0,0399021	1607	0,0566516	1607	0,5
1608	0,0564792	1608	-0,106734	1608	0,5
1609	0,0416846	1609	0,0272437	1609	0,5
1610	-0,0203712	1610	-0,0198599	1610	0,5
1611	-0,039622	1611	-0,0435645	1611	0,5
1612	-0,153777	1612	-0,0201654	1612	0,5
1613	0,0837002	1613	-0,107982	1613	0,5
1614	0,0797024	1614	-0,0651048	1614	0,5
1615	-0,00522012	1615	0,0853466	1615	0,5
1616	0,0909574	1616	0,0759768	1616	0,5
1617	-0,000865776	1617	-0,0444047	1617	0,5
1618	-0,00705353	1618	0,0284149	1618	0,5
1619	0,0467519	1619	0,0825713	1619	0,5
1620	-0,0543911	1620	0,0804835	1620	0,5
1621	0,0131904	1621	0,0301972	1621	0,5
1622	-0,0400804	1622	-0,0474855	1622	0,5
1623	0,0152784	1623	0,101871	1623	0,5
1624	0,0176466	1624	-0,066938	1624	0,5
1625	-0,102595	1625	-0,09105	1625	0,5
1626	0,02689	1626	0,0345257	1626	0,5
1627	-0,090219	1627	-0,0805853	1627	0,5
1628	0,0114843	1628	0,0694078	1628	0,5
1629	-0,0514373	1629	-0,0820621	1629	0,5
1630	-0,0370501	1630	-0,1159	1630	0,5
1631	-0,0234778	1631	-0,0533162	1631	0,5
1632	-0,0773597	1632	-0,0384212	1632	0,5
1633	-0,0622086	1633	0,022126	1633	0,5
1634	0,0602224	1634	0,0202163	1634	0,5
1635	-0,00812302	1635	-0,0293315	1635	0,5
1636	-0,0751952	1636	-0,175378	1636	0,5
1637	-0,0648314	1637	-0,170209	1637	0,5
1638	0,100761	1638	-0,0499298	1638	0,5
1639	-0,013445	1639	-0,043539	1639	0,5
1640	-0,105803	1640	-0,0692805	1640	0,5
1641	-0,0812811	1641	-0,00631443	1641	0,5
1642	-0,00343764	1642	0,0572118	1642	0,5
1643	-0,0184614	1643	-0,0464925	1643	0,5
1644	-0,125436	1644	-0,00338637	1644	0,5
1645	0,012401	1645	-0,0293825	1645	0,5
1646	-0,0218481	1646	-0,0612601	1646	0,5
1647	0,0318045	1647	0,0646719	1647	0,5
1648	0,0796514	1648	-0,00593251	1648	0,5
1649	-0,0231722	1649	-0,0731506	1649	0,5
1650	0,00384507	1650	0,00819857	1650	0,5
1651	-0,0219245	1651	-0,0423678	1651	0,5
1652	-0,0044562	1652	-0,0409419	1652	0,5
1653	-0,0225611	1653	0,038243	1653	0,5
1654	0,0180794	1654	-0,0584339	1654	0,5
1655	-0,0450713	1655	-0,168376	1655	0,5
1656	-0,0809501	1656	-0,0355696	1656	0,5
1657	-0,0242163	1657	-0,0390323	1657	0,5
1658	-0,0253876	1658	0,0154296	1658	0,5
1659	0,0604006	1659	-0,0550475	1659	0,5
1660	-0,0764684	1660	-0,0149458	1660	0,5
1661	-0,0234014	1661	-0,0449648	1661	0,5
1662	0,00328486	1662	0,0547165	1662	0,5
1663	-0,0427541	1663	-0,148847	1663	0,5
1664	-0,0453769	1664	-0,0161425	1664	0,5
1665	0,059815	1665	-0,102406	1665	0,5
1666	0,0907792	1666	-0,144493	1666	0,5
1667	0,082096	1667	-0,0592741	1667	0,5
1668	0,0337144	1668	0,0444556	1668	0,5
1669	0,0999462	1669	0,183042	1669	0,5
1670	0,0817649	1670	0,305639	1670	0,5
1671	0,166968	1671	0,336931	1671	0,5
1672	0,187262	1672	0,295811	1672	0,5
1673	0,0431615	1673	0,257007	1673	0,5
1674	0,0416591	1674	0,267243	1674	0,5
1675	0,151562	1675	0,100445	1675	0,5
1676	0,082045	1676	0,179961	1676	0,5
1677	-0,0122227	1677	0,196435	1677	0,5
1678	0,118764	1678	-0,0883765	1678	0,5
1679	0,0563264	1679	0,161578	1679	0,5
1680	0,0552314	1680	0,220903	1680	0,5
1681	0,105446	1681	0,199337	1681	0,5
1682	0,0489418	1682	0,197326	1682	0,5
1683	0,107153	1683	0,217924	1683	0,5
1684	0,137658	1684	0,275187	1684	0,5
1685	0,0502405	1685	0,146097	1685	0,5
1686	0,0914158	1686	0,21026	1686	0,5
1687	0,113773	1687	0,178484	1687	0,5
1688	0,0409971	1688	0,184213	1688	0,5
1689	0,106771	1689	0,229254	1689	0,5
1690	0,150187	1690	0,230782	1690	0,5
1691	0,0653407	1691	0,170235	1691	0,5
1692	0,0589492	1692	0,149535	1692	0,5
1693	0,0436708	1693	0,230095	1693	0,5
1694	0,0471339	1694	0,20583	1694	0,5
1695	0,0660282	1695	0,145079	1695	0,5
1696	0,014489	1696	0,201043	1696	0,5
1697	0,0374576	1697	0,229815	1697	0,5
1698	0,0315754	1698	0,0552512	1698	0,5
1699	0,0773597	1699	-0,10042	1699	0,5
1700	0,06366	1700	0,362061	1700	0,5
1701	0,0300475	1701	0,179834	1701	0,5
1702	0,103486	1702	0,210744	1702	0,5
1703	0,113417	1703	0,145079	1703	0,5
1704	0,0359552	1704	0,149764	1704	0,5
1705	0,0682435	1705	0,192259	1705	0,5
1706	0,0731072	1706	0,134334	1706	0,5
1707	0,115301	1707	0,198319	1707	0,5
1708	0,0888185	1708	0,183577	1708	0,5
1709	0,0996916	1709	0,163691	1709	0,5
1710	0,0430342	1710	0,124481	1710	0,5
1711	0,133788	1711	0,132628	1711	0,5
1712	0,127727	1712	0,0438954	1712	0,5
1713	0,0823761	1713	0,18653	1713	0,5
1714	0,0664865	1714	0,21823	1714	0,5
1715	0,124697	1715	0,183933	1715	0,5
1716	0,0760355	1716	0,0861104	1716	0,5
1717	0,0743294	1717	0,0792104	1717	0,5
1718	0,0766212	1718	-0,00577974	1718	0,5
1719	-0,00858137	1719	0,083768	1719	0,5
1720	0,0436453	1720	0,103577	1720	0,5
1721	0,0819687	1721	0,138281	1721	0,5
1722	-0,0238598	1722	0,144748	1722	0,5
1723	0,0437726	1723	0,0612601	1723	0,5
1724	0,0762647	1724	0,11697	1724	0,5
1725	0,0857119	1725	0,121527	1725	0,5
1726	0,0388326	1726	0,0474346	1726	0,5
1727	-0,0246237	1727	0,0723613	1727	0,5
1728	0,015533	1728	0,226556	1728	0,5
1729	0,032212	1729	0,111979	1729	0,5
1730	0,0647804	1730	0,0559132	1730	0,5
1731	0,0812557	1731	0,205677	1731	0,5
1732	0,049171	1732	0,118854	1732	0,5
1733	0,0857883	1733	0,0285677	1733	0,5
1734	0,0152275	1734	0,148058	1734	0,5
1735	0,010644	1735	0,225741	1735	0,5
1736	0,0232486	1736	-0,059376	1736	0,5
1737	0,0810265	1737	0,00305537	1737	0,5
1738	0,0336125	1738	0,163615	1738	0,5
1739	0,0391891	1739	0,0536726	1739	0,5
1740	0,026508	1740	0,00185868	1740	0,5
1741	0,0533471	1741	0,190477	1741	0,5
1742	-0,0148201	1742	-0,112081	1742	0,5
1743	0,00611136	1743	0,111139	1743	0,5
1744	0,0641184	1744	0,0935706	1744	0,5
1745	0,0708154	1745	0,049777	1745	0,5
1746	0,00201166	1746	0,154271	1746	0,5
1747	0,051641	1747	-0,0466198	1747	0,5
1748	0,132133	1748	0,0515593	1748	0,5
1749	0,123526	1749	0,0180521	1749	0,5
1750	0,0050928	1750	0,125397	1750	0,5
1751	-0,035344	1751	0,107651	1751	0,5
1752	-0,0692366	1752	0,0361552	1752	0,5
1753	-0,0189707	1753	0,0483257	1753	0,5
1754	0,0827326	1754	0,0994013	1754	0,5
1755	0,0691603	1755	0,0416294	1755	0,5
1756	0,0804408	1756	0,0765624	1756	0,5
1757	-0,0513864	1757	0,0574918	1757	0,5
1758	-0,0461917	1758	0,0750093	1758	0,5
1759	0,00160423	1759	0,0213367	1759	0,5
1760	0,00346311	1760	0,0698406	1760	0,5
1761	-0,00448167	1761	0,00101846	1761	0,5
1762	0,0192763	1762	0,0848628	1762	0,5
1763	0,0945733	1763	0,0264799	1763	0,5
1764	0,0629216	1764	0,0242647	1764	0,5
1765	-0,0641693	1765	0,0129089	1765	0,5
1766	-0,0229176	1766	0,0436154	1766	0,5
1767	-0,00229176	1767	-0,0359515	1767	0,5
1768	-0,0403605	1768	0,03394	1768	0,5
1769	-0,0277812	1769	0,00868234	1769	0,5
1770	-0,0815103	1770	0,0168045	1770	0,5
1771	-0,022663	1771	0,0621767	1771	0,5
1772	-0,0169336	1772	-0,0160916	1772	0,5
1773	-0,0160169	1773	0,091381	1773	0,5
1774	-0,0302258	1774	0,00320814	1774	0,5
1775	-0,0662319	1775	-0,0201909	1775	0,5
1776	0,045606	1776	-0,0374792	1776	0,5
1777	0,0315754	1777	-0,00779119	1777	0,5
1778	0,0692112	1778	0,124735	1778	0,5
1779	0,0755263	1779	0,132374	1779	0,5
1780	-0,0216189	1780	0,140954	1780	0,5
1781	0,0205749	1781	0,0577719	1781	0,5
1782	0,0433652	1782	0,00560151	1782	0,5
1783	-0,00252094	1783	0,0304264	1783	0,5
1784	0,0221028	1784	0,170337	1784	0,5
1785	0,00957447	1785	0,0377847	1785	0,5
1786	-0,0385525	1786	-0,0803052	1786	0,5
1787	0,00425249	1787	0,0155315	1787	0,5
1788	0,0454278	1788	-0,0242902	1788	0,5
1789	-0,00272465	1789	-0,0399235	1789	0,5
1790	-0,0316263	1790	0,0416548	1790	0,5
1791	0,0322884	1791	-0,044201	1791	0,5
1792	-0,0405896	1792	0,00664542	1792	0,5
1793	0,0200147	1793	-0,0466198	1793	0,5
1794	-0,0561991	1794	-0,0445574	1794	0,5
1795	-0,0313207	1795	-0,00549966	1795	0,5
1796	-0,0234524	1796	0,0867724	1796	0,5
1797	0,0200147	1797	-0,0332526	1797	0,5
1798	-0,0134959	1798	-0,0186632	1798	0,5
1799	-0,0370247	1799	0,0483512	1799	0,5
1800	-0,0144381	1800	0,00654358	1800	0,5
1801	-0,0115352	1801	-0,154576	1801	0,5
1802	0,0495784	1802	0,0127052	1802	0,5
1803	-0,0780981	1803	-0,0977972	1803	0,5
1804	0,0413536	1804	0,0450158	1804	0,5
1805	-0,023707	1805	0,0584594	1805	0,5
1806	0,000942168	1806	-0,10513	1806	0,5
1807	0,0571412	1807	0,0065945	1807	0,5
1808	0,0214662	1808	0,0761041	1808	0,5
1809	0,0365918	1809	-0,0203437	1809	0,5
1810	0,0339945	1810	-0,000483767	1810	0,5
1811	-0,14433	1811	-0,0383958	1811	0,5
1812	-0,0609099	1812	-0,041222	1812	0,5
1813	0,035395	1813	0,037912	1813	0,5
1814	-0,00160423	1814	0,0500062	1814	0,5
1815	-0,0170609	1815	-0,0390832	1815	0,5
1816	0,0390363	1816	-0,00830042	1816	0,5
1817	-0,0543657	1817	0,0357987	1817	0,5
1818	0,00142598	1818	-0,089395	1818	0,5
1819	0,00213898	1819	-0,0266581	1819	0,5
1820	0,0506988	1820	0,107778	1820	0,5
1821	-0,0594585	1821	-0,0452194	1821	0,5
1822	0,0417864	1822	-0,0516866	1822	0,5
1823	-0,0642966	1823	-0,0104392	1823	0,5
1824	-0,0527614	1824	-0,13711	1824	0,5
1825	-0,0776652	1825	0,0201654	1825	0,5
1826	-0,0234269	1826	0,00361552	1826	0,5
1827	-0,00448167	1827	0,0262762	1827	0,5
1828	0,0134705	1828	-0,0661742	1828	0,5
1829	0,0179012	1829	-0,00325906	1829	0,5
1830	0,0734891	1830	-0,0320814	1830	0,5
1831	0,121565	1831	-0,0142838	1831	0,5
1832	0,0242672	1832	-0,0043539	1832	0,5
1833	-0,0784292	1833	0,0629406	1833	0,5
1834	-0,025133	1834	-0,0947673	1834	0,5
1835	-0,0137251	1835	0,0133418	1835	0,5
1836	-0,0417355	1836	0,00967533	1836	0,5
1837	0,0676324	1837	0,0464416	1837	0,5
1838	0,0399021	1838	-0,291304	1838	0,5
1839	0,00402331	1839	0,0357987	1839	0,5
1840	-0,0498585	1840	-0,113329	1840	0,5
1841	0,0749406	1841	-0,0783956	1841	0,5
1842	0,0168062	1842	0,0899806	1842	0,5
1843	-0,0372029	1843	-0,00488859	1843	0,5
1844	0,00292836	1844	-0,073889	1844	0,5
1845	0,020906	1845	0,0360279	1845	0,5
1846	-0,0245982	1846	-0,062355	1846	0,5
1847	0,0443838	1847	-0,144417	1847	0,5
1848	-0,0116116	1848	0,00473582	1848	0,5
1849	-0,0499604	1849	0,0406873	1849	0,5
1850	-0,0079957	1850	-0,0511265	1850	0,5
1851	0,0317282	1851	0,00150222	1851	0,5
1852	-0,0370756	1852	-0,0533416	1852	0,5
1853	0,0232232	1853	0,0133418	1853	0,5
1854	0,0482288	1854	0,0340673	1854	0,5
1855	-0,0287234	1855	0,0288223	1855	0,5
1856	-0,104912	1856	-0,0270145	1856	0,5
1857	0,0436199	1857	-0,0426224	1857	0,5
1858	-0,0132158	1858	0,054742	1858	0,5
1859	0,00611136	1859	-0,232361	1859	0,5
1860	0,092307	1860	0,0297389	1860	0,5
1861	-0,00965086	1861	-0,0826222	1861	0,5
1862	-0,000407424	1862	0,0549712	1862	0,5
1863	0,0479742	1863	0,0148185	1863	0,5
1864	-0,0562755	1864	-0,102228	1864	0,5
1865	-0,0482034	1865	0,109026	1865	0,5
1866	0,0650096	1866	-0,0477401	1866	0,5
1867	-0,0140816	1867	0,317809	1867	0,5
1868	0,0334597	1868	0,0614638	1868	0,5
1869	0,0463445	1869	0,0654867	1869	0,5
1870	0,0201675	1870	0,0422659	1870	0,5
1871	-0,0238343	1871	-0,00672181	1871	0,5
1872	-0,0044562	1872	-0,167409	1872	0,5
1873	-0,037534	1873	-0,0216167	1873	0,5
1874	-0,0147437	1874	-0,0328707	1874	0,5
1875	-0,0170864	1875	-0,0266835	1875	0,5
1876	-0,0401822	1876	-0,00598343	1876	0,5
1877	-0,00249547	1877	0,0144366	1877	0,5
1878	-0,070408	1878	0,103221	1878	0,5
1879	0,0801352	1879	0,0673454	1879	0,5
1880	0,104428	1880	0,0548184	1880	0,5
1881	-0,0509535	1881	0,019809	1881	0,5
1882	0,0369228	1882	0,0156078	1882	0,5
1883	0,0402077	1883	-0,00942072	1883	0,5
1884	0,00972725	1884	-0,078192	1884	0,5
1885	-0,033969	1885	-0,0471545	1885	0,5
1886	-0,0185378	1886	0,0496243	1886	0,5
1887	-0,0384507	1887	-0,0334563	1887	0,5
1888	0,0199383	1888	0,0188414	1888	0,5
1889	-0,040717	1889	0,019478	1889	0,5
1890	-0,0149728	1890	0,0268109	1890	0,5
1891	-0,0705862	1891	0,0772753	1891	0,5
1892	0,0209569	1892	-0,0141056	1892	0,5
1893	0,0525832	1893	0,0408146	1893	0,5
1894	0,0418119	1894	-0,0123233	1894	0,5
1895	0,0135214	1895	0,00218968	1895	0,5
1896	-0,0943696	1896	-0,0132908	1896	0,5
1897	-0,031117	1897	-0,0412729	1897	0,5
1898	0,0332815	1898	-0,0147167	1898	0,5
1899	0,00325939	1899	-0,0730997	1899	0,5
1900	-0,0837511	1900	0,0746528	1900	0,5
1901	0,0508516	1901	0,0148695	1901	0,5
1902	0,125436	1902	0,118701	1902	0,5
1903	0,00262279	1903	0,0433353	1903	0,5
1904	0,0273738	1904	-0,130719	1904	0,5
1905	-0,0574213	1905	0,000381921	1905	0,5
1906	-0,0572431	1906	0,0200636	1906	0,5
1907	0,0678871	1907	-0,0098281	1907	0,5
1908	-0,0766467	1908	-0,00588158	1908	0,5
1909	0,0225866	1909	-0,0794396	1909	0,5
1910	-0,0349621	1910	-0,0046849	1910	0,5
1911	-0,0398766	1911	0,0698406	1911	0,5
1912	0,0958211	1912	0,00379375	1912	0,5
1913	0,0540856	1913	-0,00226606	1913	0,5
1914	0,0245728	1914	-0,0331507	1914	0,5
1915	0,0295128	1915	-0,0631952	1915	0,5
1916	-0,0598659	1916	-0,0215149	1916	0
1917	0,0517174	1917	-0,0517121	1917	0
1918	0,00687528	1918	0,0656649	1918	0
1919	0,0414554	1919	0,013189	1919	0
1920	0,0108477	1920	-0,0849901	1920	0
1921	0,015533	1921	0,0446084	1921	0
1922	-0,0837766	1922	0,0293315	1922	0
1923	0,0257187	1923	0,0497006	1923	0
1924	0,0180794	1924	0,00641627	1924	0
1925	0,0104402	1925	-0,0521449	1925	0
1926	-0,0150238	1926	0,00641627	1926	0
1927	-0,060859	1927	0,0598852	1927	0
1928	0,0588219	1928	-0,0292297	1928	0
1929	-0,073591	1929	0,0471545	1929	0
1930	-0,0328486	1930	0,0242393	1930	0
1931	0,00534744	1931	-0,110706	1931	0
1932	-0,0124774	1932	0,0547929	1932	0
1933	-0,0634054	1933	0,0395161	1933	0
1934	0,0664611	1934	0,0955312	1934	0
1935	0,102111	1935	0,00387013	1935	0
1936	-0,060859	1936	-0,0139528	1936	0
1937	0,00280104	1937	0,0420622	1937	0
1938	0,0817395	1938	0,0649775	1938	0
1939	0,0537291	1939	-0,00631443	1939	0
1940	0,0409971	1940	0,0547929	1940	0
1941	-0,0404878	1941	0,110808	1941	0
1942	0,00280104	1942	0,0802543	1942	0
1943	-0,035395	1943	-0,0317758	1943	0
1944	-0,0201166	1944	0,0318777	1944	0
1945	0,0104402	1945	0,126085	1945	0
1946	0,0486363	1946	0,0497006	1946	0
1947	0,0664611	1947	-0,0114067	1947	0
1948	0,0180794	1948	-0,0445065	1948	0
1949	-0,0303022	1949	-0,0495988	1949	0
1950	-0,00993096	1950	-0,0928832	1950	0
1951	0,0231722	1951	-0,0776063	1951	0
1952	0,0741003	1952	0,0675236	1952	0
1953	0,00025464	1953	-0,0445065	1953	0
1954	-0,00993096	1954	-0,00886057	1954	0
1955	-0,073591	1955	-0,0114067	1955	0
1956	-0,0888694	1956	-0,0241374	1956	0
1957	-0,0303022	1957	0,0216931	1957	0
1958	0,0868323	1958	0,0649775	1958	0
1959	-0,0404878	1959	-0,00376829	1959	0
1960	-0,0303022	1960	0,0395161	1960	0
1961	0,0308115	1961	-0,0776063	1961	0
1962	-0,0303022	1962	-0,0597834	1962	0
1963	0,0741003	1963	0,0497006	1963	0
1964	-0,0252094	1964	0,00896241	1964	0
1965	-0,0506734	1965	-0,0521449	1965	0
1966	-0,0914158	1966	0,0369699	1966	0
1967	-0,0710446	1967	0,00896241	1967	0
1968	-0,00229176	1968	0,0216931	1968	0
1969	-0,00483816	1969	0,100623	1969	0
1970	0,112296	1970	0,0140547	1970	0
1971	0,0715539	1971	0,171915	1971	0
1972	-0,0684982	1972	-0,0139528	1972	0
1973	0,0359043	1973	-0,0368681	1973	0
1974	-0,0201166	1974	-0,0368681	1974	0
1975	0,0129866	1975	-0,016499	1975	0
1976	-0,0150238	1976	-0,0725141	1976	0
1977	-0,0430342	1977	0,0242393	1977	0
1978	0,0282651	1978	-0,0597834	1978	0
1979	-0,073591	1979	-0,0114067	1979	0
1980	-0,022663	1980	-0,0776063	1980	0
1981	-0,0430342	1981	0,0675236	1981	0
1982	-0,022663	1982	-0,00631443	1982	0
1983	0,0206258	1983	-0,0266835	1983	0
1984	0,0409971	1984	-0,0419604	1984	0
1985	-0,0404878	1985	0,0853466	1985	0
1986	-0,022663	1986	-0,0725141	1986	0
1987	0,0282651	1987	-0,0139528	1987	0
1988	0,0206258	1988	-0,113252	1988	0
1989	-0,0150238	1989	-0,0317758	1989	0
1990	-0,0404878	1990	0,0777082	1990	0
1991	0,0180794	1991	-0,0215913	1991	0
1992	-0,109241	1992	0,0318777	1992	0
1993	-0,00229176	1993	0,0140547	1993	0
1994	-0,0303022	1994	-0,327128	1994	0
1995	0,0791931	1995	0,146454	1995	0
1996	0,00025464	1996	-0,0190451	1996	0
1997	-0,0124774	1997	-0,105614	1997	0
1998	-0,00229176	1998	-0,0623295	1998	0
[truncated: 1,894 more rows]
