# Supplementary material for: A study of concentration changes of Protoporphyrin IX and Coproporphyrin III in mixed samples mimicking conditions inside cancer cells for Photodynamic Therapy
Source: PLoS One. 2018 Aug 31;13(8):e0202349. doi: 10.1371/journal.pone.0202349 (PMC6118380; doi:10.1371/journal.pone.0202349)
Supplement: S5 Data — (TXT) [file pone.0202349.s005.txt]

Time - Photodiode 1	Amplitude - Photodiode 1	Time - Photodiode 2	Amplitude - Photodiode 2	Time - Flag	Amplitude - Flag
0	0,336189	0	0,951002	0	0
1	0,318364	1	0,833879	1	0
2	0,354014	2	0,874617	2	0
3	0,25725	3	0,833879	3	0
4	0,379478	4	0,831333	4	0
5	0,318364	5	0,844064	5	0
6	0,297993	6	0,866979	6	0
7	0,382024	7	0,874617	7	0
8	0,338735	8	0,894987	8	0
9	0,336189	9	0,864433	9	0
10	0,259797	10	0,894987	10	0
11	0,343828	11	0,894987	11	0
12	0,336189	12	0,828787	12	0
13	0,346374	13	0,887348	13	0
14	0,2929	14	0,828787	14	0
15	0,272529	15	0,838971	15	0
16	0,343828	16	0,872071	16	0
17	0,254704	17	0,884802	17	0
18	0,42022	18	0,849156	18	0
19	0,359106	19	0,928086	19	0
20	0,341282	20	0,966278	20	0
21	0,290354	21	0,938271	21	0
22	0,297993	22	0,928086	22	0
23	0,318364	23	0,922994	23	0
24	0,351467	24	0,907717	24	0
25	0,313271	25	0,877164	25	0
26	0,32855	26	0,89244	26	0
27	0,333642	27	0,854248	27	0
28	0,275075	28	0,874617	28	0
29	0,295446	29	0,66838	29	0
30	0,359106	30	0,940817	30	0
31	0,280168	31	0,856794	31	0
32	0,366746	32	0,928086	32	0
33	0,318364	33	0,963732	33	0
34	0,32091	34	0,874617	34	0
35	0,280168	35	0,945909	35	0
36	0,331096	36	0,859341	36	0
37	0,272529	37	0,866979	37	0
38	0,331096	38	0,910263	38	0
39	0,323457	39	0,956094	39	0
40	0,338735	40	0,887348	40	0
41	0,346374	41	0,897533	41	0
42	0,336189	42	0,826241	42	0
43	0,387117	43	0,966278	43	0
44	0,410034	44	0,910263	44	0
45	0,32091	45	0,948455	45	0
46	0,300539	46	0,742218	46	0
47	0,308178	47	0,798233	47	0
48	0,422766	48	1,01975	48	0
49	0,32091	49	0,831333	49	0
50	0,275075	50	0,951002	50	0
51	0,359106	51	0,793141	51	0
52	0,338735	52	0,920448	52	0
53	0,369292	53	0,897533	53	0
54	0,387117	54	0,793141	54	0
55	0,275075	55	0,930632	55	0
56	0,382024	56	0,938271	56	0
57	0,254704	57	0,696388	57	0
58	0,277621	58	0,884802	58	0
59	0,285261	59	0,912809	59	0
60	0,359106	60	0,915356	60	0
61	0,282714	61	0,84661	61	0
62	0,376931	62	0,905171	62	0
63	0,2929	63	0,922994	63	0
64	0,422766	64	0,803325	64	0
65	0,425313	65	0,889894	65	0
66	0,399849	66	0,948455	66	0
67	0,348921	67	1,00956	67	0
68	0,25725	68	0,996832	68	0
69	0,351467	69	0,920448	69	0
70	0,2929	70	0,938271	70	0
71	0,389663	71	0,864433	71	0
72	0,297993	72	0,945909	72	0
73	0,326003	73	0,889894	73	0
74	0,422766	74	0,910263	74	0
75	0,308178	75	0,910263	75	0
76	0,315818	76	0,849156	76	0
77	0,226693	77	0,831333	77	0
78	0,297993	78	0,836425	78	0
79	0,267436	79	0,917902	79	0
80	0,300539	80	0,818602	80	0
81	0,397302	81	0,810964	81	0
82	0,315818	82	0,849156	82	0
83	0,435498	83	0,803325	83	0
84	0,272529	84	0,951002	84	0
85	0,264889	85	0,851702	85	0
86	0,343828	86	0,905171	86	0
87	0,346374	87	0,826241	87	0
88	0,318364	88	0,87971	88	0
89	0,313271	89	0,84661	89	0
90	0,305632	90	1,02739	90	0
91	0,305632	91	0,749857	91	0
92	0,25725	92	0,917902	92	0
93	0,241972	93	0,810964	93	0
94	0,35656	94	0,805872	94	0
95	0,264889	95	0,808418	95	0
96	0,287807	96	0,84661	96	0
97	0,264889	97	0,861887	97	0
98	0,285261	98	0,986648	98	0
99	0,346374	99	0,907717	99	0
100	0,272529	100	0,788049	100	0
101	0,2929	101	0,803325	101	0
102	0,262343	102	0,859341	102	0
103	0,290354	103	0,828787	103	0
104	0,297993	104	0,838971	104	0
105	0,259797	105	0,849156	105	0
106	0,326003	106	0,836425	106	0
107	-0,00336125	107	-0,0611328	107	0,5
108	-0,115683	108	-0,104112	108	0,5
109	0,0300985	109	-0,00425205	109	0,5
110	-0,016959	110	0,0147676	110	0,5
111	-0,0807718	111	-0,0846337	111	0,5
112	-0,0812047	112	-0,127893	112	0,5
113	-0,0801607	113	0,0131635	113	0,5
114	-0,0384507	114	-0,0802543	114	0,5
115	-0,01701	115	-0,0802798	115	0,5
116	0,0111278	116	-0,0570335	116	0,5
117	-0,088462	117	0,00705281	117	0,5
118	-0,01701	118	0,0763333	118	0,5
119	-0,0753225	119	0,0177975	119	0,5
120	0,0124519	120	-0,0112285	120	0,5
121	-0,0398512	121	0,0425969	121	0,5
122	0,120699	122	0,0537999	122	0,5
123	-0,0573959	123	-0,0402035	123	0,5
124	0,00998189	124	0,0641882	124	0,5
125	-0,00723178	125	-0,0291278	125	0,5
126	-0,0579052	126	0,00621258	126	0,5
127	-0,0476686	127	-0,0265562	127	0,5
128	-0,0163988	128	-0,0111521	128	0,5
129	-0,0590256	129	-0,0288987	129	0,5
130	-0,0414299	130	-0,0746019	130	0,5
131	0,0175447	131	-0,00506682	131	0,5
132	0,110081	132	-0,0571099	132	0,5
133	0,0128084	133	-0,103068	133	0,5
134	-0,0259478	134	-0,0128325	134	0,5
135	-0,0362098	135	-0,16112	135	0,5
136	-0,0587964	136	-0,201705	136	0,5
137	0,0252603	137	-0,0389305	137	0,5
138	0,0387562	138	-0,021744	138	0,5
139	0,0279086	139	-0,00863141	139	0,5
140	-0,0104912	140	-0,0410692	140	0,5
141	0,121743	141	-0,0146148	141	0,5
142	0,0813575	142	0,0191215	142	0,5
143	-0,00611136	143	0,0196053	143	0,5
144	0,00348857	144	-0,0802543	144	0,5
145	0,0246492	145	-0,0641373	145	0,5
146	-0,0126301	146	-0,0654103	146	0,5
147	-0,086654	147	-0,0690004	147	0,5
148	0,06613	148	0,0450412	148	0,5
149	0,0262025	149	-0,0159898	149	0,5
150	-0,00392146	150	-0,0657668	150	0,5
151	-0,0244709	151	-0,0404327	151	0,5
152	0,0566829	152	-0,0694078	152	0,5
153	-0,0113569	153	-0,00091661	153	0,5
154	0,0367191	154	-0,1269	154	0,5
155	0,154541	155	-0,0246466	155	0,5
156	-0,010593	156	0,0345511	156	0,5
157	-0,0761629	157	-0,0102864	157	0,5
158	-0,011688	158	-0,132017	158	0,5
159	-0,0115097	159	-0,0978481	159	0,5
160	-0,0728525	160	-0,0249267	160	0,5
161	-0,0297165	161	-0,0717502	161	0,5
162	-0,0310661	162	-0,0276002	162	0,5
163	0,083522	163	-0,0549457	163	0,5
164	-0,0173665	164	-0,036308	164	0,5
165	-0,0769522	165	-0,0986884	165	0,5
166	0,0898625	166	-0,00712919	166	0,5
167	0,0790403	167	0,0197326	167	0,5
168	-0,043187	168	0,0717248	168	0,5
169	-0,0741257	169	-0,0134182	169	0,5
170	0,00982911	170	0,0535708	170	0,5
171	-0,0221028	171	-0,146683	171	0,5
172	0,000560208	172	-0,059707	172	0,5
173	-0,0289526	173	-0,0198344	173	0,5
174	0,00659518	174	0,0123488	174	0,5
175	-0,018385	175	-0,10154	175	0,5
176	-0,0376613	176	0,0518139	176	0,5
177	-0,0476432	177	-0,119592	177	0,5
178	-0,0166025	178	-0,0690768	178	0,5
179	0,0620303	179	-0,0373773	179	0,5
180	-0,0422703	180	-0,0163208	180	0,5
181	-0,0254385	181	0,104544	181	0,5
182	0,023325	182	0,0205219	182	0,5
183	-0,0136996	183	-0,0444047	183	0,5
184	-0,0800334	184	0,0955821	184	0,5
185	0,0029029	185	-0,107982	185	0,5
186	0,0441291	186	-0,0823167	186	0,5
187	0,0615465	187	-0,10653	187	0,5
188	-0,0963558	188	-0,0617184	188	0,5
189	-0,0761629	189	-0,0632716	189	0,5
190	0,0217208	190	-0,0341692	190	0,5
191	-0,013063	191	-0,0588413	191	0,5
192	-0,135469	192	-0,0718011	192	0,5
193	-0,0461663	193	-0,0338127	193	0,5
194	-0,0834456	194	-0,065283	194	0,5
195	-0,0479233	195	-0,0982046	195	0,5
196	-0,0388835	196	-0,0162698	196	0,5
197	-0,0667666	197	0,0609291	197	0,5
198	0,0073591	198	-0,172934	198	0,5
199	-0,132362	199	-2,55E-05	199	0,5
200	-0,033256	200	0,0237046	200	0,5
201	-0,0416337	201	0,00672181	201	0,5
202	-0,102671	202	-0,0447611	202	0,5
203	-0,0182577	203	-0,0271673	203	0,5
204	-0,048127	204	0,011865	204	0,5
205	-0,01235	205	0,0707827	205	0,5
206	-0,0551296	206	-0,0539018	206	0,5
207	-0,0400804	207	0,0271673	207	0,5
208	0,0524559	208	-0,0408655	208	0,5
209	0,0403605	209	0,00977718	209	0,5
210	-0,0883601	210	-0,102278	210	0,5
211	-0,0601715	211	2,55E-05	211	0,5
212	-0,0464718	212	-0,0109484	212	0,5
213	-0,00822488	213	-0,0850411	213	0,5
214	0,00443074	214	-0,0321323	214	0,5
215	-0,0902445	215	0,0152768	215	0,5
216	0,0750934	216	-0,0406364	216	0,5
217	-0,0538055	217	-0,170846	217	0,5
218	-0,0618521	218	0,0358242	218	0,5
219	0,00425249	219	-0,0661996	219	0,5
220	-0,0561736	220	0,0111776	220	0,5
221	0,0425758	221	0,015175	221	0,5
222	-0,0278067	222	-0,0302481	222	0,5
223	-0,0386034	223	-0,113354	223	0,5
224	0,0114843	224	-0,0176702	224	0,5
225	-0,0343255	225	0,126289	225	0,5
226	0,0448421	226	0,000458305	226	0,5
227	0,0478978	227	-0,0411711	227	0,5
228	-0,03183	228	-0,0709864	228	0,5
229	-0,083471	229	0,049497	229	0,5
230	-0,190038	230	-0,0179757	230	0,5
231	0,00649332	231	-0,150477	231	0,5
232	0,0234778	232	0,0660723	232	0,5
233	0,0390873	233	0,00203691	233	0
234	-0,115148	234	0,0626096	234	0
235	-0,0820705	235	0,00117122	235	0
236	0,0223319	236	-0,0675745	236	0
237	-0,0311425	237	-0,118497	237	0
238	-0,00313207	238	0,0368172	238	0
239	0,0783528	239	-0,0242902	239	0
240	-0,0795241	240	-0,0777591	240	0
241	-0,00822488	241	0,0673709	241	0
242	0,0299711	242	0,0979245	242	0
243	0,0376103	243	0,0368172	243	0
244	-0,0769777	244	-0,00901333	244	0
245	-0,0515137	245	-0,039567	245	0
246	-0,0540601	246	-0,00646719	246	0
247	-0,0744313	247	-0,0879437	247	0
248	0,129281	248	-0,0242902	248	0
249	-0,0184105	249	0,0444556	249	0
250	-0,0413281	250	0,0062635	250	0
251	-0,0948025	251	-0,0370209	251	0
252	-0,0591529	252	-0,12359	252	0
253	0,0783528	253	-0,0675745	253	0
254	-0,0311425	254	0,0189942	254	0
255	-0,0438745	255	0,0470017	255	0
256	-0,0616993	256	-0,306912	256	0
257	0,0401567	257	0,138663	257	0
258	0,0274247	258	-0,0268363	258	0
259	-0,0133177	259	0,0062635	259	0
260	-0,145731	260	0,00880964	260	0
261	-0,0948025	261	0,0139019	261	0
262	-0,0209569	262	-0,0370209	262	0
263	0,0528888	263	0,00117122	263	0
264	0,0299711	264	-0,0370209	264	0
265	-0,00313207	265	-0,00646719	265	0
266	-0,0387817	266	-0,05739	266	0
267	-0,0158641	267	0,0393633	267	0
268	0,0274247	268	0,0215403	268	0
269	0,0121463	269	0,0902861	269	0
270	3,04236	270	2,88086	270	0
271	8,9271	271	8,53583	271	0
272	8,7463	272	8,38561	272	0
273	8,74885	273	8,36779	273	0
274	8,74885	274	8,40089	274	0
275	8,80996	275	8,34996	275	0,5
276	8,75139	276	8,40598	276	0,5
277	8,89909	277	8,40089	277	0,5
278	8,71829	278	8,40852	278	0,5
279	8,79214	279	8,53838	279	0,5
280	8,96275	280	8,38561	280	0,5
281	8,83543	281	8,25576	281	0,5
282	8,8507	282	8,41107	282	0,5
283	8,92455	283	8,38561	283	0,5
284	8,83797	284	8,55111	284	0,5
285	8,78959	285	8,41616	285	0,5
286	8,72848	286	8,38816	286	0,5
287	8,83288	287	8,46199	287	0,5
288	8,85325	288	8,38561	288	0,5
289	8,91182	289	8,42889	289	0,5
290	8,77686	290	8,50782	290	0,5
291	8,83288	291	8,42126	291	0,5
292	8,90927	292	8,48491	292	0,5
293	8,91691	293	8,59185	293	0,5
294	8,96275	294	8,57912	294	0,5
295	8,8558	295	8,47472	295	0,5
296	8,98566	296	8,49	296	0,5
297	8,97293	297	8,49764	297	0,5
298	8,97293	298	8,54602	298	0,5
299	8,97548	299	8,54856	299	0,5
300	8,82524	300	8,50019	300	0,5
301	8,90673	301	8,48745	301	0,5
302	8,87617	302	8,45181	302	0,5
303	8,87871	303	8,49	303	0,5
304	9,02131	304	8,53838	304	0,5
305	8,89909	305	8,4569	305	0,5
306	8,96784	306	8,42889	306	0,5
307	8,9271	307	8,46199	307	0,5
308	8,91691	308	8,5562	308	0,5
309	8,94237	309	8,46199	309	0,5
310	8,90673	310	8,57912	310	0,5
311	8,9602	311	8,62749	311	0,5
312	8,9984	312	8,51801	312	0,5
313	8,96784	313	8,48745	313	0,5
314	9,02895	314	8,54602	314	0,5
315	8,97039	315	8,54092	315	0,5
316	8,98821	316	8,47218	316	0,5
317	8,93474	317	8,54347	317	0,5
318	8,94492	318	8,57148	318	0,5
319	9,04423	319	8,53329	319	0,5
320	8,98566	320	8,48236	320	0,5
321	8,87108	321	8,50782	321	0,5
322	9,02386	322	8,56639	322	0,5
323	8,94237	323	8,56129	323	0,5
324	8,97548	324	8,56893	324	0,5
325	9,00604	325	8,46454	325	0,5
326	8,95765	326	8,53074	326	0,5
327	9,08497	327	8,53583	327	0,5
328	8,99076	328	8,53329	328	0,5
329	8,92964	329	8,6224	329	0,5
330	8,95765	330	8,62495	330	0,5
331	8,91691	331	8,53838	331	0,5
332	8,90418	332	8,53838	332	0,5
333	8,96784	333	8,57402	333	0,5
334	8,9271	334	8,42635	334	0,5
335	8,93728	335	8,7879	335	0,5
336	8,96784	336	8,57402	336	0,5
337	9,09007	337	8,50019	337	0,5
338	9,02386	338	8,49255	338	0,5
339	8,90673	339	8,54602	339	0,5
340	8,99585	340	8,44672	340	0,5
341	9,04932	341	8,58166	341	0,5
342	9,00094	342	8,72425	342	0,5
343	9,13845	343	8,58675	343	0,5
344	8,9271	344	8,53838	344	0,5
345	8,97802	345	8,53074	345	0,5
346	8,922	346	8,58421	346	0,5
347	8,93983	347	8,60967	347	0,5
348	8,97039	348	8,49255	348	0,5
349	9,07224	349	8,54856	349	0,5
350	8,89145	350	8,63258	350	0,5
351	8,97039	351	8,50528	351	0,5
352	8,98821	352	8,57912	352	0,5
353	8,922	353	8,5562	353	0,5
354	8,93219	354	8,43908	354	0,5
355	8,99585	355	8,56129	355	0,5
356	8,96529	356	8,39325	356	0,5
357	8,97802	357	8,71661	357	0,5
358	8,96275	358	8,68096	358	0,5
359	9,03659	359	8,36524	359	0,5
360	9,03405	360	8,56129	360	0,5
361	8,98821	361	8,61731	361	0,5
362	9,00604	362	8,5893	362	0,5
363	8,9984	363	8,65295	363	0,5
364	8,96529	364	8,60712	364	0,5
365	8,95765	365	8,67078	365	0,5
366	9,00094	366	8,52565	366	0,5
367	8,9984	367	8,55365	367	0,5
368	9,01113	368	8,57912	368	0,5
369	9,08243	369	8,46199	369	0,5
370	8,95256	370	8,52565	370	0,5
371	8,98821	371	8,54092	371	0,5
372	8,97548	372	8,48491	372	0,5
373	8,99585	373	8,61985	373	0,5
374	9,06206	374	8,45945	374	0,5
375	9,03659	375	8,54856	375	0,5
376	8,9933	376	8,51037	376	0,5
377	8,93219	377	8,5893	377	0,5
378	9,01367	378	8,64532	378	0,5
379	8,86853	379	8,61476	379	0,5
380	8,8889	380	8,55111	380	0,5
381	8,92455	381	8,45945	381	0,5
382	9,02131	382	8,52055	382	0,5
383	8,94492	383	8,57912	383	0,5
384	8,92964	384	8,57657	384	0,5
385	8,88126	385	8,51292	385	0,5
386	8,93728	386	8,53583	386	0,5
387	8,98057	387	8,46963	387	0,5
388	8,95256	388	8,63004	388	0,5
389	9,04932	389	8,43908	389	0,5
390	9,06206	390	8,49255	390	0,5
391	9,02895	391	8,54347	391	0,5
392	9,01113	392	8,57148	392	0,5
393	8,87617	393	8,47727	393	0,5
394	8,84816	394	8,54092	394	0,5
395	9,00094	395	8,50019	395	0,5
396	8,98312	396	8,57402	396	0,5
397	9,00604	397	8,50782	397	0,5
398	8,91436	398	8,53074	398	0,5
399	8,92964	399	8,47982	399	0,5
400	8,98821	400	8,59694	400	0,5
401	8,91691	401	8,56384	401	0,5
402	8,89145	402	8,54856	402	0,5
403	8,91946	403	8,53838	403	0,5
404	8,90673	404	8,60203	404	0,5
405	9,02386	405	8,60458	405	0,5
406	8,83033	406	8,51292	406	0,5
407	8,89399	407	8,37542	407	0,5
408	8,91182	408	8,55111	408	0,5
409	8,9933	409	8,52565	409	0,5
410	8,84307	410	8,70133	410	0,5
411	8,922	411	8,53074	411	0,5
412	8,93219	412	8,50273	412	0,5
413	8,94747	413	8,54347	413	0,5
414	8,922	414	8,52565	414	0,5
415	8,94237	415	8,52055	415	0,5
416	8,93728	416	8,5231	416	0
417	8,922	417	8,33978	417	0
418	8,86598	418	8,45436	418	0
419	8,86598	419	8,42635	419	0
420	0,0834456	420	0,0419095	420	0
421	0,111456	421	-0,0191979	421	0
422	0,0681672	422	-0,0370209	422	0
423	-0,0667921	423	0,00880964	423	0
424	0,00959993	424	-0,05739	424	0
425	0,0146927	425	0,0164481	425	0
426	-0,000585672	426	0,0546402	426	0
427	-0,0591529	427	0,0444556	427	0
428	0,0121463	428	0,271062	428	0
429	0,0885384	429	0,0419095	429	0
430	0,0376103	430	-0,245804	430	0
431	-0,0311425	431	0,0750093	431	0
432	0,0325175	432	0,0801016	432	0
433	0,0325175	433	0,0368172	433	0
434	-0,0948025	434	0,0291788	434	0
435	-0,0107713	435	0,034271	435	0
436	-0,000585672	436	-0,0370209	436	0
437	-0,000585672	437	0,0215403	437	0
438	-0,0540601	438	-0,0141056	438	0
439	-0,0158641	439	0,260877	439	0
440	-0,00313207	440	0,0113558	440	0
441	0,0783528	441	0,00371736	441	0
442	0,0146927	442	0,0240865	442	0
443	-0,0107713	443	-0,0191979	443	0
444	-0,0362353	444	-0,0115595	444	0
445	-0,00822488	445	0,0215403	445	0
446	0,0172391	446	0,0368172	446	0
447	0,883016	447	0,627522	447	0
448	0,824448	448	0,719183	448	0
449	0,493416	449	0,441653	449	0
450	0,399199	450	0,398369	450	0
451	0,284611	451	0,250693	451	0
452	0,641107	452	0,538407	452	0
453	0,551983	453	0,45693	453	0
454	0,87283	454	0,546045	454	0
455	0,974686	455	0,640252	455	0
456	0,821902	456	0,495122	456	0
457	0,699675	457	0,474753	457	0
458	0,473045	458	0,375454	458	0
459	0,478138	459	0,400915	459	0
460	0,401746	460	0,319439	460	0
461	0,399199	461	0,273608	461	0,5
462	0,434849	462	0,293977	462	0,5
463	0,396653	463	0,558776	463	0,5
464	0,343178	464	0,400915	464	0,5
465	0,419571	465	0,263424	465	0,5
466	0,404292	466	0,29907	466	0,5
467	0,371189	467	0,306708	467	0,5
468	0,284611	468	0,288885	468	0,5
469	0,335539	469	0,370361	469	0,5
470	0,259147	470	0,29907	470	0,5
471	0,399199	471	0,352539	471	0,5
472	0,394106	472	0,293977	472	0,5
473	0,414478	473	0,367815	473	0,5
474	0,335539	474	0,260877	474	0,5
475	0,42721	475	0,403461	475	0,5
476	0,480684	476	0,227778	476	0,5
477	0,549437	477	0,388184	477	0,5
478	0,49087	478	0,403461	478	0,5
479	0,625829	479	0,357631	479	0,5
480	0,442488	480	0,416192	480	0,5
481	0,536705	481	0,365269	481	0,5
482	0,526519	482	0,339808	482	0,5
483	0,493416	483	0,383092	483	0,5
484	0,536705	484	0,403461	484	0,5
485	0,536705	485	0,49003	485	0,5
486	0,521427	486	0,428923	486	0,5
487	0,539251	487	0,42383	487	0,5
488	0,557076	488	0,327077	488	0,5
489	0,445035	489	0,342354	489	0,5
490	0,467952	490	0,360177	490	0,5
491	0,465406	491	0,408554	491	0,5
492	0,526519	492	0,2787	492	0
493	0,0452495	493	0,105563	493	0
494	0,0579816	494	-0,0166518	494	0
495	-0,0260497	495	0,0622786	495	0
496	0,00450713	496	-0,0293825	496	0
497	-0,115174	497	-0,00392106	497	0
498	-0,0387817	498	0,0724631	498	0
499	0,0554352	499	-0,0879437	499	0
500	0,0936312	500	0,110655	500	0
501	-0,0260497	501	-0,0115595	501	0
502	-0,102442	502	0,0240865	502	0
503	0,0477959	503	-0,0472054	503	0
504	0,0681672	504	0,069917	504	0
505	0,00196073	505	0,0724631	505	0
506	-0,0362353	506	0,00371736	506	0
507	0,00196073	507	0,0062635	507	0
508	0,00196073	508	-0,0370209	508	0
509	0,0961776	509	-0,00137492	509	0
510	-0,0973489	510	0,0648247	510	0
511	0,0936312	511	0,0546402	511	0
512	0,0401567	512	0,138663	512	0
513	0,0248783	513	0,131024	513	0
514	-0,0820705	514	0,105563	514	0
515	0,0477959	515	0,00880964	515	0
516	-0,0973489	516	0,0979245	516	0
517	0,0121463	517	0,0571863	517	0
518	0,098724	518	0,0979245	518	0
519	-0,0718849	519	0,161578	519	0
520	-0,0897097	520	0,115748	520	0
521	0,0885384	521	0,220139	521	0
522	0,0274247	522	0,0775554	522	0
523	-0,0413281	523	0,115748	523	0
524	0,269333	524	0,372908	524	0
525	1,31336	525	0,999258	525	0
526	1,15803	526	0,71409	526	0
527	0,961954	527	0,60206	527	0
528	0,704767	528	0,55623	528	0,5
529	0,595272	529	0,500215	529	0,5
530	0,865191	530	0,607152	530	0,5
531	0,954315	531	0,693721	531	0,5
532	0,870284	532	0,686083	532	0,5
533	0,916119	533	0,696267	533	0,5
534	1,05362	534	0,81339	534	0,5
535	0,995057	535	0,815936	535	0,5
536	0,895748	536	0,52313	536	0,5
537	0,852459	537	0,63516	537	0,5
538	0,888108	538	0,630068	538	0,5
539	0,834634	539	0,729367	539	0,5
540	0,911026	540	0,596968	540	0,5
541	0,905933	541	0,675898	541	0,5
542	1,04344	542	0,464569	542	0,5
543	1,09946	543	0,803205	543	0,5
544	1,08673	544	0,912689	544	0,5
545	1,29044	545	0,894866	545	0,5
546	1,3923	546	0,836305	546	0,5
547	1,39739	547	0,922874	547	0,5
548	1,37192	548	0,953427	548	0,5
549	1,38211	549	0,930512	549	0,5
550	1,29553	550	0,976343	550	0,5
551	1,27007	551	0,800659	551	0,5
552	1,37447	552	0,950881	552	0,5
553	1,321	553	0,940697	553	0,5
554	1,29044	554	0,940697	554	0,5
555	1,27771	555	0,729367	555	0,5
556	1,0689	556	0,810844	556	0,5
557	0,997604	557	0,716636	557	0
558	0,956861	558	0,70136	558	0
559	1,04344	559	0,594422	559	0
560	1,02307	560	0,63516	560	0
561	0,969593	561	0,767559	561	0
562	1,04344	562	0,864313	562	0,5
563	1,06126	563	0,742098	563	0,5
564	1,01543	564	0,739552	564	0,5
565	1,1071	565	0,78029	565	0,5
566	0,951768	566	0,82612	566	0,5
567	1,02052	567	0,739552	567	0,5
568	0,984872	568	0,742098	568	0,5
569	1,04599	569	0,678444	569	0,5
570	1,18094	570	0,864313	570	0,5
571	0,961954	571	0,905051	571	0,5
572	1,08673	572	0,739552	572	0,5
573	1,06126	573	0,800659	573	0,5
574	1,074	574	0,795567	574	0,5
575	0,984872	575	0,78029	575	0,5
576	1,05362	576	0,798113	576	0,5
577	0,997604	577	0,640252	577	0,5
578	1,07654	578	0,775198	578	0,5
579	0,954315	579	0,731913	579	0,5
580	0,926304	580	0,836305	580	0,5
581	0,928851	581	0,78029	581	0,5
582	0,933944	582	0,630068	582	0,5
583	1,00524	583	0,775198	583	0,5
584	1,09691	584	0,693721	584	0,5
585	1,11983	585	0,726821	585	0,5
586	1,09182	586	0,800659	586	0,5
587	1,11728	587	0,711544	587	0,5
588	1,12492	588	0,70136	588	0,5
589	1,11728	589	0,831213	589	0,5
590	1,01797	590	0,742098	590	0,5
591	1,02816	591	0,749736	591	0,5
592	1,0689	592	0,754829	592	0,5
593	1,07654	593	0,729367	593	0,5
594	1,09437	594	0,757375	594	0
595	1,10965	595	0,739552	595	0
596	-0,00313207	596	0,0953784	596	0
597	-0,0107713	597	0,0139019	597	0
598	0,114002	598	-0,0370209	598	0
599	0,0325175	599	0,125932	599	0
600	-0,0362353	600	0,0291788	600	0
601	-0,0515137	601	0,0673709	601	0
602	0,0274247	602	0,0826477	602	0
603	-0,0260497	603	0,0597324	603	0
604	0,121642	604	0,0826477	604	0
605	0,0172391	605	-0,0803052	605	0
606	-0,0718849	606	0,105563	606	0
607	-0,0209569	607	-0,00392106	607	0
608	-0,00822488	608	0,08774	608	0
609	-0,0311425	609	0,0139019	609	0
610	-0,0235033	610	0,0317249	610	0
611	0,0503423	611	-0,161782	611	0
612	0,0146927	612	-0,0242902	612	0
613	-0,0260497	613	0,0902861	613	0
614	0,0808992	614	0,034271	614	0
615	0,00705353	615	-0,0141056	615	0
616	0,0554352	616	0,143755	616	0
617	-0,122813	617	-0,0115595	617	0
618	-0,122813	618	0,0393633	618	0
619	0,00450713	619	0,00880964	619	0
620	-0,0566065	620	0,108109	620	0
621	0,00196073	621	0,0393633	621	0
622	-0,0235033	622	0,0648247	622	0
623	0,0834456	623	0,0648247	623	0
624	-0,0311425	624	0,0495479	624	0
625	0,0325175	625	0,0164481	625	0
626	0,085992	626	0,00371736	626	0
627	0,0325175	627	-0,0268363	627	0
628	-0,0846169	628	0,0444556	628	0
629	0,0758064	629	0,179401	629	0
630	0,098724	630	0,0495479	630	0
631	0,0528888	631	0,0851938	631	0
632	-0,0336889	632	-0,00901333	632	0
633	0,00450713	633	0,125932	633	0
634	-0,0718849	634	0,0062635	634	0
635	0,0197855	635	0,0724631	635	0
636	-0,115174	636	0,0597324	636	0
637	-0,0642457	637	0,0546402	637	0
638	-0,0515137	638	0,08774	638	0
639	0,103817	639	0,0164481	639	0
640	0,20058	640	0,0851938	640	0
641	2,30645	641	1,48048	641	0
642	1,84301	642	1,19022	642	0
643	1,94232	643	1,15712	643	0
644	2,05691	644	1,24369	644	0
645	1,79463	645	1,07055	645	0,5
646	1,75643	646	1,20295	646	0,5
647	1,67749	647	1,15203	647	0,5
648	1,71824	648	1,09601	648	0,5
649	1,62147	649	1,04	649	0,5
650	1,55781	650	1,05018	650	0,5
651	1,52216	651	1,01708	651	0,5
652	1,61893	652	1,09601	652	0,5
653	1,70296	653	1,08328	653	0,5
654	1,55017	654	1,11893	654	0,5
655	1,62911	655	1,15203	655	0,5
656	1,57818	656	1,20804	656	0,5
657	2,59929	657	1,50849	657	0,5
658	2,16895	658	1,30225	658	0,5
659	1,82009	659	1,1724	659	0,5
660	1,78699	660	1,2335	660	0,5
661	1,7768	661	1,11129	661	0,5
662	1,6393	662	1,12656	662	0,5
663	1,74625	663	1,2004	663	0,5
664	1,8812	664	1,18003	664	0,5
665	1,79208	665	1,24369	665	0
666	1,92195	666	1,2997	666	0
667	1,815	667	1,25896	667	0,5
668	1,94996	668	1,25133	668	0,5
669	1,90412	669	1,26915	669	0,5
670	1,98306	670	1,28443	670	0,5
671	1,93977	671	1,19022	671	0,5
672	2,00598	672	1,29716	672	0,5
673	2,04927	673	1,32007	673	0,5
674	2,02126	674	1,27169	674	0,5
675	1,97288	675	1,37354	675	0,5
676	1,90922	676	1,25387	676	0,5
677	1,9194	677	1,21823	677	0,5
678	2,07473	678	0,940697	678	0,5
679	1,8863	679	1,19022	679	0,5
680	1,86083	680	1,2666	680	0,5
681	1,92959	681	1,18767	681	0,5
682	1,76152	682	1,18003	682	0,5
683	1,83792	683	1,28952	683	0,5
684	1,8481	684	1,24369	684	0,5
685	1,91176	685	1,17749	685	0,5
686	1,8812	686	1,18003	686	0,5
687	1,87866	687	1,2055	687	0,5
688	1,92959	688	1,21568	688	0,5
689	1,87611	689	1,26406	689	0,5
690	1,81245	690	1,04509	690	0,5
691	1,90412	691	1,01199	691	0,5
692	1,9576	692	1,2004	692	0,5
693	1,92195	693	1,28952	693	0,5
694	1,96014	694	1,32262	694	0,5
695	1,89648	695	1,34299	695	0,5
696	1,87102	696	1,20295	696	0,5
697	1,97288	697	1,22586	697	0,5
698	1,98051	698	1,30479	698	0,5
699	1,9576	699	1,30479	699	0,5
700	2,05691	700	1,26151	700	0,5
701	1,99579	701	1,25896	701	0,5
702	1,97033	702	1,20804	702	0,5
703	2,13839	703	1,27679	703	0
704	1,96778	704	1,30734	704	0
705	1,96778	705	1,18513	705	0
706	2,20969	706	1,38118	706	0
707	-0,0438745	707	0,00117122	707	0
708	0,0350639	708	0,118294	708	0
709	-0,0133177	709	0,0979245	709	0
710	-0,0413281	710	0,0648247	710	0
711	-0,0948025	711	0,103017	711	0
712	0,0121463	712	0,0266326	712	0
713	-0,0184105	713	0,125932	713	0
714	-0,0362353	714	0,0622786	714	0
715	-0,0133177	715	0,0393633	715	0
716	-0,0133177	716	0,118294	716	0
717	-0,000585672	717	-0,0675745	717	0
718	0,0910848	718	0,0775554	718	0
719	0,0452495	719	0,0902861	719	0
720	-0,0235033	720	0,0775554	720	0
721	0,00959993	721	-0,0879437	721	0
722	-0,0871633	722	-0,0293825	722	0
723	-0,00567847	723	0,105563	723	0
724	0,0477959	724	0,0062635	724	0
725	-0,0387817	725	0,108109	725	0
726	0,00959993	726	0,0571863	726	0
727	-0,0667921	727	0,0750093	727	0
728	-0,0184105	728	-0,113405	728	0
729	-0,0184105	729	0,0062635	729	0
730	-0,0158641	730	0,0164481	730	0
731	0,00450713	731	-0,00646719	731	0
732	-0,0285961	732	-0,00646719	732	0
733	-0,0133177	733	-0,0981282	733	0
734	0,0121463	734	-0,0115595	734	0
735	0,00196073	735	-0,0115595	735	0
736	0,111456	736	-0,0599361	736	0
737	0,00959993	737	0,0750093	737	0
738	-0,0489673	738	0,0928323	738	0
739	-0,0133177	739	0,15394	739	0
740	0,085992	740	0,342354	740	0
741	0,269333	741	0,301616	741	0
742	4,16023	742	2,89104	742	0
743	3,63568	743	2,62115	743	0
744	2,79536	744	2,07373	744	0
745	3,6204	745	2,59823	745	0
746	2,74698	746	2,05845	746	0
747	3,0882	747	2,04318	747	0
748	2,97106	748	2,07373	748	0
749	2,91759	749	1,98971	749	0,5
750	3,03727	750	2,18321	750	0,5
751	3,10602	751	2,17812	751	0,5
752	3,1213	752	2,27742	752	0,5
753	3,02199	753	1,92351	753	0,5
754	2,95069	754	2,2265	754	0,5
755	3,09584	755	2,1934	755	0,5
756	3,10602	756	2,47093	756	0,5
757	3,06528	757	2,20104	757	0,5
758	2,96088	758	2,30288	758	0,5
759	3,1213	759	2,2876	759	0,5
760	3,15441	760	2,25196	760	0,5
761	2,95579	761	2,06864	761	0,5
762	3,00926	762	2,18067	762	0,5
763	3,08056	763	2,0941	763	0,5
764	2,9838	764	2,1934	764	0,5
765	2,9838	765	2,21122	765	0,5
766	3,02709	766	2,11192	766	0,5
767	2,96852	767	1,99989	767	0,5
768	3,0551	768	2,13484	768	0,5
769	2,93287	769	2,04827	769	0,5
770	3,06528	770	2,11447	770	0,5
771	2,97616	771	2,0941	771	0,5
772	2,97361	772	2,17048	772	0,5
773	3,00162	773	2,20867	773	0,5
774	3,04491	774	2,08137	774	0,5
775	3,07292	775	2,38436	775	0,5
776	2,99398	776	2,11447	776	0,5
777	3,04746	777	2,11447	777	0,5
778	3,01181	778	2,15266	778	0,5
779	2,98634	779	2,23414	779	0,5
780	3,04746	780	2,20867	780	0
781	3,01945	781	2,12211	781	0
782	3,08311	782	2,061	782	0
783	0,182755	783	0,123386	783	0
784	-0,0438745	784	0,0470017	784	0
785	-0,0158641	785	-0,0370209	785	0
786	-0,0387817	786	0,08774	786	0
787	-0,0973489	787	0,108109	787	0
788	0,0630744	788	-0,00137492	788	0
789	-0,0489673	789	-0,0981282	789	0
790	-0,150823	790	0,0495479	790	0
791	-0,0642457	791	0,0215403	791	0
792	-0,0311425	792	0,0801016	792	0
793	-0,0718849	793	-0,0293825	793	0
794	0,103817	794	-0,075213	794	0
795	-0,0718849	795	-0,0242902	795	0
796	-0,0362353	796	-0,0141056	796	0
797	-0,0235033	797	0,179401	797	0
798	0,0172391	798	-0,00392106	798	0
799	-0,0897097	799	-0,0370209	799	0
800	0,0452495	800	-0,00646719	800	0
801	-0,0235033	801	-0,0115595	801	0
802	0,0146927	802	0,0470017	802	0
803	-0,0489673	803	-0,0446593	803	0
804	-0,0616993	804	0,0470017	804	0
805	0,0528888	805	0,034271	805	0
806	0,0630744	806	0,034271	806	0
807	-0,0744313	807	-0,0472054	807	0
808	-0,00822488	808	0,08774	808	0
809	0,0961776	809	-0,0191979	809	0
810	-0,0642457	810	0,0851938	810	0
811	0,0197855	811	-0,0319286	811	0
812	-0,0133177	812	-0,0268363	812	0
813	-0,0464209	813	0,0189942	813	0
814	-0,0642457	814	0,0317249	814	0
815	0,0427031	815	0,0546402	815	0
816	0,231137	816	0,321985	816	0
817	1,46359	817	1,41428	817	0
818	5,22463	818	5,03998	818	0
819	10,2487	819	9,76562	819	0
820	10,3149	820	9,74016	820	0
821	10,3098	821	9,76307	821	0
822	10,3149	822	9,80126	822	0
823	10,3149	823	9,80126	823	0
824	10,3149	824	9,80126	824	0
825	10,3149	825	9,71469	825	0
826	10,3149	826	9,80126	826	0
827	10,3149	827	9,80126	827	0,5
828	10,3149	828	9,77326	828	0,5
829	10,3149	829	9,75289	829	0,5
830	10,3149	830	9,71215	830	0,5
831	10,2716	831	9,77071	831	0,5
832	10,213	832	9,6765	832	0,5
833	10,1876	833	9,76816	833	0,5
834	10,1443	834	9,79362	834	0,5
835	10,1519	835	9,56702	835	0,5
836	10,1468	836	9,61285	836	0,5
837	10,1341	837	9,65868	837	0,5
838	10,2079	838	9,63831	838	0,5
839	10,2461	839	9,63322	839	0,5
840	10,0933	840	9,59503	840	0,5
841	10,1366	841	9,483	841	0,5
842	10,1443	842	9,6103	842	0,5
843	10,0322	843	9,55683	843	0,5
844	10,0908	844	9,49318	844	0,5
845	10,0373	845	9,46008	845	0,5
846	10,0322	846	9,47281	846	0,5
847	9,84125	847	9,50591	847	0,5
848	9,87181	848	9,44226	848	0,5
849	9,71393	849	9,22329	849	0,5
850	9,59935	850	9,07816	850	0,5
851	9,58407	851	9,05779	851	0,5
852	9,3498	852	8,81336	852	0,5
853	9,13336	853	8,69624	853	0,5
854	8,98312	854	8,46963	854	0,5
855	8,86598	855	8,37288	855	0,5
856	8,922	856	8,20738	856	0,5
857	8,56551	857	8,03933	857	0,5
858	8,43055	858	7,9986	858	0,5
859	8,46365	859	7,97313	859	0,5
860	8,50949	860	8,0266	860	0,5
861	8,64699	861	8,13609	861	0,5
862	8,72338	862	8,27358	862	0,5
863	8,81505	863	8,28376	863	0,5
864	8,9271	864	8,45945	864	0,5
865	8,93474	865	8,59949	865	0,5
866	8,98821	866	8,54856	866	0,5
867	9,10534	867	8,67842	867	0,5
868	9,02131	868	8,65805	868	0,5
869	9,19956	869	8,91266	869	0,5
870	9,43638	870	8,80318	870	0,5
871	9,26577	871	8,91266	871	0,5
872	9,44402	872	8,86683	872	0,5
873	9,38545	873	8,79808	873	0,5
874	9,45929	874	8,99414	874	0,5
875	9,32943	875	9,02214	875	0,5
876	9,40837	876	8,78535	876	0,5
877	9,38545	877	8,66823	877	0,5
878	9,37526	878	8,93303	878	0,5
879	9,169	879	8,71661	879	0,5
880	8,9602	880	8,52819	880	0,5
881	8,97548	881	8,48745	881	0,5
882	8,95256	882	8,52565	882	0,5
883	8,93219	883	8,60458	883	0,5
884	8,98312	884	8,51801	884	0,5
885	8,98566	885	8,54856	885	0,5
886	8,8889	886	8,57657	886	0,5
887	8,96275	887	8,5562	887	0
888	9,0697	888	8,47218	888	0
889	8,94747	889	8,56384	889	0
890	9,01622	890	8,53329	890	0
891	8,97293	891	8,48745	891	0,5
892	9,02386	892	8,55111	892	0,5
893	8,95765	893	8,53838	893	0,5
894	8,9271	894	8,65295	894	0,5
895	8,95256	895	8,53074	895	0,5
896	8,92964	896	8,42889	896	0,5
897	8,91691	897	8,50019	897	0,5
898	8,95256	898	8,50019	898	0,5
899	8,9602	899	8,51801	899	0,5
900	9,03405	900	8,42126	900	0,5
901	9,01622	901	8,56384	901	0,5
902	8,95256	902	8,43908	902	0,5
903	8,88635	903	8,46963	903	0,5
904	9,04678	904	8,59694	904	0,5
905	8,94747	905	8,71152	905	0,5
906	8,93983	906	8,56384	906	0,5
907	8,95256	907	8,55111	907	0,5
908	8,97039	908	8,5231	908	0,5
909	8,90163	909	8,61222	909	0,5
910	8,94237	910	8,60967	910	0,5
911	9,1028	911	8,56639	911	0,5
912	8,89654	912	8,54092	912	0,5
913	8,99585	913	8,61222	913	0,5
914	8,89654	914	8,42889	914	0,5
915	8,89145	915	8,51546	915	0,5
916	9,01367	916	8,60967	916	0,5
917	8,98821	917	8,57657	917	0,5
918	9,00094	918	8,58421	918	0,5
919	9,0315	919	8,57912	919	0,5
920	8,97039	920	8,49	920	0,5
921	9,00094	921	8,51037	921	0,5
922	9,04168	922	8,52819	922	0,5
923	8,98821	923	8,51292	923	0,5
924	8,97802	924	8,54347	924	0,5
925	8,97293	925	8,52819	925	0,5
926	9,01622	926	8,57912	926	0,5
927	9,0315	927	8,55111	927	0,5
928	9,07479	928	8,47472	928	0,5
929	8,96275	929	8,47982	929	0,5
930	8,95001	930	8,54347	930	0,5
931	8,97802	931	8,56639	931	0,5
932	8,922	932	8,45945	932	0,5
933	9,10534	933	8,51801	933	0,5
934	8,922	934	8,47472	934	0,5
935	9,00604	935	8,48236	935	0,5
936	8,97548	936	8,38306	936	0,5
937	9,03405	937	8,56129	937	0,5
938	8,9984	938	8,46709	938	0,5
939	9,01367	939	8,48236	939	0,5
940	9,03914	940	8,49509	940	0,5
941	8,99585	941	8,53583	941	0,5
942	9,01367	942	8,57912	942	0,5
943	9,00858	943	8,45945	943	0,5
944	8,95765	944	8,40089	944	0,5
945	8,87108	945	8,49	945	0,5
946	8,94492	946	8,51037	946	0,5
947	9,02131	947	8,52565	947	0,5
948	8,90673	948	8,61222	948	0,5
949	9,02131	949	8,59185	949	0,5
950	9,05187	950	8,47472	950	0,5
951	9,11808	951	8,50782	951	0,5
952	8,84307	952	8,57402	952	0,5
953	9,05442	953	8,61222	953	0,5
954	8,95765	954	8,43908	954	0,5
955	8,87871	955	8,49764	955	0,5
956	8,98312	956	8,38561	956	0,5
957	8,90418	957	8,54092	957	0,5
958	8,95256	958	8,45436	958	0,5
959	9,05187	959	8,47472	959	0,5
960	8,97293	960	8,42126	960	0,5
961	8,99076	961	8,61222	961	0,5
962	8,91182	962	8,54602	962	0,5
963	8,9933	963	8,49255	963	0,5
964	9,02131	964	8,20993	964	0,5
965	9,01367	965	8,54347	965	0,5
966	8,9602	966	8,65041	966	0,5
967	8,96275	967	8,65805	967	0,5
968	8,95256	968	8,54347	968	0,5
969	8,97039	969	8,66823	969	0,5
970	9,06715	970	8,50273	970	0,5
971	8,93983	971	8,27613	971	0,5
972	8,95001	972	8,59694	972	0,5
973	8,8176	973	8,5893	973	0,5
974	8,93983	974	8,5231	974	0,5
975	9,06206	975	8,43908	975	0,5
976	8,93983	976	8,52565	976	0,5
977	8,90673	977	8,44162	977	0,5
978	9,02131	978	8,50019	978	0,5
979	8,86089	979	8,63768	979	0,5
980	9,05951	980	8,53074	980	0,5
981	8,91436	981	8,52055	981	0,5
982	8,88635	982	8,50528	982	0,5
983	8,95256	983	8,43653	983	0,5
984	9,06206	984	8,53074	984	0,5
985	8,95511	985	8,57657	985	0,5
986	9,00604	986	8,49764	986	0,5
987	8,9271	987	8,57657	987	0,5
988	8,97802	988	8,47982	988	0,5
989	8,94237	989	8,52819	989	0,5
990	9,01367	990	8,44672	990	0,5
991	9,02131	991	8,49255	991	0,5
992	8,95765	992	8,57657	992	0,5
993	8,91691	993	8,54856	993	0,5
994	8,96275	994	8,48236	994	0,5
995	8,97039	995	8,58166	995	0,5
996	8,94747	996	8,58421	996	0,5
997	9,0315	997	8,51037	997	0,5
998	8,85834	998	8,59694	998	0,5
999	9,02641	999	8,57657	999	0,5
1000	9,05187	1000	8,49509	1000	0,5
1001	9,01367	1001	8,59694	1001	0,5
1002	8,94237	1002	8,50782	1002	0,5
1003	8,8889	1003	8,50019	1003	0,5
1004	9,05187	1004	8,50019	1004	0,5
1005	8,98057	1005	8,49	1005	0,5
1006	8,95001	1006	8,56893	1006	0,5
1007	9,0646	1007	8,57148	1007	0,5
1008	8,84307	1008	8,50019	1008	0,5
1009	9,06715	1009	8,51801	1009	0,5
1010	8,9933	1010	8,42126	1010	0,5
1011	8,90418	1011	8,55111	1011	0,5
1012	8,89399	1012	8,50019	1012	0
1013	8,92964	1013	8,50782	1013	0
1014	9,02895	1014	8,60458	1014	0
1015	0,0808992	1015	-0,0548438	1015	0
1016	-0,0464209	1016	-0,0293825	1016	0
1017	-0,163555	1017	-0,0777591	1017	0
1018	-0,0285961	1018	-0,0472054	1018	0
1019	0,0274247	1019	0,052094	1019	0
1020	-0,145731	1020	0,105563	1020	0
1021	-0,122813	1021	-0,0370209	1021	0
1022	-0,150823	1022	0,0139019	1022	0
1023	0,0376103	1023	-0,0115595	1023	0
1024	-0,0718849	1024	-0,0370209	1024	0
1025	-0,0158641	1025	-0,0344747	1025	0
1026	-0,0413281	1026	-0,0370209	1026	0
1027	0,0172391	1027	-0,0268363	1027	0
1028	-0,0795241	1028	0,0164481	1028	0
1029	-0,0235033	1029	0,0189942	1029	0
1030	-0,0897097	1030	-0,039567	1030	0
1031	0,0248783	1031	-0,0548438	1031	0
1032	0,0401567	1032	0,0368172	1032	0
1033	-0,0260497	1033	0,0266326	1033	0
1034	-0,0209569	1034	-0,0141056	1034	0
1035	-0,000585672	1035	-0,0472054	1035	0
1036	-0,194112	1036	0,0368172	1036	0
1037	-0,0515137	1037	-0,108313	1037	0
1038	-0,00567847	1038	-0,00392106	1038	0
1039	-0,0540601	1039	-0,021744	1039	0
1040	-0,102442	1040	-0,0777591	1040	0
1041	-0,0642457	1041	-0,0268363	1041	0
1042	-0,0336889	1042	-0,0370209	1042	0
1043	0,0325175	1043	-0,0599361	1043	0
1044	-0,0235033	1044	-0,0726668	1044	0
1045	-0,00822488	1045	-0,0624823	1045	0
1046	-0,0566065	1046	-0,0726668	1046	0
1047	-0,0591529	1047	-0,0853975	1047	0
1048	-0,0769777	1048	-0,0497516	1048	0
1049	-0,0948025	1049	0,0419095	1049	0
1050	-0,0820705	1050	-0,0650284	1050	0
1051	-0,0948025	1051	0,0317249	1051	0
1052	-0,0285961	1052	0,00880964	1052	0
1053	0,103817	1053	0,069917	1053	0
1054	-0,00822488	1054	-0,207612	1054	0
1055	-0,0311425	1055	0,0368172	1055	0
1056	-0,0235033	1056	0,0419095	1056	0
1057	-0,0744313	1057	-0,0242902	1057	0
1058	-0,0184105	1058	0,0571863	1058	0
1059	0,00196073	1059	-0,0599361	1059	0
1060	-0,00567847	1060	0,00371736	1060	0
