# Supplementary material for: A study of concentration changes of Protoporphyrin IX and Coproporphyrin III in mixed samples mimicking conditions inside cancer cells for Photodynamic Therapy
Source: PLoS One. 2018 Aug 31;13(8):e0202349. doi: 10.1371/journal.pone.0202349 (PMC6118380; doi:10.1371/journal.pone.0202349)
Supplement: S6 Data — (TXT) [file pone.0202349.s006.txt]

Time - Photodiode 1	Amplitude - Photodiode 1	Time - Photodiode 2	Amplitude - Photodiode 2	Time - Flag	Amplitude - Flag
0	0,19359	0	0,821148	0	0
1	0,244518	1	0,757495	1	0
2	0,310725	2	0,785503	2	0
3	0,254704	3	0,849156	3	0
4	0,22924	4	0,793141	4	0
5	0,178312	5	0,851702	5	0
6	0,236879	6	0,765133	6	0
7	0,247065	7	0,795687	7	0
8	0,203776	8	0,917902	8	0
9	0,308178	9	0,81351	9	0
10	0,226693	10	0,76768	10	0
11	0,239425	11	0,729487	11	0
12	0,272529	12	0,808418	12	0
13	0,277621	13	0,762587	13	0
14	0,315818	14	0,859341	14	0
15	0,198683	15	0,877164	15	0
16	0,219054	16	0,836425	16	0
17	0,160487	17	0,874617	17	0
18	0,185951	18	0,788049	18	0
19	0,259797	19	0,770226	19	0
20	0,188497	20	0,790595	20	0
21	0,170673	21	0,765133	21	0
22	0,341282	22	0,907717	22	0
23	0,32855	23	0,74731	23	0
24	0,211415	24	0,74731	24	0
25	0,323457	25	0,831333	25	0
26	0,236879	26	0,788049	26	0
27	0,19359	27	0,795687	27	0
28	0,203776	28	0,84661	28	0
29	0,272529	29	0,89244	29	0
30	0,326003	30	0,874617	30	0
31	0,318364	31	0,841518	31	0
32	0,379478	32	0,900079	32	0
33	0,280168	33	0,749857	33	0
34	0,12993	34	0,859341	34	0
35	0,326003	35	0,84661	35	0
36	0,150301	36	0,76768	36	0
37	0,269982	37	0,821148	37	0
38	0,254704	38	0,777864	38	0
39	0,323457	39	0,828787	39	0
40	0,267436	40	0,841518	40	0
41	0,247065	41	0,81351	41	0
42	0,262343	42	0,785503	42	0
43	0,290354	43	0,803325	43	0
44	0,213961	44	0,810964	44	0
45	0,267436	45	0,882256	45	0
46	0,22924	46	0,788049	46	0
47	0,259797	47	0,76768	47	0
48	0,272529	48	0,816056	48	0
49	0,305632	49	0,785503	49	0
50	0,300539	50	0,887348	50	0
51	0,318364	51	0,74731	51	0
52	0,185951	52	0,749857	52	0
53	0,234333	53	0,752403	53	0
54	0,333642	54	0,841518	54	0
55	0,213961	55	0,884802	55	0
56	0,22924	56	0,808418	56	0
57	0,170673	57	0,808418	57	0
58	0,264889	58	0,81351	58	0
59	0,282714	59	0,810964	59	0
60	0,285261	60	0,729487	60	0
61	0,267436	61	0,87971	61	0
62	0,216508	62	0,910263	62	0
63	0,359106	63	0,884802	63	0
64	0,25725	64	0,823695	64	0
65	0,198683	65	0,866979	65	0
66	0,303086	66	0,889894	66	0
67	0,16558	67	0,737126	67	0
68	0,163033	68	0,92554	68	0
69	0,208869	69	0,854248	69	0
70	0,341282	70	0,706572	70	0
71	0,254704	71	0,872071	71	0
72	0,310725	72	0,828787	72	0
73	0,19359	73	0,828787	73	0
74	0,323457	74	0,877164	74	0
75	0,295446	75	0,788049	75	0
76	0,241972	76	0,816056	76	0
77	0,241972	77	0,826241	77	0
78	0,333642	78	0,900079	78	0
79	0,354014	79	0,828787	79	0
80	0,295446	80	0,823695	80	0
81	0,267436	81	0,803325	81	0
82	0,264889	82	0,739672	82	0
83	0,206322	83	0,818602	83	0
84	0,275075	84	0,790595	84	0
85	0,2929	85	0,849156	85	0
86	0,275075	86	0,856794	86	0
87	0,219054	87	0,884802	87	0
88	0,198683	88	0,775318	88	0
89	0,244518	89	0,928086	89	0
90	0,221601	90	0,74731	90	0
91	0,183405	91	0,757495	91	0
92	0,236879	92	0,907717	92	0
93	0,259797	93	0,790595	93	0
94	0,231786	94	0,907717	94	0
95	0,22924	95	0,869525	95	0
96	0,343828	96	0,838971	96	0
97	0,303086	97	0,798233	97	0
98	0,366746	98	0,882256	98	0
99	0,25725	99	0,821148	99	0
100	0,252157	100	0,861887	100	0
101	0,32855	101	0,849156	101	0
102	0,264889	102	0,874617	102	0
103	0,249611	103	0,859341	103	0
104	0,226693	104	0,828787	104	0
105	0,2929	105	0,836425	105	0
106	0,236879	106	0,782956	106	0
107	0,0880291	107	-0,00560151	107	0
108	0,0574723	108	-0,0032336	108	0,5
109	-0,0453769	109	0,0525523	109	0,5
110	0,00443074	110	-0,0483257	110	0,5
111	-0,0277303	111	-0,0285931	111	0,5
112	-0,0535763	112	0,0757222	112	0,5
113	0,0152529	113	0,0317758	113	0,5
114	0,0210078	114	0,00539782	114	0,5
115	-0,0324411	115	0,0120942	115	0,5
116	-0,00407424	116	0,0505663	116	0,5
117	0,0160169	117	-0,0687203	117	0,5
118	0,102238	118	-0,21935	118	0,5
119	-0,0287743	119	-0,0272182	119	0,5
120	-0,0152529	120	-0,0508719	120	0,5
121	-0,0175192	121	0,00486313	121	0,5
122	-0,0690329	122	-0,0407892	122	0,5
123	-0,0494002	123	-0,0312411	123	0,5
124	-0,0250057	124	0,03366	124	0,5
125	0,10346	125	0,0484785	125	0,5
126	-0,0495784	126	-0,000992994	126	0,5
127	0,0416846	127	-0,0803307	127	0,5
128	0,00374321	128	-0,0399489	128	0,5
129	0,0688547	129	0,0216676	129	0,5
130	0,0173155	130	-0,046467	130	0,5
131	-0,0469302	131	-0,0154551	131	0,5
132	0,0528378	132	-0,0628642	132	0,5
133	0,00292836	133	-0,0319795	133	0,5
134	0,0264826	134	-0,028033	134	0,5
135	0,0393674	135	-0,00807126	135	0,5
136	-0,0767995	136	0,206466	136	0,5
137	0,0787856	137	-0,0249012	137	0,5
138	-0,0845405	138	0,0794396	138	0,5
139	-0,0801607	139	0,0516866	139	0,5
140	-0,00809756	140	-0,0615911	140	0,5
141	0,0773342	141	-0,112972	141	0,5
142	0,0876471	142	0,37413	142	0,5
143	-0,0125792	143	-0,00677273	143	0,5
144	0,0349366	144	-0,0490896	144	0,5
145	0,0302512	145	-0,0263016	145	0,5
146	-0,0800843	146	0,0122215	146	0,5
147	0,00114588	147	-0,0226097	147	0,5
148	0,10346	148	0,00743473	148	0,5
149	0,0219245	149	-0,0616675	149	0,5
150	-0,0172137	150	0,0170846	150	0,5
151	-0,101041	151	-0,079465	151	0,5
152	0,0751952	152	-0,0332017	152	0,5
153	-0,0021899	153	-0,0128325	153	0,5
154	0,0395711	154	0,047842	154	0,5
155	0,03677	155	0,0217695	155	0,5
156	-0,0724196	156	0,365167	156	0,5
157	0,0336634	157	-0,0291278	157	0,5
158	0,069695	158	-0,0558878	158	0,5
159	-0,0461663	159	-0,0736089	159	0,5
160	-0,0188434	160	-0,0146658	160	0,5
161	0,0607317	161	-0,0625077	161	0,5
162	0,0025464	162	-0,0328197	162	0,5
163	0,0223319	163	0,049777	163	0,5
164	0,0243691	164	-0,0331253	164	0,5
165	0,0632781	165	-0,0101591	165	0,5
166	-0,0287234	166	-0,0327943	166	0,5
167	-0,0376613	167	0,235034	167	0,5
168	0,0343	168	0,0424696	168	0,5
169	-0,0121718	169	0,0493951	169	0,5
170	-0,0186397	170	-0,0315212	170	0,5
171	0,0674796	171	-0,0852448	171	0,5
172	0,0251075	172	-0,025054	172	0,5
173	-0,0393674	173	0,0704262	173	0,5
174	-0,0213643	174	-0,099936	174	0,5
175	-0,0573704	175	0,0317504	175	0,5
176	0,0656208	176	-0,0584339	176	0,5
177	0,0333579	177	0,0350349	177	0,5
178	-0,127982	178	0,0813237	178	0,5
179	0,0267627	179	0,0351113	179	0,5
180	0,00578033	180	0,0019096	180	0,5
181	0,0598404	181	0,0601144	181	0,5
182	-0,0112296	182	0,042215	182	0,5
183	0,0314735	183	-0,111419	183	0,5
184	0,105421	184	-0,0439973	184	0,5
185	0,0281123	185	-0,0939271	185	0,5
186	0,0322374	186	-0,0837171	186	0,5
187	0,0271192	187	-0,130973	187	0,5
188	-0,0113315	188	-0,351393	188	0,5
189	-0,0375594	189	0,0680329	189	0,5
190	-0,0610627	190	0,0404582	190	0,5
191	-0,0405642	191	-0,0457796	191	0,5
192	0,0385016	192	-0,00621258	192	0,5
193	-0,0154312	193	-0,0777082	193	0,5
194	-0,0237834	194	-0,0131635	194	0,5
195	-0,0593821	195	0,0203691	195	0,5
196	-0,0595349	196	-0,131432	196	0,5
197	-0,0338926	197	0,0266835	197	0,5
198	-0,0121973	198	-0,0915083	198	0,5
199	-0,00644239	199	0,0607509	199	0,5
200	0,0328486	200	0,0597324	200	0,5
201	-0,0741512	201	-0,0172628	201	0,5
202	0,0577778	202	0,0105665	202	0,5
203	-0,00198619	203	0,00338637	203	0,5
204	-0,0306077	204	0,00636535	204	0,5
205	0,00998189	205	0,0270909	205	0,5
206	0,0506225	206	0,0653085	206	0,5
207	0,0736928	207	0,0779373	207	0,5
208	0,0499604	208	0,0463652	208	0,5
209	0,0601969	209	-0,0384467	209	0,5
210	0,0219754	210	0,0807636	210	0,5
211	0,010644	211	0,0460597	211	0,5
212	0,0307605	212	-0,0341437	212	0,5
213	0,0048127	213	-0,0272182	213	0,5
214	-0,0648823	214	-0,0541055	214	0,5
215	-0,00631507	215	0,0763587	215	0,5
216	-0,00812302	216	0,0642646	216	0,5
217	0,029691	217	-0,175658	217	0,5
218	-0,0900662	218	0,089064	218	0,5
219	0,0497312	219	-0,0574918	219	0,5
220	0,0311679	220	-0,170006	220	0,5
221	-0,00282651	221	-0,0321577	221	0,5
222	-0,0135469	222	0,00723104	222	0,5
223	0,0575232	223	-0,0534944	223	0,5
224	-0,0195054	224	0,0657159	224	0,5
225	0,0404623	225	-0,150451	225	0,5
226	0,0683199	226	-0,00308083	226	0,5
227	0,0077156	227	-0,0163462	227	0,5
228	-0,0419647	228	0,0244429	228	0
229	0,100863	229	-0,0270655	229	0
230	-0,00830127	230	-0,0429279	230	0
231	-0,0825798	231	0,00852957	231	0
232	0,0525323	232	-0,0856776	232	0
233	-0,112729	233	0,0261489	233	0
234	-0,074635	234	0,0136728	234	0
235	-0,0175702	235	-0,0276256	235	0
236	-0,0761374	236	-0,0123488	236	0
237	0,0282651	237	0,0436663	237	0
238	-0,00993096	238	-0,10401	238	0
239	-0,00993096	239	-0,0174411	239	0
240	0,117389	240	0,0513047	240	0
241	-0,0710446	241	-0,0912791	241	0
242	-0,0150238	242	-0,0123488	242	0
243	-0,0557662	243	-0,0454486	243	0
244	-0,0252094	244	-0,0148949	244	0
245	0,196328	245	-0,0174411	245	0
246	0,0613683	246	0,0614893	246	0
247	0,0741003	247	0,21935	247	0
248	0,262534	248	0,361934	248	0
249	4,42335	249	4,40011	249	0
250	9,14947	250	8,66744	250	0
251	9,18767	251	8,65216	251	0
252	9,15457	252	8,70563	252	0
253	9,14693	253	8,71327	253	0
254	9,10109	254	8,63689	254	0,5
255	9,2386	255	8,63434	255	0,5
256	9,25133	256	8,69545	256	0,5
257	9,1673	257	8,79984	257	0,5
258	9,21059	258	8,68781	258	0,5
259	9,16221	259	8,8253	259	0,5
260	9,12656	260	8,6649	260	0,5
261	9,22332	261	8,71582	261	0,5
262	9,32518	262	8,72091	262	0,5
263	9,23605	263	8,70818	263	0,5
264	9,27425	264	8,79984	264	0,5
265	9,18767	265	8,68781	265	0,5
266	9,18512	266	8,7922	266	0,5
267	9,22841	267	8,77693	267	0,5
268	9,21313	268	8,81766	268	0,5
269	9,21313	269	8,84313	269	0,5
270	9,2004	270	8,63943	270	0,5
271	9,19022	271	8,79729	271	0,5
272	9,24878	272	8,76674	272	0,5
273	9,27425	273	8,82785	273	0,5
274	9,21059	274	8,82276	274	0,5
275	9,31244	275	8,78966	275	0,5
276	9,21059	276	8,6929	276	0,5
277	9,29207	277	8,77438	277	0,5
278	9,26915	278	8,83549	278	0,5
279	9,24624	279	8,81003	279	0,5
280	9,28443	280	8,68272	280	0,5
281	9,17748	281	8,76674	281	0,5
282	9,22841	282	8,57578	282	0,5
283	9,29462	283	8,75656	283	0,5
284	9,18258	284	8,50703	284	0,5
285	9,28443	285	8,82785	285	0,5
286	9,09345	286	8,77183	286	0,5
287	9,24878	287	8,77438	287	0,5
288	9,25133	288	8,74383	288	0,5
289	9,30226	289	8,8253	289	0,5
290	9,28443	290	8,86859	290	0,5
291	9,35064	291	8,73364	291	0,5
292	9,31499	292	8,74892	292	0,5
293	9,25897	293	8,89914	293	0,5
294	9,23351	294	8,90423	294	0,5
295	9,29207	295	8,65471	295	0,5
296	9,25897	296	8,84313	296	0,5
297	9,28189	297	8,84822	297	0,5
298	9,32263	298	8,71836	298	0,5
299	9,29971	299	8,84313	299	0,5
300	9,35573	300	8,78711	300	0,5
301	9,31244	301	8,81512	301	0,5
302	9,22332	302	8,68526	302	0,5
303	9,27679	303	8,80239	303	0,5
304	9,41175	304	8,82021	304	0,5
305	9,19276	305	8,6267	305	0,5
306	9,30735	306	8,87368	306	0,5
307	9,32518	307	8,76165	307	0,5
308	9,24878	308	8,87623	308	0,5
309	9,31754	309	8,74637	309	0,5
310	9,31754	310	8,79984	310	0,5
311	9,31754	311	8,79729	311	0,5
312	9,33791	312	8,8253	312	0,5
313	9,26406	313	8,75401	313	0,5
314	9,31499	314	8,80748	314	0,5
315	9,34045	315	8,75146	315	0,5
316	9,20549	316	8,81003	316	0,5
317	9,22841	317	8,80748	317	0,5
318	9,29207	318	8,83039	318	0,5
319	9,26915	319	8,80748	319	0,5
320	9,3048	320	8,72855	320	0,5
321	9,35064	321	8,8253	321	0,5
322	9,19276	322	8,88132	322	0,5
323	9,35064	323	8,74383	323	0,5
324	9,34555	324	8,85076	324	0,5
325	9,35319	325	8,77693	325	0,5
326	9,26152	326	8,82785	326	0,5
327	9,28189	327	8,75146	327	0,5
328	9,21059	328	8,69036	328	0,5
329	9,02979	329	8,57833	329	0,5
330	9,08836	330	8,74128	330	0,5
331	8,99669	331	8,66235	331	0,5
332	9,19022	332	8,86349	332	0,5
333	9,04252	333	8,76419	333	0,5
334	9,17494	334	8,60124	334	0,5
335	9,1673	335	8,62416	335	0,5
336	9,18512	336	8,75656	336	0,5
337	9,08581	337	8,71582	337	0,5
338	9,12146	338	8,67763	338	0,5
339	9,0247	339	8,62416	339	0,5
340	9,09855	340	8,78456	340	0,5
341	9,10618	341	8,79729	341	0,5
342	9,19786	342	8,70818	342	0,5
343	9,21059	343	8,71836	343	0,5
344	9,17494	344	8,76929	344	0,5
345	9,15457	345	8,61143	345	0,5
346	9,1673	346	8,66235	346	0,5
347	9,06035	347	8,70563	347	0,5
348	9,10364	348	8,75656	348	0,5
349	9,05526	349	8,5936	349	0,5
350	8,9865	350	8,65216	350	0,5
351	9,07308	351	8,74892	351	0,5
352	9,18003	352	8,72091	352	0,5
353	9,06035	353	8,70309	353	0,5
354	9,06035	354	8,64453	354	0,5
355	9,07308	355	8,74383	355	0,5
356	9,07054	356	8,6649	356	0,5
357	9,06799	357	8,62416	357	0,5
358	8,9865	358	8,61143	358	0,5
359	9,09855	359	8,64453	359	0,5
360	9,06035	360	8,5987	360	0,5
361	9,03234	361	8,58087	361	0,5
362	9,00942	362	8,62416	362	0,5
363	8,99669	363	8,68017	363	0,5
364	9,04252	364	8,68781	364	0,5
365	9,12146	365	8,61397	365	0,5
366	9,13929	366	8,68272	366	0,5
367	9,10873	367	8,74383	367	0,5
368	9,16475	368	8,84822	368	0,5
369	9,17239	369	8,57069	369	0,5
370	9,11382	370	8,64707	370	0,5
371	9,15966	371	8,67508	371	0,5
372	9,13165	372	8,64707	372	0,5
373	9,01961	373	8,70054	373	0,5
374	9,08581	374	8,65726	374	0,5
375	9,02979	375	8,61143	375	0
376	9,42449	376	8,98062	376	0
377	0,00534744	377	-0,0378102	377	0
378	-0,0939622	378	-0,0785484	378	0
379	-0,0175702	379	-0,0658177	379	0
380	0,0460899	380	-0,0760023	380	0
381	0,0460899	381	-0,0938252	381	0
382	-0,121973	382	-0,0556332	382	0
383	0,015533	383	-0,0429025	383	0
384	-0,0379414	384	0,0131126	384	0
385	-0,060859	385	0,0894968	385	0
386	-0,0175702	386	0,0996814	386	0
387	0,0409971	387	-0,0378102	387	0
388	0,130121	388	0,0334817	388	0
389	0,00280104	389	-0,00471036	389	0
390	0,0359043	390	-0,0225333	390	0
391	-0,0659518	391	-0,00216422	391	0
392	0,00280104	392	-0,0225333	392	0
393	0,0257187	393	0,12005	393	0
394	0,0486363	394	0,0156588	394	0
395	-0,0379414	395	0,0283895	395	0
396	0,00280104	396	0,0156588	396	0
397	0,0180794	397	-0,424823	397	0
398	-0,048127	398	0,00802034	398	0
399	-0,0175702	399	-0,00216422	399	0
400	0,0486363	400	0,020751	400	0
401	-0,0659518	401	-0,0938252	401	0
402	0,0537291	402	-0,0658177	402	0
403	-0,035395	403	0,0283895	403	0
404	0,0282651	404	0,0105665	404	0
405	-0,0659518	405	-0,0836407	405	0
406	-0,00483816	406	0,0411202	406	0
407	-0,0786838	407	0,0844045	407	0
408	-0,0201166	408	0,0182049	408	0
409	-0,060859	409	0,0844045	409	0
410	0,0562755	410	-0,00216422	410	0
411	-0,00738456	411	0,0818584	411	0
412	0,0333579	412	-0,0378102	412	0
413	0,112296	413	-0,0556332	413	0
414	-0,0277558	414	-0,0938252	414	0
415	-0,00229176	415	0,00292806	415	0
416	0,00025464	416	0,0105665	416	0
417	-0,0761374	417	0,00292806	417	0
418	-0,0837766	418	0,0767661	418	0
419	0,0129866	419	-0,00216422	419	0
420	-0,00993096	420	-0,0327179	420	0
421	-0,0201166	421	0,125143	421	0
422	-0,0124774	422	-0,0429025	422	0
423	0,55537	423	0,204073	423	0
424	0,641948	424	0,420495	424	0
425	0,534999	425	0,0716738	425	0
426	0,473885	426	0,377211	426	0
427	0,471339	427	0,384849	427	0,5
428	0,486617	428	0,389941	428	0,5
429	0,51972	429	0,341565	429	0,5
430	0,667412	430	0,232081	430	0,5
431	0,59102	431	0,369572	431	0,5
432	0,751443	432	0,466325	432	0,5
433	0,631762	433	0,415403	433	0,5
434	0,631762	434	0,535071	434	0,5
435	0,634309	435	0,415403	435	0,5
436	0,680144	436	0,529979	436	0,5
437	0,743804	437	0,496879	437	0,5
438	0,677597	438	0,491787	438	0,5
439	0,759082	439	0,504518	439	0,5
440	0,626669	440	0,456141	440	0,5
441	0,695422	441	0,420495	441	0,5
442	0,664865	442	0,239719	442	0,5
443	0,629216	443	0,552894	443	0,5
444	0,65468	444	0,611455	444	0,5
445	0,715793	445	0,596179	445	0,5
446	0,697969	446	0,466325	446	0,5
447	0,789639	447	0,501971	447	0,5
448	0,636855	448	0,626732	448	0,5
449	0,606298	449	0,47651	449	0,5
450	0,705608	450	0,512156	450	0,5
451	0,708154	451	0,479056	451	0,5
452	0,631762	452	0,514702	452	0,5
453	0,725979	453	0,494333	453	0,5
454	0,687783	454	0,277911	454	0,5
455	0,616484	455	0,50961	455	0,5
456	0,771814	456	0,484148	456	0,5
457	0,725979	457	0,540164	457	0,5
458	0,611391	458	0,43068	458	0,5
459	0,634309	459	0,466325	459	0,5
460	0,669958	460	0,466325	460	0,5
461	0,725979	461	0,557987	461	0,5
462	0,759082	462	0,456141	462	0,5
463	0,639401	463	0,486695	463	0,5
464	0,534999	464	0,501971	464	0,5
465	0,697969	465	0,662378	465	0,5
466	0,585927	466	0,484148	466	0,5
467	0,636855	467	0,79987	467	0,5
468	0,669958	468	0,486695	468	0
469	-0,00738456	469	0,0691277	469	0
470	0,0562755	470	0,0156588	470	0
471	-0,0277558	471	0,333926	471	0
472	0,0588219	472	-0,0378102	472	0
473	0,0359043	473	0,0767661	473	0
474	0,00789384	474	0,0894968	474	0
475	0,015533	475	0,15315	475	0
476	-0,0761374	476	0,0232972	476	0
477	0,13776	477	0,092043	477	0
478	0,0282651	478	0,0640354	478	0
479	0,0868323	479	0,038574	479	0
480	0,0384507	480	0,12005	480	0
481	0,0562755	481	0,104774	481	0
482	0,0257187	482	0,038574	482	0
483	-0,0150238	483	0,00292806	483	0
484	0,0129866	484	0,41031	484	0
485	-0,086323	485	0,0105665	485	0
486	-0,0252094	486	-0,07091	486	0
487	0,122482	487	-0,0505409	487	0
488	0,117389	488	0,125143	488	0
489	0,00025464	489	0,135327	489	0
490	-0,0201166	490	0,0334817	490	0
491	-0,0124774	491	0,0640354	491	0
492	0,0359043	492	0,0283895	492	0
493	-0,0277558	493	0,0487586	493	0
494	0,0359043	494	-0,14984	494	0
495	0,0511827	495	0,0487586	495	0
496	-0,0252094	496	0,0232972	496	0
497	0,0970179	497	-0,0123488	497	0
498	-0,00993096	498	0,0462124	498	0
499	-0,0786838	499	0,0283895	499	0
500	-0,0532198	500	0,0665816	500	0
501	0,00789384	501	0,267727	501	0
502	0,00280104	502	0,07422	502	0
503	-0,00229176	503	-0,00471036	503	0
504	0,00280104	504	0,0691277	504	0
505	-0,0404878	505	0,104774	505	0
506	-0,0506734	506	0,0131126	506	0
507	0,0282651	507	0,0640354	507	0
508	0,0435435	508	0,0716738	508	0
509	0,0741003	509	0,0767661	509	0
510	-0,0201166	510	-0,0072565	510	0
511	0,0690075	511	0,0793123	511	0
512	-0,0532198	512	0,0462124	512	0
513	-0,0684982	513	0,122597	513	0
514	0,0180794	514	0,0996814	514	0
515	0,00025464	515	0,0258433	515	0
516	0,00789384	516	0,0309356	516	0
517	0,0639147	517	-0,035264	517	0
518	-0,00738456	518	0,0513047	518	0
519	-0,0965086	519	0,0131126	519	0
520	-0,0252094	520	0,00802034	520	0
521	0,00534744	521	0,0105665	521	0
522	-0,0786838	522	-0,0276256	522	0
523	0,114843	523	0,00802034	523	0
524	-0,048127	524	0,0054742	524	0
525	0,015533	525	0,00802034	525	0
526	0,00025464	526	0,0844045	526	0
527	0,0308115	527	-0,0378102	527	0
528	0,0944715	528	0,0869507	528	0
529	-0,0124774	529	-0,0683639	529	0
530	-0,0175702	530	-0,0174411	530	0
531	0,0511827	531	0,0462124	531	0
532	-0,0888694	532	-0,0378102	532	0
533	0,0308115	533	0,00802034	533	0
534	0,0104402	534	0,104774	534	0
535	0,0613683	535	-0,07091	535	0
536	-0,022663	536	-0,088733	536	0
537	-0,035395	537	0,117504	537	0
538	-0,0201166	538	0,0436663	538	0
539	-0,101601	539	-0,0429025	539	0
540	-0,0175702	540	0,0360279	540	0
541	0,0333579	541	0,0182049	541	0
542	0,0486363	542	0,127689	542	0
543	-0,0404878	543	0,038574	543	0
544	0,00025464	544	0,0869507	544	0
545	0,0562755	545	0,0182049	545	0
546	0,10975	546	0,0767661	546	0
547	-0,142344	547	-0,088733	547	0
548	-0,0939622	548	0,0054742	548	0
549	-0,00483816	549	0,0894968	549	0
550	-0,0175702	550	0,0436663	550	0
551	-0,0506734	551	0,0691277	551	0
552	-0,0201166	552	-0,152386	552	0
553	-0,0277558	553	0,0538509	553	0
554	-0,0761374	554	-0,0276256	554	0
555	-0,0786838	555	-0,0327179	555	0
556	0,0715539	556	0,00802034	556	0
557	0,0460899	557	0,117504	557	0
558	0,0486363	558	0,0054742	558	0
559	-0,00738456	559	0,0513047	559	0
560	0,00534744	560	-0,330616	560	0
561	-0,035395	561	-0,0556332	561	0
562	0,0995643	562	-0,356078	562	0
563	0,00789384	563	-0,147294	563	0
564	0,00025464	564	0,0487586	564	0
565	0,0588219	565	-0,0327179	565	0
566	-0,0455806	566	-0,0760023	566	0
567	-0,0761374	567	0,000381921	567	0
568	-0,134705	568	-0,0123488	568	0
569	0,107203	569	0,0665816	569	0
570	0,0766467	570	-0,0148949	570	0
571	0,0104402	571	0,392487	571	0
572	0,0333579	572	-0,0479947	572	0
573	-0,0252094	573	0,0258433	573	0
574	-0,101601	574	-0,0225333	574	0
575	0,0791931	575	0,0232972	575	0
576	0,0308115	576	-0,0403563	576	0
577	-0,0150238	577	0,326288	577	0
578	-0,0583126	578	-0,0378102	578	0
579	0,0231722	579	-0,0072565	579	0
580	0,112296	580	-0,0581793	580	0
581	-0,0684982	581	0,0589431	581	0
582	0,00025464	582	-0,0556332	582	0
583	-0,00993096	583	-0,00216422	583	0
584	0,0180794	584	-0,0505409	584	0
585	0,015533	585	0,178612	585	0
586	0,0588219	586	-0,0327179	586	0
587	0,0359043	587	0,0156588	587	0
588	-0,129612	588	-0,0429025	588	0
589	-0,086323	589	-0,07091	589	0
590	0,102111	590	0,00802034	590	0
591	0,0333579	591	-0,0658177	591	0
592	0,0868323	592	-0,0963714	592	0
593	1,85913	593	1,19198	593	0
594	0,310916	594	0,313557	594	0
595	0,00280104	595	-0,0556332	595	0
596	-0,035395	596	-0,0632716	596	0
597	0,0817395	597	-0,0148949	597	0
598	1,30656	598	0,860977	598	0
599	0,965341	599	0,698024	599	0
600	0,830381	600	0,499425	600	0
601	0,983165	601	0,601271	601	0,5
602	1,25563	602	0,789685	602	0,5
603	1,13595	603	0,659832	603	0,5
604	0,942423	604	0,593632	604	0,5
605	1,12067	605	0,771862	605	0,5
606	1,36003	606	0,860977	606	0,5
607	1,29383	607	0,776955	607	0,5
608	1,38804	608	0,830423	608	0,5
609	1,32438	609	0,761678	609	0,5
610	1,34985	610	0,848246	610	0,5
611	1,32184	611	0,822785	611	0,5
612	1,32948	612	0,891531	612	0,5
613	1,36258	613	0,787139	613	0,5
614	1,4186	614	0,820239	614	0,5
615	1,35494	615	0,838062	615	0,5
616	1,34985	616	0,771862	616	0,5
617	1,28873	617	0,782047	617	0,5
618	1,35239	618	0,860977	618	0,5
619	1,32948	619	0,776955	619	0,5
620	1,41096	620	0,891531	620	0,5
621	1,34985	621	0,804962	621	0,5
622	1,37786	622	0,883892	622	0,5
623	1,41351	623	0,896623	623	0,5
624	1,2429	624	0,934815	624	0,5
625	1,30656	625	0,901715	625	0,5
626	1,34985	626	0,789685	626	0,5
627	1,48481	627	0,746401	627	0,5
628	1,32438	628	0,924631	628	0,5
629	1,36003	629	0,797324	629	0,5
630	1,39568	630	0,853339	630	0,5
631	1,36003	631	0,782047	631	0,5
632	1,33712	632	0,830423	632	0,5
633	1,37276	633	0,894077	633	0,5
634	1,37276	634	0,9119	634	0,5
635	1,38804	635	0,850793	635	0,5
636	1,43642	636	0,883892	636	0,5
637	1,36003	637	0,909354	637	0,5
638	1,41605	638	0,815147	638	0,5
639	1,32438	639	0,820239	639	0,5
640	1,34985	640	0,876254	640	0,5
641	1,33712	641	0,8126	641	0,5
642	1,30656	642	0,967915	642	0
643	1,3473	643	0,820239	643	0
644	0,00534744	644	-0,0378102	644	0
645	0,0460899	645	0,00802034	645	0
646	0,0333579	646	-0,13711	646	0
647	-0,035395	647	-0,0556332	647	0
648	0,0206258	648	-0,0479947	648	0
649	0,0282651	649	-0,167663	649	0
650	-0,129612	650	0,0054742	650	0
651	-0,109241	651	-0,0963714	651	0
652	-0,0837766	652	-0,0734561	652	0
653	0,0664611	653	0,0131126	653	0
654	0,0206258	654	0,0462124	654	0
655	0,0741003	655	-0,0658177	655	0
656	0,0868323	656	-0,0301718	656	0
657	-0,0634054	657	-0,0250795	657	0
658	0,0868323	658	-0,0301718	658	0
659	-0,0404878	659	-0,0327179	659	0
660	-0,0506734	660	0,0309356	660	0
661	-0,035395	661	-0,0429025	661	0
662	-0,0430342	662	0,0054742	662	0
663	-0,035395	663	-0,0378102	663	0
664	0,0359043	664	-0,0581793	664	0
665	0,147946	665	-0,053087	665	0
666	0,0308115	666	-0,0912791	666	0
667	0,0129866	667	-0,175302	667	0
668	-0,099055	668	0,0182049	668	0
669	-0,0939622	669	0,293188	669	0
670	-0,0175702	670	-0,0250795	670	0
671	-0,00483816	671	-0,0250795	671	0
672	0,0282651	672	0,00802034	672	0
673	0,0206258	673	-0,266963	673	0
674	-0,00483816	674	-0,0378102	674	0
675	-0,0684982	675	0,104774	675	0
676	0,0104402	676	-0,335709	676	0
677	0,00534744	677	-0,0632716	677	0
678	-0,0252094	678	-0,0378102	678	0
679	0,00025464	679	0,056397	679	0
680	0,00534744	680	-0,0581793	680	0
681	-0,0583126	681	0,0105665	681	0
682	-0,137251	682	0,00292806	682	0
683	-0,00483816	683	-0,035264	683	0
684	-0,060859	684	0,0665816	684	0
685	-0,0888694	685	0,0258433	685	0
686	0,0588219	686	0,0665816	686	0
687	-0,0939622	687	0,0411202	687	0
688	-0,0252094	688	-0,0123488	688	0
689	0,015533	689	-0,07091	689	0
690	0,0308115	690	-0,0123488	690	0
691	-0,022663	691	-0,0734561	691	0
692	-0,073591	692	-0,0912791	692	0
693	-0,00738456	693	-0,0225333	693	0
694	0,0333579	694	0,0818584	694	0
695	-0,106694	695	-0,0556332	695	0
696	-0,00738456	696	0,0309356	696	0
697	-0,0175702	697	0,0334817	697	0
698	-0,160169	698	-0,0963714	698	0
699	0,00025464	699	-0,0632716	699	0
700	0,00789384	700	-0,0963714	700	0
701	-0,160169	701	0,0156588	701	0
702	-0,0303022	702	-0,035264	702	0
703	-0,0303022	703	0,038574	703	0
704	-0,0150238	704	-0,0607254	704	0
705	-0,0684982	705	-0,035264	705	0
706	0,00280104	706	-0,0301718	706	0
707	-0,0557662	707	0,00802034	707	0
708	-0,0837766	708	-0,0225333	708	0
709	-0,0150238	709	-0,0378102	709	0
710	-0,0455806	710	0,0258433	710	0
711	-0,0532198	711	-0,0734561	711	0
712	-0,0124774	712	-0,0505409	712	0
713	-0,0659518	713	-0,0327179	713	0
714	-0,0761374	714	-0,07091	714	0
715	0,0359043	715	-0,101464	715	0
716	0,0460899	716	0,0131126	716	0
717	-0,193272	717	-0,00471036	717	0
718	0,0206258	718	-0,0734561	718	0
719	-0,0252094	719	0,0614893	719	0
720	-0,0124774	720	-0,00216422	720	0
721	-0,0175702	721	-0,116741	721	0
722	0,104657	722	-0,0785484	722	0
723	-0,0837766	723	-0,0429025	723	0
724	0,00534744	724	0,056397	724	0
725	-0,0455806	725	-0,0429025	725	0
726	-0,0328486	726	-0,00216422	726	0
727	0,0282651	727	-0,053087	727	0
728	-0,114333	728	-0,114194	728	0
729	-0,00229176	729	-0,0429025	729	0
730	-0,0812302	730	0,00802034	730	0
731	0,00280104	731	0,0411202	731	0
732	0,00025464	732	0,0309356	732	0
733	-0,0150238	733	-0,0199872	733	0
734	-0,099055	734	0,038574	734	0
735	-0,0175702	735	0,0411202	735	0
736	0,0639147	736	0,0283895	736	0
737	-0,0710446	737	-0,358624	737	0
738	0,0206258	738	0,020751	738	0
739	-0,035395	739	-0,0148949	739	0
740	-0,11688	740	0,056397	740	0
741	-0,0277558	741	0,0767661	741	0
742	-0,0761374	742	-0,0429025	742	0
743	-0,0761374	743	-0,0989175	743	0
744	0,0257187	744	-0,0301718	744	0
745	0,0562755	745	-0,0378102	745	0
746	-0,239107	746	0,0487586	746	0
747	-0,0761374	747	-0,0989175	747	0
748	0,0511827	748	-0,0276256	748	0
749	-0,0888694	749	-0,00471036	749	0
750	-0,0252094	750	-0,0836407	750	0
751	-0,0710446	751	-0,14984	751	0
752	-0,0939622	752	-0,0301718	752	0
753	0,0129866	753	0,00802034	753	0
754	-0,035395	754	-0,0581793	754	0
755	-0,0786838	755	0,0462124	755	0
756	-0,0124774	756	-0,0250795	756	0
757	-0,00738456	757	-0,139656	757	0
758	-0,0761374	758	0,00802034	758	0
759	-0,0786838	759	-0,0225333	759	0
760	-0,0455806	760	-0,106556	760	0
761	0,0537291	761	-0,0454486	761	0
762	-0,124519	762	-0,111648	762	0
763	-0,00738456	763	0,0105665	763	0
764	-0,0659518	764	-0,0225333	764	0
765	0,0180794	765	-0,13711	765	0
766	-0,0379414	766	0,0487586	766	0
767	-0,0201166	767	-0,0429025	767	0
768	-0,106694	768	-0,124379	768	0
769	0,00025464	769	-0,0632716	769	0
770	-0,0761374	770	-0,0938252	770	0
771	-0,099055	771	-0,0632716	771	0
772	-0,048127	772	-0,0861868	772	0
773	0,00025464	773	-0,124379	773	0
774	0,0333579	774	0,0105665	774	0
775	0,0104402	775	-0,0276256	775	0
776	0,0206258	776	-0,0276256	776	0
777	-0,0583126	777	-0,0199872	777	0
778	-0,035395	778	0,0131126	778	0
779	-0,0786838	779	-0,0912791	779	0
780	0,00534744	780	-0,0760023	780	0
781	-0,099055	781	-0,0963714	781	0
782	-0,0175702	782	0,00292806	782	0
783	-0,0532198	783	0,0156588	783	0
784	-0,106694	784	-0,0861868	784	0
785	-0,0328486	785	0,0156588	785	0
786	-0,0252094	786	-0,109102	786	0
787	-0,035395	787	-0,0276256	787	0
788	-0,035395	788	-0,106556	788	0
789	0,0308115	789	-0,0174411	789	0
790	0,00789384	790	-0,0810946	790	0
791	-0,0430342	791	-0,0760023	791	0
792	-0,124519	792	-0,0403563	792	0
793	-0,0812302	793	-0,00980264	793	0
794	-0,0455806	794	-0,0429025	794	0
795	-0,0303022	795	-0,0174411	795	0
796	-0,0430342	796	-0,0607254	796	0
797	0,0664611	797	-0,053087	797	0
798	-0,0252094	798	0,000381921	798	0
799	-0,137251	799	0,0156588	799	0
800	0,00025464	800	0,0589431	800	0
801	-0,0150238	801	-0,0378102	801	0
802	-0,0557662	802	-0,0429025	802	0
803	-0,073591	803	0,00802034	803	0
804	0,0206258	804	-0,035264	804	0
805	-0,121973	805	-0,0938252	805	0
806	-0,0379414	806	-0,129471	806	0
807	-0,106694	807	-0,07091	807	0
808	-0,099055	808	-0,0378102	808	0
809	-0,0532198	809	0,0869507	809	0
810	0,0257187	810	0,00802034	810	0
811	0,0282651	811	-0,157479	811	0
812	-0,14489	812	-0,0327179	812	0
813	-0,0328486	813	-0,0225333	813	0
814	-0,0659518	814	0,0232972	814	0
815	-0,0939622	815	-0,0581793	815	0
816	0,0562755	816	-0,07091	816	0
817	-0,060859	817	0,0283895	817	0
818	0,0435435	818	0,0105665	818	0
819	-0,0684982	819	0,0411202	819	0
820	-0,060859	820	-0,0250795	820	0
821	-0,104148	821	-0,00471036	821	0
822	-0,0557662	822	-0,0607254	822	0
823	0,0282651	823	-0,0301718	823	0
824	0,0282651	824	0,0844045	824	0
825	0,00789384	825	-0,0454486	825	0
826	-0,0277558	826	-0,0581793	826	0
827	-0,147437	827	-0,0658177	827	0
828	-0,0124774	828	-0,0301718	828	0
829	-0,0786838	829	0,0156588	829	0
830	0,00025464	830	-0,088733	830	0
831	0,0613683	831	0,0232972	831	0
832	-0,0506734	832	0,0894968	832	0
833	-0,0659518	833	-0,0938252	833	0
834	-0,048127	834	-0,114194	834	0
835	-0,0303022	835	-0,119287	835	0
836	0,0257187	836	-0,0607254	836	0
837	-0,0710446	837	-0,114194	837	0
838	-0,0430342	838	-0,0989175	838	0
839	0,00280104	839	-0,0581793	839	0
840	-0,0404878	840	-0,0327179	840	0
841	-0,0888694	841	-0,0607254	841	0
842	0,0104402	842	-0,0454486	842	0
843	-0,0557662	843	-0,0989175	843	0
844	-0,0252094	844	-0,114194	844	0
845	-0,00483816	845	0,0131126	845	0
846	-0,0583126	846	-0,0861868	846	0
847	0,0562755	847	-0,0607254	847	0
848	-0,00229176	848	-0,053087	848	0
849	-0,0455806	849	-0,0836407	849	0
850	-0,0659518	850	-0,0225333	850	0
851	0,0842859	851	-0,0429025	851	0
852	-0,0965086	852	0,056397	852	0
853	0,00280104	853	-0,0123488	853	0
854	-0,0557662	854	-0,0429025	854	0
855	-0,0124774	855	-0,0429025	855	0
856	0,0715539	856	-0,0734561	856	0
857	-0,0150238	857	-0,0429025	857	0
858	-0,0710446	858	-0,035264	858	0
859	0,0842859	859	0,0462124	859	0
860	0,0511827	860	-0,0225333	860	0
861	-0,0634054	861	0,0105665	861	0
862	0,00025464	862	-0,00216422	862	0
863	-0,0659518	863	-0,00980264	863	0
864	0,0359043	864	0,056397	864	0
865	0,0562755	865	-0,0607254	865	0
866	0,0308115	866	0,0258433	866	0
867	0,0435435	867	-0,0327179	867	0
868	-0,0150238	868	-0,0734561	868	0
869	-0,109241	869	-0,0072565	869	0
870	0,0460899	870	-0,210948	870	0
871	-0,073591	871	0,0487586	871	0
872	0,0129866	872	0,0105665	872	0
873	-0,0455806	873	-0,035264	873	0
874	0,0129866	874	-0,0785484	874	0
875	0,00025464	875	-0,0250795	875	0
876	-0,0328486	876	-0,053087	876	0
877	0,0384507	877	0,0334817	877	0
878	0,0715539	878	-0,00216422	878	0
879	0,0741003	879	0,0258433	879	0
880	-0,0175702	880	0,00292806	880	0
881	0,23707	881	0,0767661	881	0
882	2,75037	882	1,68593	882	0
883	1,85913	883	1,09522	883	0
884	1,74199	884	1,06467	884	0
885	1,71144	885	1,14105	885	0
886	1,57648	886	0,720939	886	0
887	1,75727	887	1,09013	887	0
888	1,95844	888	1,21234	888	0
889	1,95334	889	1,12323	889	0
890	1,78019	890	1,08758	890	0
891	1,8082	891	1,12832	891	0,5
892	1,97117	892	1,2098	892	0,5
893	1,96353	893	1,18943	893	0,5
894	1,80311	894	1,11814	894	0,5
895	1,88968	895	1,3753	895	0,5
896	1,90751	896	1,40585	896	0,5
897	1,78783	897	1,09268	897	0,5
898	1,78019	898	1,16651	898	0,5
899	1,67324	899	1,07995	899	0,5
900	1,81839	900	1,08758	900	0,5
901	1,72162	901	1,24035	901	0,5
902	1,78274	902	1,14869	902	0,5
903	1,80056	903	1,18688	903	0,5
904	1,82602	904	1,13851	904	0,5
905	1,83366	905	1,20471	905	0,5
906	1,89987	906	1,23017	906	0,5
907	1,94571	907	1,24035	907	0,5
908	1,74963	908	1,13596	908	0,5
909	1,97626	909	1,22762	909	0,5
910	1,96608	910	1,28109	910	0,5
911	1,9126	911	1,12068	911	0,5
912	1,95844	912	1,26072	912	0,5
913	1,94061	913	1,27091	913	0,5
914	1,99154	914	1,08758	914	0,5
915	1,95589	915	1,24544	915	0,5
916	1,92024	916	1,23017	916	0,5
917	1,98135	917	1,18688	917	0,5
918	1,92533	918	1,28873	918	0,5
919	2,017	919	1,12578	919	0,5
920	2,00937	920	1,28364	920	0,5
921	2,05265	921	1,31164	921	0,5
922	1,94316	922	1,26327	922	0,5
923	1,94316	923	1,26327	923	0,5
924	1,9839	924	1,13341	924	0,5
925	2,09849	925	1,26072	925	0,5
926	2,0934	926	1,19452	926	0,5
927	1,98135	927	1,17415	927	0,5
928	1,91515	928	1,30401	928	0,5
929	2,00682	929	1,4033	929	0,5
930	2,07048	930	1,22508	930	0,5
931	2,03738	931	1,22762	931	0,5
932	1,99663	932	1,20725	932	0,5
933	2,04247	933	1,43386	933	0
934	1,9508	934	1,32692	934	0
935	-0,022663	935	0,461233	935	0
936	0,0486363	936	-0,0810946	936	0
937	-0,0506734	937	-0,07091	937	0
938	0,00025464	938	0,0131126	938	0
939	0,00789384	939	0,0054742	939	0
940	-0,0328486	940	0,00802034	940	0
941	-0,0914158	941	-0,00216422	941	0
942	0,0868323	942	0,0156588	942	0
943	0,0257187	943	0,0462124	943	0
944	-0,0455806	944	-0,0556332	944	0
945	0,0893787	945	-0,0632716	945	0
946	0,015533	946	-0,101464	946	0
947	-0,0659518	947	0,00802034	947	0
948	0,0486363	948	-0,0225333	948	0
949	-0,00229176	949	-0,312793	949	0
950	-0,0175702	950	0,0360279	950	0
951	0,0970179	951	-0,0734561	951	0
952	-0,035395	952	-0,0479947	952	0
953	-0,060859	953	0,000381921	953	0
954	0,00025464	954	0,0691277	954	0
955	0,00280104	955	0,0054742	955	0
956	-0,00993096	956	-0,0479947	956	0
957	0,0129866	957	-0,0454486	957	0
958	-0,0684982	958	-0,0785484	958	0
959	0,0409971	959	-0,0632716	959	0
960	-0,0277558	960	0,000381921	960	0
961	0,0104402	961	0,0538509	961	0
962	0,00025464	962	-0,0734561	962	0
963	-0,099055	963	-0,0581793	963	0
964	0,0715539	964	-0,0556332	964	0
965	-0,048127	965	-0,0556332	965	0
966	-0,0150238	966	-0,0505409	966	0
967	0,0486363	967	0,0131126	967	0
968	-0,0277558	968	0,00292806	968	0
969	-0,0379414	969	-0,07091	969	0
970	0,0308115	970	-0,139656	970	0
971	-0,00993096	971	0,0054742	971	0
972	-0,0404878	972	0,0182049	972	0
973	-0,0277558	973	-0,088733	973	0
974	-0,0328486	974	-0,106556	974	0
975	-0,0455806	975	-0,00471036	975	0
976	0,0333579	976	-0,0225333	976	0
977	-0,0430342	977	-0,0174411	977	0
978	-0,114333	978	0,127689	978	0
979	0,127575	979	0,0309356	979	0
980	-0,0786838	980	0,038574	980	0
981	-0,00483816	981	0,0716738	981	0
982	0,0511827	982	0,0182049	982	0
983	0,0409971	983	0,0232972	983	0
984	-0,0252094	984	0,0793123	984	0
985	0,0562755	985	0,142966	985	0
986	-0,0150238	986	-0,0861868	986	0
987	-0,035395	987	-0,0327179	987	0
988	-0,0455806	988	-0,07091	988	0
989	-0,048127	989	0,0182049	989	0
990	-0,0786838	990	-0,0912791	990	0
991	-0,119426	991	0,0258433	991	0
992	-0,106694	992	-0,0479947	992	0
993	-0,00229176	993	-0,0938252	993	0
994	0,0104402	994	-0,0429025	994	0
995	0,0257187	995	0,07422	995	0
996	-0,0404878	996	-0,0072565	996	0
997	0,0206258	997	0,0767661	997	0
998	-0,060859	998	-0,0250795	998	0
999	-0,0812302	999	0,0156588	999	0
1000	0,00025464	1000	-0,0658177	1000	0
1001	-0,134705	1001	-0,0123488	1001	0
1002	0,0104402	1002	-0,035264	1002	0
1003	0,0180794	1003	0,0105665	1003	0
1004	-0,0684982	1004	0,0793123	1004	0
1005	-0,0659518	1005	-0,116741	1005	0
1006	0,0486363	1006	-0,035264	1006	0
1007	-0,022663	1007	-0,035264	1007	0
1008	0,015533	1008	0,0182049	1008	0
1009	-0,0277558	1009	0,0334817	1009	0
1010	0,00534744	1010	-0,106556	1010	0
1011	-0,0277558	1011	-0,0912791	1011	0
1012	0,00280104	1012	-0,0148949	1012	0
1013	-0,129612	1013	-0,00471036	1013	0
1014	-0,104148	1014	0,00802034	1014	0
1015	-0,0175702	1015	-0,0250795	1015	0
1016	0,00025464	1016	-0,0301718	1016	0
1017	-0,0761374	1017	-0,0276256	1017	0
1018	0,015533	1018	-0,0174411	1018	0
1019	-0,11688	1019	0,0640354	1019	0
1020	-0,0583126	1020	0,038574	1020	0
1021	0,00534744	1021	0,056397	1021	0
1022	-0,0277558	1022	-0,13711	1022	0
1023	0,00789384	1023	-0,0123488	1023	0
1024	-0,035395	1024	-0,035264	1024	0
1025	-0,0532198	1025	-0,0581793	1025	0
1026	0,0257187	1026	0,0283895	1026	0
1027	-0,121973	1027	-0,121833	1027	0
1028	-0,0583126	1028	-0,0378102	1028	0
1029	-0,0124774	1029	-0,0403563	1029	0
1030	-0,0379414	1030	-0,0963714	1030	0
1031	-0,0786838	1031	-0,0658177	1031	0
1032	-0,0761374	1032	-0,0225333	1032	0
1033	-0,060859	1033	-0,0632716	1033	0
1034	-0,0761374	1034	0,0258433	1034	0
1035	0,0435435	1035	-0,0454486	1035	0
1036	0,0562755	1036	-0,109102	1036	0
1037	-0,0328486	1037	0,0131126	1037	0
1038	-0,0455806	1038	0,0182049	1038	0
1039	0,0435435	1039	0,0334817	1039	0
1040	-0,00229176	1040	0,0156588	1040	0
1041	-0,048127	1041	0,00292806	1041	0
1042	-0,0150238	1042	0,0232972	1042	0
1043	-0,0888694	1043	0,0411202	1043	0
1044	0,0562755	1044	-0,0174411	1044	0
1045	-0,048127	1045	-0,00216422	1045	0
1046	0,0359043	1046	0,0538509	1046	0
1047	-0,0786838	1047	0,0436663	1047	0
1048	-0,0328486	1048	0,0258433	1048	0
1049	-0,0175702	1049	-0,0429025	1049	0
1050	-0,0404878	1050	-0,0174411	1050	0
1051	0,0257187	1051	-0,0785484	1051	0
1052	-0,00738456	1052	0,109866	1052	0
1053	0,0435435	1053	0,0716738	1053	0
1054	0,0435435	1054	-0,00471036	1054	0
1055	-0,00483816	1055	0,0894968	1055	0
1056	0,0893787	1056	0,0182049	1056	0
1057	-0,0124774	1057	-0,114194	1057	0
1058	0,0460899	1058	0,0156588	1058	0
1059	-0,119426	1059	-0,0327179	1059	0
1060	0,00280104	1060	0,00802034	1060	0
1061	-0,073591	1061	-0,0327179	1061	0
1062	-0,0252094	1062	0,0334817	1062	0
1063	0,0613683	1063	0,0513047	1063	0
1064	0,0766467	1064	-0,00471036	1064	0
1065	-0,0786838	1065	-0,0225333	1065	0
1066	-0,0150238	1066	-0,00471036	1066	0
1067	0,0384507	1067	-0,0912791	1067	0
1068	-0,0761374	1068	-0,0174411	1068	0
1069	-0,022663	1069	-0,0658177	1069	0
1070	-0,0252094	1070	-0,0301718	1070	0
1071	-0,119426	1071	0,0283895	1071	0
1072	0,0639147	1072	-0,0836407	1072	0
1073	0,0409971	1073	-0,0225333	1073	0
1074	-0,035395	1074	0,0258433	1074	0
1075	-0,0532198	1075	-0,0581793	1075	0
1076	-0,0455806	1076	-0,0250795	1076	0
1077	-0,048127	1077	-0,0276256	1077	0
1078	-0,0583126	1078	-0,053087	1078	0
1079	-0,0379414	1079	-0,0327179	1079	0
1080	-0,0252094	1080	-0,0072565	1080	0
1081	-0,0532198	1081	-0,0378102	1081	0
1082	-0,0124774	1082	-0,0734561	1082	0
1083	-0,00738456	1083	-0,147294	1083	0
1084	-0,00483816	1084	0,0360279	1084	0
1085	-0,137251	1085	0,0487586	1085	0
1086	0,0308115	1086	0,0054742	1086	0
1087	-0,00483816	1087	-0,124379	1087	0
1088	-0,0430342	1088	-0,0199872	1088	0
1089	-0,0761374	1089	-0,00216422	1089	0
1090	-0,0506734	1090	-0,00471036	1090	0
1091	-0,0532198	1091	-0,124379	1091	0
1092	-0,183086	1092	-0,0454486	1092	0
1093	-0,0328486	1093	-0,0123488	1093	0
1094	0,0384507	1094	-0,0148949	1094	0
1095	-0,00993096	1095	-0,0734561	1095	0
1096	-0,0150238	1096	-0,0199872	1096	0
1097	-0,0150238	1097	-0,134563	1097	0
1098	0,015533	1098	0,0105665	1098	0
1099	-0,152529	1099	-0,0785484	1099	0
1100	-0,0659518	1100	-0,0760023	1100	0
1101	0,0231722	1101	0,0487586	1101	0
1102	0,0486363	1102	-0,0199872	1102	0
1103	0,0537291	1103	-0,0556332	1103	0
1104	-0,0965086	1104	-0,0556332	1104	0
1105	-0,0634054	1105	-0,0734561	1105	0
1106	0,00280104	1106	-0,0581793	1106	0
1107	-0,048127	1107	-0,167663	1107	0
1108	0,0868323	1108	-0,0861868	1108	0
1109	-0,0710446	1109	-0,0505409	1109	0
1110	-0,170354	1110	0,112412	1110	0
1111	0,0333579	1111	-0,0938252	1111	0
1112	0,135214	1112	0,0156588	1112	0
1113	-0,101601	1113	0,0283895	1113	0
1114	0,0257187	1114	0,102228	1114	0
1115	-0,0150238	1115	-0,0174411	1115	0
1116	0,0333579	1116	-0,0505409	1116	0
1117	-0,0659518	1117	0,12005	1117	0
1118	-0,155076	1118	-0,366262	1118	0
1119	-0,0659518	1119	0,0156588	1119	0
1120	0,0359043	1120	-0,0327179	1120	0
1121	0,0460899	1121	0,0513047	1121	0
1122	-0,00229176	1122	0,0232972	1122	0
1123	-0,0557662	1123	-0,0429025	1123	0
1124	-0,035395	1124	-0,0556332	1124	0
1125	0,0180794	1125	-0,0581793	1125	0
1126	-0,0252094	1126	-0,0301718	1126	0
1127	-0,137251	1127	0,0156588	1127	0
1128	0,0308115	1128	-0,0760023	1128	0
1129	0,0384507	1129	-0,236409	1129	0
1130	-0,0659518	1130	0,000381921	1130	0
1131	-0,0150238	1131	-0,124379	1131	0
1132	-0,0252094	1132	-0,0123488	1132	0
1133	0,00025464	1133	0,191342	1133	0
1134	-0,104148	1134	0,038574	1134	0
1135	-0,0583126	1135	0,0105665	1135	0
1136	-0,073591	1136	-0,0505409	1136	0
1137	0,015533	1137	-0,07091	1137	0
1138	-0,0175702	1138	-0,00471036	1138	0
1139	-0,0634054	1139	0,0538509	1139	0
1140	0,00789384	1140	-0,13711	1140	0
1141	0,0257187	1141	0,0054742	1141	0
1142	-0,0175702	1142	0,0360279	1142	0
1143	-0,022663	1143	-0,132017	1143	0
1144	-0,0175702	1144	-0,0250795	1144	0
1145	4,07959	1145	2,83169	1145	0
1146	3,20617	1146	2,24353	1146	0
1147	3,15015	1147	2,27918	1147	0
1148	3,39461	1148	2,52361	1148	0
1149	3,50156	1149	2,41667	1149	0,5
1150	3,44044	1150	2,50324	1150	0,5
1151	3,46845	1151	2,49051	1151	0,5
1152	3,53975	1152	2,38102	1152	0,5
1153	3,34113	1153	2,32501	1153	0,5
1154	3,53721	1154	2,36829	1154	0,5
1155	3,40225	1155	2,45231	1155	0,5
1156	3,38697	1156	2,39121	1156	0,5
1157	3,49901	1157	2,49051	1157	0,5
1158	3,5092	1158	2,39121	1158	0,5
1159	3,53721	1159	2,41158	1159	0,5
1160	3,52702	1160	2,42176	1160	0,5
1161	3,49646	1161	2,45486	1161	0,5
1162	3,51174	1162	2,48032	1162	0,5
1163	3,49137	1163	2,45995	1163	0,5
1164	3,52957	1164	2,58217	1164	0,5
1165	3,50156	1165	2,46759	1165	0,5
1166	3,54484	1166	2,45486	1166	0,5
1167	3,42771	1167	2,38866	1167	0,5
1168	3,38188	1168	2,41667	1168	0,5
1169	3,43026	1169	2,41158	1169	0,5
1170	3,45063	1170	2,39885	1170	0,5
1171	3,5041	1171	2,36065	1171	0,5
1172	3,53211	1172	2,32501	1172	0,5
1173	3,49646	1173	2,4294	1173	0,5
1174	3,46336	1174	2,37848	1174	0,5
1175	3,49392	1175	2,37593	1175	0,5
1176	3,36405	1176	2,30973	1176	0,5
1177	3,40479	1177	2,36575	1177	0,5
1178	3,4379	1178	2,23844	1178	0,5
1179	3,471	1179	2,36065	1179	0,5
1180	3,40225	1180	2,40394	1180	0,5
1181	3,33859	1181	2,09331	1181	0,5
1182	3,4379	1182	2,44977	1182	0,5
1183	3,43026	1183	2,36065	1183	0,5
1184	3,54739	1184	2,42176	1184	0,5
1185	3,51938	1185	2,39375	1185	0,5
1186	3,34623	1186	2,4625	1186	0,5
1187	3,37933	1187	2,26135	1187	0,5
1188	3,38697	1188	2,25117	1188	0,5
1189	3,30548	1189	2,45231	1189	0,5
1190	3,35641	1190	2,32755	1190	0,5
1191	3,39715	1191	2,4294	1191	0,5
1192	3,28766	1192	2,37338	1192	0,5
1193	3,37933	1193	2,34792	1193	0,5
1194	3,38951	1194	2,50833	1194	0,5
1195	3,39715	1195	2,41921	1195	0,5
1196	3,39715	1196	2,45486	1196	0,5
1197	3,4379	1197	2,42685	1197	0,5
1198	3,39206	1198	2,26899	1198	0
1199	3,37678	1199	2,37338	1199	0
1200	0,0409971	1200	0,10732	1200	0
1201	-0,0532198	1201	-0,0199872	1201	0
1202	-0,099055	1202	0,0360279	1202	0
1203	-0,134705	1203	-0,00216422	1203	0
1204	-0,0277558	1204	-0,0581793	1204	0
1205	-0,0379414	1205	-0,0378102	1205	0
1206	-0,0761374	1206	-0,088733	1206	0
1207	-0,111787	1207	0,07422	1207	0
1208	-0,0812302	1208	0,0487586	1208	0
1209	0,0995643	1209	-0,0225333	1209	0
1210	-0,00993096	1210	-0,0556332	1210	0
1211	-0,0659518	1211	-0,0734561	1211	0
1212	0,00789384	1212	-0,0225333	1212	0
1213	-0,106694	1213	-0,0989175	1213	0
1214	0,00025464	1214	-0,175302	1214	0
1215	-0,0201166	1215	-0,0301718	1215	0
1216	-0,0404878	1216	-0,203309	1216	0
1217	0,00789384	1217	0,0462124	1217	0
1218	0,0384507	1218	-0,0581793	1218	0
1219	-0,00483816	1219	0,000381921	1219	0
1220	0,0180794	1220	-0,348439	1220	0
1221	-0,0328486	1221	-0,0479947	1221	0
1222	0,0206258	1222	-0,0632716	1222	0
1223	-0,0634054	1223	-0,0683639	1223	0
1224	0,0257187	1224	-0,0378102	1224	0
1225	-0,0303022	1225	-0,00980264	1225	0
1226	0,0308115	1226	-0,0963714	1226	0
1227	-0,0252094	1227	-0,180394	1227	0
1228	-0,0201166	1228	-0,035264	1228	0
1229	-0,0252094	1229	0,0869507	1229	0
1230	-0,0379414	1230	-0,0429025	1230	0
1231	-0,00738456	1231	-0,0632716	1231	0
1232	0,0919251	1232	0,0054742	1232	0
1233	-0,022663	1233	0,0283895	1233	0
1234	0,0333579	1234	-0,0199872	1234	0
1235	-0,0303022	1235	0,0411202	1235	0
1236	0,0562755	1236	0,0614893	1236	0
1237	0,0308115	1237	-0,0734561	1237	0
1238	-0,0786838	1238	-0,101464	1238	0
1239	-0,0430342	1239	-0,0199872	1239	0
1240	-0,0175702	1240	0,109866	1240	0
1241	-0,0124774	1241	0,0309356	1241	0
1242	-0,0277558	1242	0,0156588	1242	0
1243	-0,0303022	1243	-0,14984	1243	0
1244	-0,035395	1244	0,00802034	1244	0
1245	-0,0379414	1245	0,0945891	1245	0
1246	-0,00229176	1246	-0,00471036	1246	0
1247	0,0206258	1247	0,0283895	1247	0
1248	0,153039	1248	0,000381921	1248	0
1249	-0,0888694	1249	0,0334817	1249	0
1250	-0,0124774	1250	-0,18294	1250	0
1251	0,0613683	1251	-0,0429025	1251	0
1252	0,0639147	1252	0,00802034	1252	0
1253	0,00280104	1253	-0,0276256	1253	0
1254	-0,0328486	1254	0,000381921	1254	0
1255	-0,0939622	1255	-0,0301718	1255	0
1256	-0,0455806	1256	-0,0989175	1256	0
1257	0,0715539	1257	0,0054742	1257	0
1258	-0,0404878	1258	-0,053087	1258	0
1259	-0,00993096	1259	-0,358624	1259	0
1260	0,0562755	1260	-0,119287	1260	0
1261	0,0206258	1261	0,0054742	1261	0
1262	0,0613683	1262	0,0487586	1262	0
1263	0,0129866	1263	-0,0250795	1263	0
1264	-0,0303022	1264	-0,0072565	1264	0
1265	-0,0404878	1265	0,0436663	1265	0
1266	0,0384507	1266	0,109866	1266	0
1267	-0,073591	1267	-0,0301718	1267	0
1268	-0,00229176	1268	0,000381921	1268	0
1269	0,0690075	1269	-0,0123488	1269	0
1270	-0,073591	1270	0,0232972	1270	0
1271	0,0486363	1271	-0,035264	1271	0
1272	0,0486363	1272	-0,0174411	1272	0
1273	0,00534744	1273	0,00292806	1273	0
1274	-0,086323	1274	-0,0632716	1274	0
1275	-0,00483816	1275	0,0691277	1275	0
1276	0,00280104	1276	0,0844045	1276	0
1277	-0,0379414	1277	-0,0683639	1277	0
1278	-0,0634054	1278	0,0360279	1278	0
1279	0,00534744	1279	0,0793123	1279	0
1280	-0,035395	1280	-0,0378102	1280	0
1281	-0,073591	1281	-0,0327179	1281	0
1282	-0,119426	1282	-0,00216422	1282	0
1283	-0,155076	1283	-0,0785484	1283	0
1284	0,0741003	1284	-0,101464	1284	0
1285	-0,086323	1285	-0,00216422	1285	0
1286	-0,0786838	1286	0,0232972	1286	0
1287	-0,0252094	1287	-0,0148949	1287	0
1288	0,0460899	1288	-0,121833	1288	0
1289	-0,0583126	1289	-0,0301718	1289	0
1290	-0,0557662	1290	-0,368808	1290	0
1291	-0,048127	1291	-0,116741	1291	0
1292	-0,0252094	1292	0,0691277	1292	0
1293	0,0231722	1293	0,0691277	1293	0
1294	0,0842859	1294	0,104774	1294	0
1295	0,262534	1295	0,21935	1295	0
1296	4,10505	1296	3,78395	1296	0
1297	9,21313	1297	8,73364	1297	0
1298	9,36083	1298	8,84567	1298	0
1299	9,25642	1299	8,80239	1299	0
1300	9,31499	1300	8,81257	1300	0,5
1301	9,3099	1301	8,77947	1301	0,5
1302	9,31754	1302	8,80493	1302	0,5
1303	9,31754	1303	8,86349	1303	0,5
1304	9,27679	1304	8,89914	1304	0,5
1305	9,32263	1305	8,76419	1305	0,5
1306	9,35319	1306	8,81257	1306	0,5
1307	9,40157	1307	8,80748	1307	0,5
1308	9,38629	1308	8,8253	1308	0,5
1309	9,36083	1309	8,83549	1309	0,5
1310	9,40157	1310	8,87623	1310	0,5
1311	9,40921	1311	8,84822	1311	0,5
1312	9,30226	1312	8,85076	1312	0,5
1313	9,35573	1313	8,85586	1313	0,5
1314	9,35319	1314	8,85076	1314	0,5
1315	9,40921	1315	8,8253	1315	0,5
1316	9,31754	1316	8,85586	1316	0,5
1317	9,34809	1317	8,80748	1317	0,5
1318	9,31499	1318	8,85076	1318	0,5
1319	9,38629	1319	8,73364	1319	0,5
1320	9,43722	1320	8,9908	1320	0,5
1321	9,37356	1321	8,93988	1321	0,5
1322	9,38374	1322	8,95516	1322	0,5
1323	9,38629	1323	8,92715	1323	0,5
1324	9,48051	1324	8,91951	1324	0,5
1325	9,38629	1325	8,79729	1325	0,5
1326	9,49833	1326	8,89914	1326	0,5
1327	9,36083	1327	8,87113	1327	0,5
1328	9,36846	1328	8,82276	1328	0,5
1329	9,32772	1329	8,88641	1329	0,5
1330	9,3761	1330	8,75656	1330	0,5
1331	9,40411	1331	8,87368	1331	0,5
1332	9,4474	1332	8,96534	1332	0,5
1333	9,41685	1333	8,94242	1333	0,5
1334	9,46777	1334	8,95516	1334	0,5
1335	9,37356	1335	8,96534	1335	0,5
1336	9,39393	1336	8,8915	1336	0,5
1337	9,44486	1337	9,10029	1337	0,5
1338	9,42703	1338	8,93733	1338	0,5
1339	9,3761	1339	8,95261	1339	0,5
1340	9,35573	1340	8,84313	1340	0,5
1341	9,32263	1341	8,98062	1341	0,5
1342	9,39647	1342	8,94242	1342	0,5
1343	9,47541	1343	8,8915	1343	0,5
1344	9,35828	1344	8,94242	1344	0,5
1345	9,38884	1345	8,91442	1345	0,5
1346	9,34555	1346	8,88896	1346	0,5
1347	9,37101	1347	9,01117	1347	0,5
1348	9,43976	1348	9,03154	1348	0,5
1349	9,40666	1349	8,9577	1349	0,5
1350	9,31499	1350	8,9577	1350	0,5
1351	9,36592	1351	9,1563	1351	0,5
1352	9,39647	1352	8,93224	1352	0,5
1353	9,41685	1353	8,84822	1353	0,5
1354	9,40157	1354	8,9246	1354	0,5
1355	9,4143	1355	8,99335	1355	0,5
1356	9,39647	1356	8,9577	1356	0,5
1357	9,37865	1357	9,00608	1357	0,5
1358	9,32008	1358	8,91951	1358	0,5
1359	9,41175	1359	8,82785	1359	0,5
1360	9,38374	1360	8,82785	1360	0,5
1361	9,42958	1361	8,92969	1361	0,5
1362	9,37101	1362	8,76929	1362	0,5
1363	9,37356	1363	8,91951	1363	0,5
1364	9,50597	1364	8,84058	1364	0,5
1365	9,41685	1365	8,91951	1365	0,5
1366	9,44486	1366	8,87113	1366	0,5
1367	9,41685	1367	8,88132	1367	0,5
1368	9,37101	1368	8,87368	1368	0,5
1369	9,46268	1369	8,97043	1369	0,5
1370	9,49833	1370	8,96025	1370	0,5
1371	9,42703	1371	8,94752	1371	0,5
1372	9,36592	1372	9,04682	1372	0,5
1373	9,46013	1373	8,92715	1373	0,5
1374	9,4474	1374	8,95516	1374	0,5
1375	9,39138	1375	8,9908	1375	0,5
1376	9,34555	1376	8,95261	1376	0,5
1377	9,44486	1377	8,90678	1377	0,5
1378	9,42958	1378	8,97807	1378	0,5
1379	9,40411	1379	9,06719	1379	0,5
1380	9,46777	1380	8,98062	1380	0,5
1381	9,49833	1381	8,96279	1381	0,5
1382	9,40921	1382	8,89405	1382	0,5
1383	9,47796	1383	8,96025	1383	0,5
1384	9,40411	1384	8,76419	1384	0,5
1385	9,35064	1385	8,96279	1385	0,5
1386	9,43722	1386	8,99844	1386	0,5
1387	9,44486	1387	8,95006	1387	0,5
1388	9,37356	1388	8,97043	1388	0,5
1389	9,343	1389	8,83549	1389	0,5
1390	9,48305	1390	8,9577	1390	0,5
1391	9,49833	1391	8,87113	1391	0,5
1392	9,32008	1392	8,88896	1392	0,5
1393	9,34809	1393	9,03409	1393	0,5
1394	9,51361	1394	8,93733	1394	0,5
1395	9,46268	1395	8,93733	1395	0,5
1396	9,40411	1396	9,01881	1396	0,5
1397	9,41685	1397	8,90169	1397	0,5
1398	9,41685	1398	8,94497	1398	0,5
1399	9,44995	1399	8,90423	1399	0,5
1400	9,35319	1400	8,99335	1400	0,5
1401	9,32518	1401	8,85586	1401	0,5
1402	9,40921	1402	8,95516	1402	0,5
1403	9,39393	1403	8,98062	1403	0,5
1404	9,39393	1404	8,9908	1404	0,5
1405	9,3761	1405	8,95006	1405	0,5
1406	9,45759	1406	8,93733	1406	0,5
1407	9,42194	1407	8,83803	1407	0,5
1408	9,3761	1408	8,98826	1408	0,5
1409	9,48815	1409	8,94497	1409	0,5
1410	9,4525	1410	8,98062	1410	0,5
1411	9,41175	1411	8,83039	1411	0,5
1412	9,42703	1412	9,00099	1412	0,5
1413	9,37356	1413	9,01372	1413	0,5
1414	9,32263	1414	8,99335	1414	0,5
1415	9,26406	1415	8,89405	1415	0,5
1416	9,4143	1416	8,9908	1416	0,5
1417	9,44486	1417	8,99844	1417	0,5
1418	9,38884	1418	8,88386	1418	0,5
1419	9,45759	1419	8,95006	1419	0,5
1420	9,28189	1420	8,87623	1420	0,5
1421	9,43212	1421	8,91187	1421	0
1422	9,41175	1422	8,88641	1422	0
1423	0,0690075	1423	-0,0760023	1423	0
1424	-0,0583126	1424	0,0309356	1424	0
1425	0,0766467	1425	-0,0250795	1425	0
1426	0,00025464	1426	-0,0250795	1426	0
1427	-0,0888694	1427	-0,147294	1427	0
1428	-0,0837766	1428	-0,00216422	1428	0
1429	-0,035395	1429	-0,114194	1429	0
1430	-0,0506734	1430	-0,0861868	1430	0
1431	-0,035395	1431	0,0334817	1431	0
1432	-0,00993096	1432	-0,0989175	1432	0
1433	-0,101601	1433	-0,0785484	1433	0
1434	-0,00738456	1434	-0,0250795	1434	0
1435	0,00280104	1435	-0,00471036	1435	0
1436	-0,035395	1436	-0,0301718	1436	0
1437	-0,134705	1437	0,0309356	1437	0
1438	-0,0124774	1438	-0,00980264	1438	0
1439	-0,0634054	1439	-0,0581793	1439	0
1440	-0,0303022	1440	-0,165117	1440	0
1441	-0,0659518	1441	-0,0123488	1441	0
1442	-0,0175702	1442	-0,0556332	1442	0
1443	-0,00483816	1443	-0,035264	1443	0
1444	-0,073591	1444	-0,0148949	1444	0
1445	0,0817395	1445	-0,0556332	1445	0
1446	0,0129866	1446	-0,0327179	1446	0
1447	-0,0659518	1447	-0,0148949	1447	0
1448	-0,0404878	1448	-0,00216422	1448	0
1449	0,0282651	1449	0,00802034	1449	0
1450	0,0257187	1450	0,0869507	1450	0
1451	-0,106694	1451	0,0334817	1451	0
1452	0,0333579	1452	0,0513047	1452	0
1453	0,00025464	1453	-0,0734561	1453	0
1454	0,0842859	1454	-0,0276256	1454	0
1455	-0,0812302	1455	-0,0301718	1455	0
1456	-0,0404878	1456	0,0614893	1456	0
1457	-0,0277558	1457	-0,0429025	1457	0
1458	-0,00229176	1458	-0,0174411	1458	0
1459	-0,0328486	1459	0,020751	1459	0
1460	0,0257187	1460	-0,111648	1460	0
1461	-0,0124774	1461	0,0283895	1461	0
1462	-0,0583126	1462	-0,0734561	1462	0
1463	-0,101601	1463	0,0691277	1463	0
1464	-0,086323	1464	0,0691277	1464	0
