# Supplementary material for: A study of concentration changes of Protoporphyrin IX and Coproporphyrin III in mixed samples mimicking conditions inside cancer cells for Photodynamic Therapy
Source: PLoS One. 2018 Aug 31;13(8):e0202349. doi: 10.1371/journal.pone.0202349 (PMC6118380; doi:10.1371/journal.pone.0202349)
Supplement: S8 Data — (TXT) [file pone.0202349.s008.txt]

Time - Photodiode 1	Amplitude - Photodiode 1	Time - Photodiode 2	Amplitude - Photodiode 2	Time - Flag	Amplitude - Flag
0	0,201229	0	0,777864	0	0
1	0,308178	1	0,917902	1	0
2	0,216508	2	0,836425	2	0
3	0,282714	3	0,803325	3	0
4	0,185951	4	0,816056	4	0
5	0,290354	5	0,765133	5	0
6	0,25725	6	0,859341	6	0
7	0,236879	7	0,851702	7	0
8	0,247065	8	0,706572	8	0
9	0,236879	9	0,864433	9	0
10	0,25725	10	0,757495	10	0
11	0,285261	11	0,849156	11	0
12	0,287807	12	0,828787	12	0
13	0,239425	13	0,874617	13	0
14	0,206322	14	0,910263	14	0
15	0,173219	15	0,772772	15	0
16	0,198683	16	0,752403	16	0
17	0,208869	17	0,849156	17	0
18	0,168126	18	0,74731	18	0
19	0,287807	19	0,793141	19	0
20	0,219054	20	0,785503	20	0
21	0,198683	21	0,877164	21	0
22	0,32855	22	0,859341	22	0
23	0,264889	23	0,828787	23	0
24	0,338735	24	0,928086	24	0
25	0,203776	25	0,693841	25	0
26	0,303086	26	0,907717	26	0
27	0,135023	27	0,869525	27	0
28	0,244518	28	0,87971	28	0
29	0,175765	29	0,838971	29	0
30	0,275075	30	0,900079	30	0
31	0,323457	31	0,905171	31	0
32	0,348921	32	0,859341	32	0
33	0,221601	33	0,788049	33	0
34	0,277621	34	0,866979	34	0
35	0,346374	35	1,02229	35	0
36	0,277621	36	0,953548	36	0
37	0,2929	37	0,84661	37	0
38	0,308178	38	0,788049	38	0
39	0,369292	39	0,851702	39	0
40	0,295446	40	0,948455	40	0
41	0,259797	41	0,788049	41	0
42	0,107013	42	0,818602	42	0
43	0,346374	43	0,889894	43	0
44	0,236879	44	0,798233	44	0
45	0,272529	45	0,933179	45	0
46	0,170673	46	0,826241	46	0
47	0,297993	47	0,826241	47	0
48	0,275075	48	0,872071	48	0
49	0,252157	49	0,877164	49	0
50	0,275075	50	0,826241	50	0
51	0,308178	51	0,653103	51	0
52	0,236879	52	0,84661	52	0
53	0,310725	53	0,940817	53	0
54	0,272529	54	0,869525	54	0
55	0,338735	55	0,971371	55	0
56	0,188497	56	0,864433	56	0
57	0,331096	57	0,854248	57	0
58	0,326003	58	0,884802	58	0
59	0,275075	59	0,866979	59	0
60	0,333642	60	0,808418	60	0
61	0,236879	61	0,900079	61	0
62	0,269982	62	0,581811	62	0
63	0,32091	63	0,78041	63	0
64	0,173219	64	0,900079	64	0
65	0,305632	65	0,737126	65	0
66	0,221601	66	0,823695	66	0
67	0,318364	67	0,89244	67	0
68	0,137569	68	0,818602	68	0
69	0,275075	69	0,859341	69	0
70	0,16558	70	0,818602	70	0
71	0,208869	71	0,663288	71	0
72	0,300539	72	0,963732	72	0
73	0,185951	73	1,06303	73	0
74	0,295446	74	0,945909	74	0
75	0,0917342	75	0,777864	75	0
76	0,259797	76	0,826241	76	0
77	0,264889	77	0,836425	77	0
78	0,155394	78	0,864433	78	0
79	0,249611	79	0,849156	79	0
80	0,206322	80	0,907717	80	0
81	0,290354	81	0,869525	81	0
82	0,145209	82	0,777864	82	0
83	0,280168	83	0,877164	83	0
84	0,305632	84	0,869525	84	0
85	0,22924	85	1,12414	85	0
86	0,198683	86	0,795687	86	0
87	0,244518	87	0,861887	87	0
88	0,252157	88	0,864433	88	0
89	0,135023	89	0,92554	89	0
90	0,155394	90	0,66838	90	0
91	0,287807	91	0,816056	91	0
92	0,262343	92	0,884802	92	0
93	0,191044	93	0,872071	93	0
94	0,2929	94	0,798233	94	0
95	0,180858	95	0,864433	95	0
96	0,206322	96	0,841518	96	0
97	0,12993	97	0,889894	97	0
98	0,290354	98	0,795687	98	0
99	0,326003	99	0,785503	99	0
100	0,259797	100	0,866979	100	0
101	0,267436	101	0,803325	101	0
102	0,303086	102	0,828787	102	0
103	0,196137	103	0,979009	103	0
104	0,254704	104	0,940817	104	0
105	0,254704	105	0,808418	105	0
106	0,252157	106	0,828787	106	0
107	0,2929	107	1,01466	107	0
108	0,244518	108	0,788049	108	0
109	0,247065	109	0,810964	109	0
110	0,203776	110	0,782956	110	0
111	0,234333	111	0,757495	111	0
112	0,252157	112	0,851702	112	0
113	0,282714	113	0,884802	113	0
114	0,0509789	114	-0,0209038	114	0
115	0,0378141	115	-0,0286441	115	0
116	-0,0140561	116	0,0383703	116	0,5
117	0,00262279	117	-0,000305537	117	0,5
118	0,0455297	118	-0,0118395	118	0,5
119	-0,0695167	119	-0,312284	119	0,5
120	0,020855	120	0,0356205	120	0,5
121	0,0397239	121	0,0279821	121	0,5
122	-0,00921797	122	-0,00359006	122	0,5
123	0,0916959	123	0,200101	123	0,5
124	0,0645258	124	0,0958367	124	0,5
125	-0,0712483	125	0,0401526	125	0,5
126	-0,0404878	126	-0,00585612	126	0,5
127	-0,00718085	127	0,0710882	127	0,5
128	-0,0343	128	-0,0352386	128	0,5
129	0,114817	129	-0,0459833	129	0,5
130	-0,017341	130	0,196511	130	0,5
131	0,0112806	131	0,196817	131	0,5
132	-0,110565	132	0,0527306	132	0,5
133	-0,00814848	133	-0,0327434	133	0,5
134	0,0269919	134	-0,15035	134	0,5
135	-0,0674796	135	0,0759004	135	0,5
136	0,1413	136	-0,0243411	136	0,5
137	0,0232232	137	-0,0183577	137	0,5
138	-0,168928	138	-0,0578738	138	0,5
139	0,0222301	139	-0,0170337	139	0,5
140	-0,0340963	140	0,00835134	140	0,5
141	0,00504187	141	0,00595797	141	0,5
142	0,0389345	142	-0,0160916	142	0,5
143	0,0440782	143	-0,0779119	143	0,5
144	-0,0315754	144	0,069586	144	0,5
145	-0,000483816	145	0,0147167	145	0,5
146	0,0455297	146	0,0312921	146	0,5
147	0,0126556	147	-0,0164226	147	0,5
148	0,00631507	148	0,0313684	148	0,5
149	-0,0391636	149	-0,088402	149	0,5
150	0,0348602	150	0,178815	150	0,5
151	0,0199892	151	-0,0186632	151	0,5
152	0,0606298	152	0,0327434	152	0,5
153	-0,0815867	153	-0,0072565	153	0,5
154	0,00934529	154	-0,134971	154	0,5
155	-0,10891	155	-0,0500316	155	0,5
156	-0,0604006	156	-0,109662	156	0,5
157	-0,0151256	157	-0,0138001	157	0,5
158	-0,055868	158	-0,0584339	158	0,5
159	-0,00903972	159	-0,0048122	159	0,5
160	0,0585163	160	-0,128656	160	0,5
161	0,0843623	161	-0,0189687	161	0,5
162	-0,0044562	162	0,00735834	162	0,5
163	0,139772	163	-0,121807	163	0,5
164	-0,106923	164	-0,0634498	164	0,5
165	-0,0107967	165	-0,060369	165	0,5
166	-0,0537291	166	0,0247739	166	0,5
167	0,074304	167	0,0395161	167	0,5
168	0,0389599	168	0,0568298	168	0,5
169	0,0211351	169	0,0161171	169	0,5
170	-0,120368	170	-0,0866197	170	0,5
171	0,0172391	171	-0,107065	171	0,5
172	0,0634818	172	0,048784	172	0,5
173	-0,00325939	173	0,129446	173	0,5
174	0,0348602	174	0,00532143	174	0,5
175	-0,0268136	175	-0,00404836	175	0,5
176	-0,0139288	176	0,0783193	176	0,5
177	-0,0355732	177	-0,0165754	177	0,5
178	-0,0174683	178	-0,119439	178	0,5
179	-0,0755008	179	0,043539	179	0,5
180	-0,00494002	180	0,0779628	180	0,5
181	-0,0932747	181	0,00621258	181	0,5
182	-0,0325175	182	0,0314703	182	0,5
183	-0,0133177	183	0,138535	183	0,5
184	-0,0241908	184	0,0280075	184	0,5
185	-0,0313462	185	0,0319795	185	0,5
186	-0,0737947	186	-0,10816	186	0,5
187	-0,0176211	187	0,0546402	187	0,5
188	-0,0275266	188	0,011865	188	0,5
189	0,0159405	189	0,0343474	189	0,5
190	0,0595858	190	0,0649266	190	0,5
191	0,00486363	191	0,0576955	191	0,5
192	0,0110259	192	0,00939526	192	0,5
193	-0,0802626	193	0,0186632	193	0,5
194	0,0165516	194	0,0112539	194	0,5
195	-0,120699	195	0,0138001	195	0,5
196	-0,12294	196	0,0615147	196	0,5
197	-0,0485344	197	0,0538509	197	0,5
198	-0,0273229	198	0,00473582	198	0,5
199	0,0127575	199	0,00710373	199	0,5
200	0,0313207	200	0,00137492	200	0,5
201	-0,0240126	201	0,115187	201	0,5
202	-0,0318045	202	0,0439973	202	0,5
203	-0,0185887	203	0,0295861	203	0,5
204	-0,0380432	204	-0,0678801	204	0,5
205	-0,0434161	205	0,0756203	205	0,5
206	0,0742276	206	-0,111292	206	0,5
207	0,0722414	207	-0,00305537	207	0,5
208	0,028316	208	-0,0811455	208	0,5
209	0,0153803	209	-0,00570335	209	0,5
210	0,0609608	210	-0,0183067	210	0,5
211	-0,0257187	211	-0,00595797	211	0,5
212	-0,0267117	212	0,0520686	212	0,5
213	-0,00870869	213	0,0817056	213	0,5
214	0,0222046	214	0,149891	214	0,5
215	0,0557916	215	-0,00850411	215	0,5
216	0,0536017	216	0,0991976	216	0,5
217	0,00257187	217	0,0785484	217	0,5
218	0,0758318	218	0,0294588	218	0,5
219	0,00718085	219	-0,00198599	219	0,5
220	-0,0464973	220	0,0586121	220	0,5
221	0,11581	221	0,116511	221	0,5
222	0,0733109	222	0,03725	222	0,5
223	0,0828344	223	-0,129293	223	0,5
224	0,0006366	224	0,119669	224	0,5
225	0,00338671	225	0,061693	225	0,5
226	0,0295892	226	0,0358242	226	0,5
227	0,0391382	227	0,0711391	227	0,5
228	0,104759	228	0,0884274	228	0,5
229	0,076392	229	0,00430298	229	0,5
230	0,047083	230	0,0233226	230	0,5
231	0,0373812	231	0,00234245	231	0,5
232	-0,0344783	232	0,0472309	232	0,5
233	0,0595858	233	0,0286695	233	0,5
234	0,0614701	234	0,089726	234	0,5
235	-0,068982	235	0,127231	235	0,5
236	0,0249547	236	0,0101846	236	0,5
237	0,101423	237	0,065614	237	0
238	-0,00939622	238	0,116079	238	0
239	0,0255149	239	0,0590959	239	0
240	-0,134908	240	0,0641882	240	0
241	0,0407933	241	0,0234499	241	0
242	0,0331541	242	0,097288	242	0
243	0,0204221	243	0,0438191	243	0
244	-0,0330523	244	0,0132654	244	0
245	0,0942678	245	0,0769189	245	0
246	5,09E-05	246	-0,0809418	246	0
247	5,09E-05	247	-0,0962186	247	0
248	0,0382469	248	-0,00455759	248	0
249	0,0789894	249	-0,0223806	249	0
250	0,0407933	250	0,0692805	250	0
251	0,0535254	251	0,0845573	251	0
252	-0,0330523	252	0,219503	252	0
253	-0,0101347	253	0,0158115	253	0
254	-0,0941659	254	0,0132654	254	0
255	-0,0203203	255	-0,00964987	255	0
256	0,0306077	256	0,0234499	256	0
257	0,333629	257	0,132934	257	0
258	0,216495	258	0,326441	258	0
259	3,40968	259	3,3538	259	0
260	9,29951	260	8,73889	260	0
261	9,16709	261	8,77199	261	0
262	9,24858	262	8,95276	262	0,5
263	9,162	263	8,81018	263	0,5
264	9,28678	264	8,80763	264	0,5
265	9,27404	265	8,67523	265	0,5
266	9,26131	266	8,80763	266	0,5
267	9,37081	267	8,81782	267	0,5
268	9,39372	268	8,82291	268	0,5
269	9,22057	269	8,88147	269	0,5
270	9,27659	270	8,79236	270	0,5
271	9,27914	271	8,88402	271	0,5
272	9,26895	272	8,94003	272	0,5
273	9,26386	273	8,93494	273	0,5
274	9,34789	274	8,82291	274	0,5
275	9,26386	275	8,87383	275	0,5
276	9,38099	276	8,84837	276	0,5
277	9,3428	277	8,78217	277	0,5
278	9,34025	278	8,81018	278	0,5
279	9,37081	279	8,78217	279	0,5
280	9,32243	280	8,91457	280	0,5
281	9,45484	281	8,87129	281	0,5
282	9,29951	282	8,87892	282	0,5
283	9,3377	283	8,68542	283	0,5
284	9,28168	284	8,84837	284	0,5
285	9,27404	285	8,92221	285	0,5
286	9,36317	286	8,84328	286	0,5
287	9,39118	287	8,78981	287	0,5
288	9,31224	288	8,92985	288	0,5
289	9,38863	289	8,86874	289	0,5
290	9,22821	290	8,88656	290	0,5
291	9,29951	291	8,91712	291	0,5
292	9,3377	292	8,91712	292	0,5
293	9,41155	293	9,03424	293	0,5
294	9,36826	294	8,92221	294	0,5
295	9,38863	295	8,90439	295	0,5
296	9,33261	296	8,86365	296	0,5
297	9,2664	297	8,91966	297	0,5
298	9,38863	298	8,88147	298	0,5
299	9,31479	299	8,91712	299	0,5
300	9,31733	300	8,90184	300	0,5
301	9,39372	301	8,86619	301	0,5
302	9,19765	302	8,90184	302	0,5
303	9,36062	303	8,81527	303	0,5
304	9,3428	304	8,89675	304	0,5
305	9,36062	305	8,77708	305	0,5
306	9,33261	306	8,87129	306	0,5
307	9,39627	307	8,77708	307	0,5
308	9,39882	308	8,73889	308	0,5
309	9,40136	309	8,97058	309	0,5
310	9,40136	310	8,97822	310	0,5
311	9,37081	311	8,93239	311	0,5
312	9,35807	312	8,76689	312	0,5
313	9,30715	313	8,85092	313	0,5
314	9,33516	314	8,94767	314	0,5
315	9,35807	315	8,89165	315	0,5
316	9,31988	316	8,88911	316	0,5
317	9,28168	317	8,88402	317	0,5
318	9,37081	318	8,87892	318	0,5
319	9,36571	319	8,85092	319	0,5
320	9,25367	320	8,78217	320	0,5
321	9,27914	321	8,89165	321	0,5
322	9,38863	322	8,93749	322	0,5
323	9,40391	323	8,95531	323	0,5
324	9,32752	324	8,85092	324	0,5
325	9,34025	325	8,84582	325	0,5
326	9,30969	326	8,85855	326	0,5
327	9,39627	327	8,89165	327	0,5
328	9,34025	328	8,8611	328	0,5
329	9,38354	329	8,90693	329	0,5
330	9,39118	330	8,91202	330	0,5
331	9,44465	331	8,95276	331	0,5
332	9,25877	332	8,85092	332	0,5
333	9,2664	333	8,87638	333	0,5
334	9,39372	334	8,90693	334	0,5
335	9,36826	335	8,83564	335	0,5
336	9,38609	336	8,82036	336	0,5
337	9,43447	337	8,90948	337	0,5
338	9,32497	338	8,93749	338	0,5
339	9,31988	339	8,89165	339	0,5
340	9,42173	340	8,85855	340	0,5
341	9,29187	341	8,98586	341	0,5
342	9,33261	342	8,88147	342	0,5
343	9,33006	343	8,83309	343	0,5
344	9,24603	344	8,79745	344	0,5
345	9,40646	345	9,2583	345	0,5
346	9,409	346	8,93239	346	0,5
347	9,34025	347	9,0266	347	0,5
348	9,30969	348	8,94003	348	0,5
349	9,2715	349	8,89675	349	0,5
350	9,27659	350	8,6294	350	0,5
351	9,34789	351	8,92985	351	0,5
352	9,35044	352	8,91712	352	0,5
353	9,27659	353	8,85855	353	0,5
354	9,3046	354	8,89929	354	0,5
355	9,25367	355	8,98332	355	0,5
356	9,35044	356	8,80763	356	0,5
357	9,42683	357	8,91202	357	0,5
358	9,26386	358	8,90948	358	0,5
359	9,26386	359	8,80254	359	0,5
360	9,45229	360	8,87892	360	0,5
361	9,29696	361	9,01642	361	0,5
362	9,30715	362	8,95276	362	0,5
363	9,38354	363	8,90184	363	0,5
364	9,33516	364	8,83309	364	0
365	9,26895	365	8,96804	365	0
366	1,0288	366	1,12847	366	0
367	0,0611646	367	0,0361806	367	0
368	0,0153293	368	-0,00201145	368	0
369	0,00769013	369	0,0310884	369	0
370	0,0178757	370	0,0438191	370	0
371	-0,0661555	371	-0,00455759	371	0
372	-0,0381451	372	0,0209038	372	0
373	0,0357005	373	-0,119134	373	0
374	0,0127829	374	0,0743727	374	0
375	0,089175	375	0,097288	375	0
376	0,122278	376	0,00817311	376	0
377	0,0688038	377	0,000534689	377	0
378	-0,0508771	378	0,0718266	378	0
379	0,0306077	379	0,0183577	379	0
380	0,0789894	380	0,0107192	380	0
381	5,09E-05	381	0,0259961	381	0
382	5,09E-05	382	0,173672	382	0
383	0,0255149	383	0,112565	383	0
384	-0,0279595	384	0,0387268	384	0
385	0,0407933	385	0,0310884	385	0
386	0,0331541	386	0,0107192	386	0
387	-0,0559699	387	0,0769189	387	0
388	-0,0508771	388	-0,0987648	388	0
389	0,0458861	389	-0,0809418	389	0
390	0,0280613	390	0,0514575	390	0
391	0,804714	391	0,250056	391	0
392	3,92915	392	1,79047	392	0
393	2,29436	393	1,26597	393	0
394	2,06518	394	1,18958	394	0,5
395	1,98115	395	1,10047	395	0,5
396	2,02444	396	1,23032	396	0,5
397	2,0881	397	1,2736	397	0,5
398	2,04481	398	1,16667	398	0,5
399	2,13648	399	1,17431	399	0,5
400	2,20014	400	1,28888	400	0,5
401	2,22306	401	1,26342	401	0,5
402	2,40385	402	1,28124	402	0,5
403	2,37584	403	1,33726	403	0,5
404	2,36311	404	1,3398	404	0,5
405	2,4777	405	1,60969	405	0,5
406	2,76799	406	1,45438	406	0,5
407	2,86475	407	1,51549	407	0,5
408	2,83165	408	1,58933	408	0,5
409	2,73489	409	1,36017	409	0,5
410	2,64067	410	1,46457	410	0,5
411	2,64831	411	1,49766	411	0,5
412	2,72979	412	1,56132	412	0,5
413	2,73998	413	1,44165	413	0,5
414	2,70688	414	1,47984	414	0,5
415	2,78327	415	1,42892	415	0,5
416	2,75271	416	1,46202	416	0,5
417	2,69414	417	1,43147	417	0,5
418	2,78072	418	1,5384	418	0,5
419	2,7629	419	1,45693	419	0,5
420	2,79091	420	1,48748	420	0,5
421	2,73489	421	1,4722	421	0,5
422	2,6916	422	1,39582	422	0,5
423	2,83165	423	1,51549	423	0
424	2,78072	424	1,53331	424	0
425	2,77054	425	1,51294	425	0
426	2,83165	426	1,56132	426	0
427	2,84947	427	1,33217	427	0,5
428	2,8673	428	1,52313	428	0,5
429	3,00735	429	1,5766	429	0,5
430	2,93096	430	1,4773	430	0,5
431	2,83165	431	1,53076	431	0,5
432	2,88512	432	1,56896	432	0,5
433	2,90549	433	1,53076	433	0,5
434	3,04045	434	1,59442	434	0,5
435	2,80618	435	1,6377	435	0,5
436	2,9004	436	1,54604	436	0,5
437	2,92332	437	1,55877	437	0,5
438	2,86475	438	1,52567	438	0,5
439	3,11175	439	1,49512	439	0,5
440	2,99207	440	1,4773	440	0,5
441	2,88003	441	1,53076	441	0,5
442	2,91059	442	1,46711	442	0,5
443	2,89786	443	1,30925	443	0,5
444	2,86221	444	1,63261	444	0,5
445	2,87239	445	1,51549	445	0,5
446	2,85202	446	1,56386	446	0,5
447	2,92077	447	1,49766	447	0,5
448	2,94369	448	1,54859	448	0,5
449	2,79855	449	1,5053	449	0,5
450	2,81128	450	1,51549	450	0,5
451	2,77563	451	1,4442	451	0,5
452	2,87748	452	1,56386	452	0,5
453	2,88258	453	1,39327	453	0,5
454	2,94369	454	1,50785	454	0,5
455	2,78836	455	1,39582	455	0,5
456	2,92332	456	1,48748	456	0,5
457	2,82401	457	1,5435	457	0,5
458	2,95897	458	1,55623	458	0,5
459	2,78072	459	1,55877	459	0,5
460	2,77817	460	1,55368	460	0,5
461	2,88003	461	1,56386	461	0,5
462	2,79855	462	1,46966	462	0,5
463	2,80364	463	1,37545	463	0,5
464	2,75016	464	1,22777	464	0,5
465	2,87239	465	1,52567	465	0,5
466	2,77054	466	1,50785	466	0,5
467	2,84183	467	1,60715	467	0,5
468	2,73998	468	1,39582	468	0,5
469	2,796	469	1,48493	469	0,5
470	2,79855	470	1,42128	470	0,5
471	2,78581	471	1,48748	471	0,5
472	2,78581	472	1,61479	472	0,5
473	2,96406	473	1,5104	473	0,5
474	2,79855	474	1,42383	474	0,5
475	2,7578	475	1,44929	475	0,5
476	2,77563	476	1,52567	476	0,5
477	2,70433	477	1,42383	477	0
478	2,74762	478	1,51803	478	0
479	0,0204221	479	0,00817311	479	0
480	0,0840822	480	0,0871034	480	0
481	0,0306077	481	-0,325371	481	0
482	0,00259733	482	-0,00964987	482	0
483	0,0407933	483	0,00817311	483	0
484	0,0484325	484	0,0438191	484	0
485	5,09E-05	485	0,0412729	485	0
486	-0,0534235	486	0,0718266	486	0
487	0,0204221	487	0,0259961	487	0
488	0,124825	488	0,0871034	488	0
489	-0,0330523	489	0,0158115	489	0
490	-0,0916195	490	0,0998341	490	0
491	0,0204221	491	-0,0503881	491	0
492	0,0611646	492	0,153303	492	0
493	0,0178757	493	0,0463652	493	0
494	0,0357005	494	0,061642	494	0
495	-0,0508771	495	-0,0172883	495	0
496	0,0306077	496	0,0310884	496	0
497	0,104453	497	-0,0249267	497	0
498	0,00259733	498	0,0565498	498	0
499	-0,0687019	499	0,140572	499	0
500	-0,0228667	500	-0,101311	500	0
501	0,0280613	501	0,0820112	501	0
502	-0,0126811	502	-0,00455759	502	0
503	0,0535254	503	-0,0198344	503	0
504	0,00259733	504	0,0361806	504	0
505	0,0942678	505	0,0361806	505	0
506	-0,0203203	506	-0,0402035	506	0
507	0,0458861	507	0,0107192	507	0
508	0,119732	508	0,0998341	508	0
509	-0,0279595	509	0,0896496	509	0
510	0,109546	510	-0,228618	510	0
511	0,0229685	511	0,117657	511	0
512	0,0382469	512	0,0336345	512	0
513	-0,0381451	513	0,0769189	513	0
514	-0,0126811	514	-0,0325651	514	0
515	-0,134908	515	-0,0631188	515	0
516	-0,0203203	516	0,0871034	516	0
517	0,0713502	517	0,0565498	517	0
518	-0,106898	518	-0,0631188	518	0
519	0,0535254	519	0,0820112	519	0
520	-0,0330523	520	0,117657	520	0
521	0,0280613	521	-0,0172883	521	0
522	0,00769013	522	0,00308083	522	0
523	0,063711	523	0,0820112	523	0
524	0,0255149	524	-0,00964987	524	0
525	0,0178757	525	-0,0605727	525	0
526	0,0688038	526	0,0463652	526	0
527	0,00514373	527	0,21441	527	0
528	0,0535254	528	0,0590959	528	0
529	0,0102365	529	0,00562697	529	0
530	-0,0126811	530	-0,0605727	530	0
531	-0,0254131	531	0,0590959	531	0
532	0,0306077	532	-0,030019	532	0
533	0,0789894	533	0,0565498	533	0
534	-0,0177739	534	0,0565498	534	0
535	-0,0228667	535	0,0132654	535	0
536	-0,0687019	536	-0,0198344	536	0
537	0,0102365	537	-0,18788	537	0
538	0,101907	538	0,0820112	538	0
539	0,0331541	539	0,0412729	539	0
540	-0,0839803	540	-0,0605727	540	0
541	0,109546	541	0,0641882	541	0
542	0,0993606	542	0,0285422	542	0
543	-0,0101347	543	-0,0147421	543	0
544	0,089175	544	-0,0809418	544	0
545	-0,0814339	545	0,0896496	545	0
546	0,0331541	546	0,0921957	546	0
547	-0,0559699	547	-0,0402035	547	0
548	-0,0636091	548	0,0463652	548	0
549	-0,0483307	549	0,0871034	549	0
550	0,0102365	550	0,0820112	550	0
551	0,0789894	551	0,0590959	551	0
552	0,0586182	552	-0,376294	552	0
553	0,0993606	553	0,0743727	553	0
554	0,0102365	554	-0,0172883	554	0
555	0,0738966	555	0,0361806	555	0
556	0,0407933	556	-0,0503881	556	0
557	3,81965	557	1,91014	557	0
558	4,46644	558	1,99671	558	0
559	4,49445	559	2,03745	559	0
560	3,44024	560	1,76246	560	0
561	3,48353	561	1,85158	561	0
562	2,46242	562	1,3729	562	0
563	2,21797	563	1,3398	563	0
564	2,30709	564	1,36017	564	0
565	2,13903	565	1,32453	565	0
566	2,41404	566	1,46711	566	0
567	2,30709	567	1,36527	567	0
568	2,26889	568	1,46202	568	0
569	2,302	569	1,49257	569	0
570	2,796	570	1,54095	570	0
571	3,06592	571	1,62497	571	0
572	2,98443	572	1,58423	572	0
573	2,72215	573	1,60969	573	0
574	2,63812	574	1,52822	574	0
575	2,78581	575	1,52567	575	0
576	2,70942	576	1,56641	576	0
577	2,73234	577	1,59951	577	0
578	2,63812	578	1,72173	578	0
579	2,77054	579	1,52058	579	0
580	2,6534	580	1,66571	580	0
581	2,71451	581	1,48239	581	0
582	2,61266	582	1,5384	582	0
583	2,68905	583	1,50785	583	0,5
584	2,59993	584	1,45947	584	0,5
585	2,62794	585	1,49766	585	0,5
586	2,6152	586	1,5384	586	0,5
587	2,63558	587	1,4722	587	0,5
588	2,64322	588	1,59187	588	0,5
589	2,62284	589	1,46711	589	0,5
590	2,66104	590	1,44929	590	0,5
591	2,71706	591	1,5384	591	0,5
592	2,73234	592	1,56641	592	0,5
593	2,77054	593	1,50785	593	0,5
594	2,78836	594	1,49003	594	0,5
595	2,70178	595	1,54859	595	0,5
596	2,80364	596	1,59696	596	0,5
597	2,82401	597	1,56641	597	0,5
598	2,87748	598	1,53076	598	0,5
599	2,96152	599	1,50785	599	0,5
600	2,92077	600	1,58169	600	0,5
601	2,94624	601	1,59442	601	0,5
602	2,95133	602	1,66316	602	0,5
603	2,94114	603	1,64025	603	0,5
604	3,06592	604	1,41619	604	0,5
605	2,91823	605	1,64789	605	0,5
606	2,99462	606	1,63006	606	0,5
607	3,01244	607	1,6377	607	0,5
608	3,05573	608	1,63006	608	0,5
609	3,03281	609	1,61733	609	0,5
610	2,99207	610	1,65043	610	0,5
611	3,03281	611	1,64534	611	0,5
612	2,94114	612	1,61988	612	0,5
613	2,99717	613	1,60715	613	0,5
614	2,9335	614	1,57914	614	0,5
615	2,95642	615	1,52822	615	0,5
616	2,9335	616	1,71409	616	0,5
617	2,92077	617	1,59696	617	0,5
618	2,96406	618	1,64534	618	0,5
619	2,97425	619	1,58933	619	0,5
620	2,87239	620	1,66571	620	0,5
621	2,95897	621	1,52313	621	0,5
622	2,94369	622	1,61988	622	0,5
623	2,98698	623	1,56896	623	0,5
624	2,94369	624	1,54859	624	0,5
625	3,00735	625	1,56132	625	0,5
626	2,88767	626	1,58423	626	0,5
627	3,00226	627	1,68099	627	0,5
628	2,9335	628	1,58169	628	0,5
629	2,96152	629	1,72682	629	0
630	0,0815358	630	0,0234499	630	0
631	0,0535254	631	-0,00964987	631	0
632	0,0560718	632	0,0387268	632	0
633	0,0280613	633	-0,0783956	633	0
634	-0,0203203	634	-0,0605727	634	0
635	-0,0941659	635	0,00817311	635	0
636	-0,0406915	636	-0,131865	636	0
637	-0,00504187	637	0,0438191	637	0
638	0,0255149	638	0,0361806	638	0
639	5,09E-05	639	0,0769189	639	0
640	0,076443	640	0,0158115	640	0
641	0,0204221	641	0,0412729	641	0
642	-0,0585163	642	0,00817311	642	0
643	0,0433397	643	0,120203	643	0
644	-0,0101347	644	0,0743727	644	0
645	-0,0814339	645	0,0412729	645	0
646	0,0586182	646	-0,030019	646	0
647	-0,0279595	647	-0,0427497	647	0
648	-0,0814339	648	0,0692805	648	0
649	-0,0457843	649	0,0361806	649	0
650	0,0789894	650	0,000534689	650	0
651	0,0280613	651	0,000534689	651	0
652	-0,00758828	652	-0,0351113	652	0
653	0,0484325	653	0,0336345	653	0
654	-0,0152275	654	-0,030019	654	0
655	-0,0712483	655	0,000534689	655	0
656	0,0204221	656	-0,00964987	656	0
657	-0,0406915	657	0,0514575	657	0
658	0,0280613	658	0,00308083	658	0
659	-0,00504187	659	-0,0198344	659	0
660	-0,0763411	660	0,0641882	660	0
661	-0,0432379	661	0,0514575	661	0
662	0,0153293	662	0,0310884	662	0
663	-0,0228667	663	-0,0223806	663	0
664	0,0357005	664	-0,0198344	664	0
665	0,0255149	665	-0,101311	665	0
666	-0,0559699	666	0,097288	666	0
667	0,0229685	667	0,0158115	667	0
668	0,114639	668	0,0565498	668	0
669	0,0204221	669	0,0132654	669	0
670	-0,0330523	670	0,0590959	670	0
671	-0,0483307	671	-0,0529342	671	0
672	-0,0228667	672	-0,0172883	672	0
673	-0,0559699	673	0,0234499	673	0
674	-0,0992587	674	-0,00201145	674	0
675	-0,0406915	675	-0,190426	675	0
676	-0,0101347	676	-0,0274728	676	0
677	-0,0687019	677	0,00817311	677	0
678	-0,11963	678	-0,0783956	678	0
679	-0,0916195	679	0,0667343	679	0
680	5,09E-05	680	-0,0223806	680	0
681	-0,0814339	681	0,0871034	681	0
682	-0,0712483	682	0,0947419	682	0
683	0,0509789	683	-0,0631188	683	0
684	0,0178757	684	-0,00455759	684	0
685	-0,00249547	685	0,0132654	685	0
686	0,0611646	686	-0,159872	686	0
687	-0,0228667	687	0,0361806	687	0
688	5,09E-05	688	0,0259961	688	0
689	-0,0228667	689	0,0438191	689	0
690	0,0127829	690	-0,0223806	690	0
691	-0,0406915	691	0,0565498	691	0
692	0,0586182	692	-0,0223806	692	0
693	-0,0101347	693	-0,0656649	693	0
694	0,0458861	694	0,0514575	694	0
695	-0,0534235	695	0,0489113	695	0
696	0,0586182	696	0,0285422	696	0
697	-0,0585163	697	0,0285422	697	0
698	-0,0254131	698	-0,0529342	698	0
699	-0,0687019	699	-0,0809418	699	0
700	-0,0126811	700	-0,0962186	700	0
701	-0,11963	701	0,0361806	701	0
702	0,0458861	702	-0,00455759	702	0
703	-0,0279595	703	0,23478	703	0
704	0,112093	704	-0,012196	704	0
705	0,0917214	705	0,0718266	705	0
706	-0,0737947	706	0,00308083	706	0
707	0,0509789	707	-0,0503881	707	0
708	0,0102365	708	0,21441	708	0
709	-0,0355987	709	-0,00201145	709	0
710	0,0560718	710	-0,101311	710	0
711	0,00514373	711	0,061642	711	0
712	0,0509789	712	-0,0147421	712	0
713	0,00514373	713	0,0183577	713	0
714	-0,0687019	714	0,0947419	714	0
715	0,0738966	715	0,00817311	715	0
716	0,0407933	716	0,079465	716	0
717	-0,0610627	717	-0,124226	717	0
718	0,114639	718	0,000534689	718	0
719	-0,0534235	719	-0,0605727	719	0
720	0,00769013	720	-0,0376574	720	0
721	-0,0814339	721	0,0412729	721	0
722	0,0255149	722	0,0489113	722	0
723	-0,0381451	723	-0,103857	723	0
724	-0,0737947	724	-0,203156	724	0
725	-0,124723	725	-0,0605727	725	0
726	0,0127829	726	-0,0503881	726	0
727	-0,00249547	727	-0,131865	727	0
728	0,0102365	728	0,0310884	728	0
729	-0,0228667	729	-0,0656649	729	0
730	0,193577	730	-0,0172883	730	0
731	0,0407933	731	-0,012196	731	0
732	3,45552	732	1,78029	732	0
733	4,48172	733	2,25896	733	0
734	4,14559	734	2,15457	734	0
735	4,3493	735	2,27933	735	0
736	3,79164	736	1,99162	736	0
737	2,78327	737	1,61479	737	0
738	2,68905	738	1,73191	738	0
739	2,65085	739	1,51549	739	0
740	2,57446	740	1,60715	740	0
741	2,51335	741	1,23796	741	0
742	2,6203	742	1,5384	742	0
743	2,6534	743	1,46457	743	0
744	2,71706	744	1,39582	744	0
745	2,79345	745	1,63006	745	0
746	2,62539	746	1,56896	746	0
747	2,88258	747	1,60969	747	0
748	2,99207	748	1,70645	748	0
749	2,94369	749	1,72682	749	0
750	3,02518	750	1,72173	750	0
751	2,95388	751	1,34744	751	0
752	3,03791	752	1,63516	752	0
753	2,90549	753	1,63006	753	0
754	2,95388	754	1,55113	754	0
755	2,95897	755	1,70899	755	0,5
756	3,03281	756	1,75737	756	0,5
757	3,09138	757	1,75482	757	0,5
758	3,04555	758	1,69626	758	0,5
759	3,05319	759	1,71154	759	0,5
760	3,06592	760	1,6708	760	0,5
761	3,09393	761	1,74209	761	0,5
762	3,13722	762	1,87195	762	0,5
763	3,10666	763	1,79047	763	0,5
764	3,18815	764	1,86431	764	0,5
765	3,27727	765	1,74973	765	0,5
766	3,17287	766	1,78538	766	0,5
767	3,24417	767	1,82866	767	0,5
768	3,17796	768	1,72173	768	0
769	3,20597	769	1,82357	769	0
770	3,30273	770	1,79047	770	0
771	3,23653	771	1,72682	771	0
772	3,25181	772	1,86431	772	0
773	3,18305	773	1,81084	773	0
774	3,19324	774	1,84649	774	0
775	3,26199	775	1,79556	775	0
776	3,25435	776	1,70899	776	0
777	3,1856	777	1,80066	777	0
778	3,19578	778	1,80829	778	0
779	3,21106	779	1,9025	779	0
780	3,16777	780	1,81593	780	0
781	3,39186	781	1,85158	781	0
782	3,20342	782	1,83376	782	0,5
783	3,17796	783	1,90505	783	0,5
784	3,17032	784	1,78029	784	0,5
785	3,26199	785	1,61224	785	0,5
786	3,23653	786	1,67844	786	0,5
787	3,2569	787	1,88977	787	0,5
788	3,1143	788	1,86176	788	0,5
789	3,18051	789	1,76246	789	0,5
790	3,09902	790	1,73446	790	0,5
791	3,16777	791	1,75228	791	0,5
792	3,14995	792	1,80829	792	0,5
793	3,13467	793	1,63516	793	0,5
794	3,02518	794	1,79047	794	0,5
795	3,17032	795	1,79302	795	0,5
796	3,18051	796	1,82612	796	0,5
797	3,16523	797	1,75992	797	0,5
798	3,24671	798	1,72427	798	0,5
799	3,17541	799	1,72173	799	0,5
800	3,16777	800	1,79556	800	0,5
801	3,11685	801	1,84139	801	0,5
802	3,14231	802	1,72173	802	0,5
803	3,10666	803	1,72936	803	0,5
804	3,08374	804	1,59951	804	0,5
805	3,13722	805	1,74973	805	0,5
806	3,07101	806	1,82357	806	0,5
807	2,99717	807	1,87704	807	0,5
808	3,0761	808	1,74719	808	0,5
809	3,05319	809	1,77519	809	0,5
810	2,99971	810	1,76246	810	0,5
811	3,1474	811	1,65807	811	0,5
812	3,08374	812	1,7701	812	0,5
813	2,92077	813	1,65807	813	0,5
814	3,03536	814	1,72682	814	0,5
815	3,00735	815	1,38309	815	0,5
816	2,9717	816	1,74973	816	0,5
817	3,02518	817	1,73446	817	0,5
818	2,94878	818	1,77265	818	0,5
819	2,96152	819	1,69881	819	0,5
820	2,92841	820	1,74464	820	0,5
821	3,00735	821	1,58169	821	0,5
822	3,03536	822	1,72682	822	0,5
823	3,11175	823	1,70136	823	0,5
824	3,03027	824	1,68608	824	0
825	0,122278	825	0,122749	825	0
826	-0,0330523	826	0,0387268	826	0
827	0,0586182	827	0,0896496	827	0
828	-0,0890731	828	0,13548	828	0
829	0,0102365	829	-0,0223806	829	0
830	-0,114537	830	-0,0987648	830	0
831	0,0280613	831	0,00308083	831	0
832	-0,114537	832	-0,131865	832	0
833	0,0204221	833	0,0387268	833	0
834	-0,127269	834	-0,0198344	834	0
835	0,0204221	835	0,0209038	835	0
836	-0,0101347	836	0,0310884	836	0
837	-0,0355987	837	-0,103857	837	0
838	0,0407933	838	0,061642	838	0
839	-0,0101347	839	-0,0452958	839	0
840	-0,0254131	840	-0,0529342	840	0
841	0,00514373	841	-0,0911263	841	0
842	-0,150187	842	-0,00201145	842	0
843	-0,0457843	843	0,0692805	843	0
844	-0,00249547	844	-0,0147421	844	0
845	0,101907	845	0,0412729	845	0
846	-0,0101347	846	0,107473	846	0
847	-0,0152275	847	-0,00964987	847	0
848	-0,0916195	848	-0,0605727	848	0
849	0,0382469	849	0,0438191	849	0
850	0,00769013	850	-0,20061	850	0
851	0,076443	851	0,0667343	851	0
852	0,089175	852	-0,00964987	852	0
853	-0,109444	853	0,125296	853	0
854	0,0458861	854	-0,0733034	854	0
855	-0,0101347	855	-0,0223806	855	0
856	0,0306077	856	-0,00455759	856	0
857	0,089175	857	-0,0529342	857	0
858	0,0306077	858	-0,0325651	858	0
859	0,0458861	859	0,0463652	859	0
860	0,101907	860	-0,030019	860	0
861	0,0255149	861	0,0209038	861	0
862	0,0280613	862	0,0896496	862	0
863	-0,0152275	863	0,0209038	863	0
864	0,0586182	864	-0,0172883	864	0
865	0,0331541	865	-0,131865	865	0
866	-0,0177739	866	-0,030019	866	0
867	0,00514373	867	0,00308083	867	0
868	0,0662574	868	0,00308083	868	0
869	0,0738966	869	0,0947419	869	0
870	-0,0763411	870	-0,0198344	870	0
871	0,0204221	871	-0,0376574	871	0
872	-0,00249547	872	-0,012196	872	0
873	0,0331541	873	-0,114042	873	0
874	0,107	874	0,0412729	874	0
875	0,0662574	875	0,0540036	875	0
876	0,00514373	876	0,0107192	876	0
877	0,076443	877	-0,103857	877	0
878	0,00769013	878	-0,162418	878	0
879	-0,0203203	879	-0,0503881	879	0
880	-0,0432379	880	-0,00964987	880	0
881	0,0382469	881	-0,0503881	881	0
882	-0,0254131	882	0,150757	882	0
883	0,0280613	883	0,143119	883	0
884	-0,0101347	884	0,0132654	884	0
885	-0,0355987	885	-0,0402035	885	0
886	0,0178757	886	-0,00455759	886	0
887	0,0611646	887	-0,0936725	887	0
888	-0,00249547	888	-0,030019	888	0
889	-0,0406915	889	-0,0325651	889	0
890	0,0509789	890	-0,101311	890	0
891	-0,0228667	891	-0,00964987	891	0
892	0,0407933	892	-0,00964987	892	0
893	0,0738966	893	-0,0503881	893	0
894	0,0255149	894	0,0209038	894	0
895	-0,0254131	895	-0,0809418	895	0
896	0,0509789	896	-0,0860341	896	0
897	0,0407933	897	-0,0503881	897	0
898	0,0382469	898	-0,111495	898	0
899	-0,0610627	899	-0,0503881	899	0
900	0,107	900	0,0158115	900	0
901	-0,0508771	901	-0,0580265	901	0
902	-0,0559699	902	-0,101311	902	0
903	-0,0967123	903	-0,0325651	903	0
904	0,0993606	904	0,104926	904	0
905	0,114639	905	0,10238	905	0
906	1,02625	906	0,290795	906	0
907	3,54719	907	2,399	907	0
908	2,92587	908	2,10619	908	0
909	2,91568	909	1,99671	909	0
910	3,02008	910	2,00689	910	0,5
911	2,9335	911	2,14948	911	0,5
912	3,07101	912	2,05272	912	0,5
913	3,14486	913	2,17239	913	0,5
914	3,24671	914	2,12147	914	0,5
915	3,16523	915	2,09092	915	0,5
916	3,2187	916	2,09601	916	0,5
917	3,12449	917	2,1011	917	0,5
918	3,17287	918	2,24623	918	0,5
919	3,03281	919	2,09346	919	0,5
920	3,12194	920	2,12656	920	0,5
921	3,0812	921	2,20549	921	0,5
922	3,16268	922	2,09601	922	0,5
923	3,08629	923	1,98143	923	0,5
924	3,07356	924	2,08073	924	0,5
925	3,19069	925	2,2004	925	0,5
926	3,14486	926	2,1011	926	0,5
927	3,24926	927	2,15966	927	0,5
928	3,16523	928	2,15966	928	0,5
929	3,12958	929	2,27933	929	0,5
930	3,19069	930	2,13929	930	0,5
931	3,11939	931	2,01199	931	0,5
932	3,10157	932	2,18767	932	0,5
933	3,12958	933	2,15457	933	0,5
934	3,14486	934	2,03999	934	0,5
935	3,10157	935	2,12656	935	0,5
936	2,96152	936	2,15457	936	0,5
937	3,08629	937	2,14184	937	0,5
938	3,15504	938	2,08837	938	0,5
939	3,10666	939	2,13929	939	0,5
940	3,10666	940	2,17748	940	0,5
941	3,01499	941	2,08582	941	0,5
942	3,12703	942	1,81339	942	0,5
943	3,16777	943	2,13165	943	0,5
944	3,1525	944	2,21313	944	0,5
945	3,09393	945	2,09855	945	0,5
946	3,11685	946	2,15202	946	0,5
947	3,15759	947	2,2004	947	0,5
948	3,12703	948	2,14184	948	0,5
949	3,11685	949	2,08837	949	0,5
950	3,17032	950	2,12147	950	0,5
951	3,10157	951	2,11638	951	0,5
952	3,13976	952	2,02726	952	0,5
953	3,0812	953	1,99671	953	0,5
954	3,07865	954	2,12147	954	0,5
955	3,15759	955	2,12402	955	0,5
956	3,04809	956	2,12656	956	0,5
957	2,99971	957	2,07309	957	0,5
958	3,10921	958	2,10874	958	0,5
959	3,22889	959	2,09855	959	0,5
960	3,06083	960	2,18258	960	0,5
961	3,04809	961	2,08328	961	0,5
962	3,05319	962	2,11383	962	0,5
963	3,13722	963	2,17494	963	0,5
964	3,06083	964	2,14693	964	0,5
965	3,05828	965	2,05527	965	0,5
966	3,15759	966	2,19021	966	0,5
967	3,17541	967	2,09855	967	0,5
968	3,0812	968	2,17494	968	0,5
969	3,16013	969	2,12656	969	0,5
970	3,15759	970	2,32516	970	0,5
971	3,20597	971	2,07055	971	0,5
972	3,17796	972	2,18512	972	0,5
973	3,04555	973	2,08328	973	0,5
974	3,1474	974	2,08328	974	0,5
975	3,1143	975	2,14438	975	0,5
976	3,15759	976	2,16985	976	0
977	0,272516	977	0,163488	977	0
978	0,0255149	978	0,0412729	978	0
979	-0,0254131	979	-0,243895	979	0
980	-0,0305059	980	-0,307548	980	0
981	-0,0330523	981	-0,0580265	981	0
982	-0,0687019	982	-0,0402035	982	0
983	0,0306077	983	-0,00201145	983	0
984	-0,00504187	984	-0,0503881	984	0
985	-0,0279595	985	-0,241349	985	0
986	-0,00504187	986	0,0310884	986	0
987	-0,0890731	987	0,0158115	987	0
988	-0,0203203	988	-0,106403	988	0
989	-0,0330523	989	-0,0860341	989	0
990	-0,0737947	990	-0,012196	990	0
991	-0,0203203	991	-0,0758495	991	0
992	-0,111991	992	-0,144595	992	0
993	0,00514373	993	0,117657	993	0
994	-0,0839803	994	0,0158115	994	0
995	-0,106898	995	-0,101311	995	0
996	-0,124723	996	0,0310884	996	0
997	-0,0967123	997	0,0438191	997	0
998	-0,0101347	998	-0,00964987	998	0
999	-0,0712483	999	-0,0605727	999	0
1000	0,00769013	1000	-0,0809418	1000	0
1001	-0,0508771	1001	0,0438191	1001	0
1002	-0,0534235	1002	-0,0809418	1002	0
1003	-0,0432379	1003	-0,0656649	1003	0
1004	-0,00758828	1004	0,000534689	1004	0
1005	-0,0916195	1005	0,0158115	1005	0
1006	-0,0763411	1006	-0,0325651	1006	0
1007	-0,0941659	1007	0,0310884	1007	0
1008	-0,0279595	1008	-0,129318	1008	0
1009	0,0586182	1009	-0,0911263	1009	0
1010	0,0509789	1010	0,0438191	1010	0
1011	-0,0788875	1011	-0,157326	1011	0
1012	-0,0432379	1012	0,00817311	1012	0
1013	0,0535254	1013	-0,131865	1013	0
1014	-0,0941659	1014	-0,0631188	1014	0
1015	-0,0712483	1015	0,0463652	1015	0
1016	-0,0101347	1016	-0,0376574	1016	0
1017	0,0942678	1017	0,00308083	1017	0
1018	0,0127829	1018	-0,00201145	1018	0
1019	-0,0330523	1019	-0,012196	1019	0
1020	-0,0534235	1020	-0,0733034	1020	0
1021	-0,0941659	1021	-0,00710373	1021	0
1022	-0,0203203	1022	-0,0402035	1022	0
1023	0,0153293	1023	-0,12168	1023	0
1024	-0,0152275	1024	-0,0325651	1024	0
1025	-0,0763411	1025	-0,0885802	1025	0
1026	-0,0839803	1026	0,00308083	1026	0
1027	0,0178757	1027	0,0489113	1027	0
1028	0,089175	1028	-0,00201145	1028	0
1029	0,00769013	1029	-0,0707572	1029	0
1030	-0,0636091	1030	-0,0554804	1030	0
1031	5,09E-05	1031	-0,0503881	1031	0
1032	0,0357005	1032	-0,0172883	1032	0
1033	-0,0508771	1033	0,000534689	1033	0
1034	0,0102365	1034	-0,0529342	1034	0
1035	-0,0203203	1035	0,112565	1035	0
1036	-0,0661555	1036	-0,0580265	1036	0
1037	-0,0126811	1037	0,107473	1037	0
1038	-0,0763411	1038	-0,0631188	1038	0
1039	-0,0152275	1039	-0,0172883	1039	0
1040	-0,0254131	1040	-0,0223806	1040	0
1041	-0,0534235	1041	-0,0503881	1041	0
1042	0,0382469	1042	-0,103857	1042	0
1043	-0,00504187	1043	-0,0631188	1043	0
1044	-0,0279595	1044	-0,0987648	1044	0
1045	-0,00758828	1045	-0,00964987	1045	0
1046	-0,0330523	1046	-0,152234	1046	0
1047	-0,0687019	1047	0,0234499	1047	0
1048	-0,0279595	1048	-0,0427497	1048	0
1049	-0,0177739	1049	-0,0834879	1049	0
1050	-0,0610627	1050	-0,131865	1050	0
1051	0,0586182	1051	-0,0172883	1051	0
1052	5,09E-05	1052	-0,142049	1052	0
1053	0,0306077	1053	0,0387268	1053	0
1054	0,0153293	1054	0,0412729	1054	0
1055	-0,0432379	1055	-0,147141	1055	0
1056	-0,0406915	1056	-0,0631188	1056	0
1057	-0,0381451	1057	-0,269356	1057	0
1058	-0,0330523	1058	-0,00201145	1058	0
1059	-0,0279595	1059	-0,0733034	1059	0
1060	0,0280613	1060	-0,0911263	1060	0
1061	-0,0305059	1061	-0,0198344	1061	0
1062	-0,0101347	1062	0,0540036	1062	0
1063	0,0458861	1063	-0,030019	1063	0
1064	0,0458861	1064	-0,00201145	1064	0
1065	-0,104352	1065	0,0514575	1065	0
1066	0,0255149	1066	0,000534689	1066	0
1067	-0,0814339	1067	-0,0962186	1067	0
1068	0,0357005	1068	-0,0376574	1068	0
1069	-0,00504187	1069	-0,0707572	1069	0
1070	0,0153293	1070	-0,0605727	1070	0
1071	0,0204221	1071	-0,185334	1071	0
1072	0,0102365	1072	-0,208249	1072	0
1073	-0,0126811	1073	-0,0172883	1073	0
1074	0,0611646	1074	-0,0987648	1074	0
1075	0,0229685	1075	-0,0351113	1075	0
1076	-0,0279595	1076	0,0285422	1076	0
1077	0,0357005	1077	0,0209038	1077	0
1078	0,295433	1078	0,344264	1078	0
1079	7,92445	1079	7,33342	1079	0
1080	8,25548	1080	7,70261	1080	0
1081	8,43373	1081	7,93431	1081	0
1082	8,58906	1082	8,11508	1082	0
1083	8,66545	1083	8,18637	1083	0
1084	8,80551	1084	8,22966	1084	0
1085	8,78513	1085	8,3035	1085	0
1086	8,76986	1086	8,25767	1086	0
1087	8,77495	1087	8,23984	1087	0,5
1088	8,7775	1088	8,17619	1088	0,5
1089	8,80551	1089	8,25003	1089	0,5
1090	8,79023	1090	8,36206	1090	0,5
1091	8,83606	1091	8,2373	1091	0,5
1092	8,84116	1092	8,31877	1092	0,5
1093	8,85643	1093	8,29586	1093	0,5
1094	8,86407	1094	8,31368	1094	0,5
1095	8,84116	1095	8,3315	1095	0,5
1096	8,86917	1096	8,65741	1096	0,5
1097	8,86153	1097	8,38752	1097	0,5
1098	8,86662	1098	8,35951	1098	0,5
1099	8,81824	1099	8,3646	1099	0,5
1100	8,74949	1100	8,28822	1100	0,5
1101	8,86917	1101	8,49446	1101	0,5
1102	8,92773	1102	8,07944	1102	0,5
1103	8,87171	1103	8,30095	1103	0,5
1104	8,8819	1104	8,4028	1104	0,5
1105	8,87935	1105	8,32641	1105	0,5
1106	8,75458	1106	8,19401	1106	0,5
1107	8,88699	1107	8,40025	1107	0,5
1108	8,86153	1108	8,37988	1108	0,5
1109	8,84625	1109	8,38243	1109	0,5
1110	8,83352	1110	8,2984	1110	0,5
1111	8,80041	1111	8,3315	1111	0,5
1112	8,85643	1112	8,41043	1112	0,5
1113	9,00413	1113	8,28058	1113	0,5
1114	8,84116	1114	8,34169	1114	0,5
1115	8,82842	1115	8,2704	1115	0,5
1116	8,80805	1116	8,31368	1116	0,5
1117	8,88954	1117	8,31113	1117	0,5
1118	8,78004	1118	8,3366	1118	0,5
1119	8,83097	1119	8,35697	1119	0,5
1120	8,85134	1120	8,2984	1120	0,5
1121	8,92264	1121	8,36715	1121	0,5
1122	8,85134	1122	8,29586	1122	0,5
1123	8,87681	1123	8,43335	1123	0,5
1124	8,90227	1124	8,2373	1124	0,5
1125	8,78513	1125	8,24748	1125	0,5
1126	8,61453	1126	8,06416	1126	0,5
1127	8,37516	1127	7,80191	1127	0,5
1128	8,12816	1128	7,57785	1128	0,5
1129	7,9601	1129	7,41235	1129	0,5
1130	7,86334	1130	7,39707	1130	0,5
1131	7,8888	1131	7,37161	1131	0,5
1132	7,77421	1132	7,41999	1132	0,5
1133	7,90663	1133	7,25703	1133	0,5
1134	7,91681	1134	7,47855	1134	0,5
1135	7,83023	1135	7,43781	1135	0,5
1136	7,84297	1136	7,12463	1136	0,5
1137	7,81496	1137	7,34869	1137	0,5
1138	7,81241	1138	7,44545	1138	0,5
1139	7,95246	1139	7,49892	1139	0
1140	7,90917	1140	7,33087	1140	0
1141	7,8557	1141	7,4098	1141	0
1142	7,88371	1142	7,38179	1142	0
1143	7,79204	1143	7,37925	1143	0
1144	0,463496	1144	0,530132	1144	0
1145	7,40244	1145	6,99733	1145	0
1146	7,36934	1146	7,07371	1146	0
1147	7,42536	1147	6,91585	1147	0
1148	7,35915	1148	6,90567	1148	0
1149	7,28276	1149	6,9846	1149	0
1150	7,42281	1150	6,90312	1150	0
1151	0,534795	1151	0,438471	1151	0
1152	2,27653	1152	2,11892	1152	0
1153	8,7393	1153	8,3697	1153	0
1154	8,72402	1154	8,27803	1154	0
1155	8,93792	1155	8,37988	1155	0
1156	8,85134	1156	8,15073	1156	0
1157	8,80296	1157	8,41807	1157	0
1158	8,90227	1158	8,39007	1158	0
1159	8,79023	1159	8,46136	1159	0
1160	8,88444	1160	8,34678	1160	0
1161	8,94301	1161	8,40789	1161	0
1162	8,89972	1162	8,40534	1162	0,5
1163	8,81569	1163	8,32896	1163	0,5
1164	8,84116	1164	8,34169	1164	0,5
1165	8,9532	1165	8,32641	1165	0,5
1166	8,86662	1166	8,45372	1166	0,5
1167	8,88444	1167	8,43335	1167	0,5
1168	8,915	1168	8,36715	1168	0,5
1169	8,84879	1169	8,49446	1169	0,5
1170	8,92519	1170	8,34169	1170	0,5
1171	8,87681	1171	8,26276	1171	0,5
1172	8,90736	1172	8,47918	1172	0,5
1173	8,94556	1173	8,42826	1173	0,5
1174	8,915	1174	8,51483	1174	0,5
1175	9,00922	1175	8,55556	1175	0,5
1176	8,84879	1176	8,42062	1176	0,5
1177	9,00667	1177	8,33405	1177	0,5
1178	8,80551	1178	8,48173	1178	0,5
1179	8,80041	1179	8,38243	1179	0,5
1180	8,91755	1180	8,38243	1180	0,5
1181	8,89208	1181	8,55302	1181	0,5
1182	8,92264	1182	8,58103	1182	0,5
1183	8,94301	1183	8,47663	1183	0,5
1184	8,92773	1184	8,26021	1184	0,5
1185	9,00158	1185	8,54538	1185	0,5
1186	8,88699	1186	8,48427	1186	0,5
1187	9,02959	1187	8,4639	1187	0,5
1188	8,96084	1188	8,40534	1188	0,5
1189	8,97357	1189	8,38752	1189	0,5
1190	8,80296	1190	8,3366	1190	0,5
1191	8,96084	1191	8,43335	1191	0,5
1192	8,94047	1192	8,38752	1192	0,5
1193	8,915	1193	8,55556	1193	0,5
1194	8,8106	1194	8,47154	1194	0,5
1195	8,89208	1195	8,45626	1195	0,5
1196	8,90991	1196	8,49955	1196	0,5
1197	8,98375	1197	8,37733	1197	0,5
1198	8,85643	1198	8,38752	1198	0,5
1199	8,96084	1199	8,44608	1199	0,5
1200	8,91755	1200	8,42571	1200	0,5
1201	8,90482	1201	8,42571	1201	0,5
1202	8,81315	1202	8,42571	1202	0,5
1203	8,9481	1203	8,46645	1203	0,5
1204	8,78768	1204	8,01324	1204	0,5
1205	8,88444	1205	8,4359	1205	0,5
1206	8,90482	1206	8,45372	1206	0,5
1207	8,87681	1207	8,41807	1207	0,5
1208	8,90991	1208	8,38497	1208	0,5
1209	8,89208	1209	8,54793	1209	0,5
1210	8,87426	1210	8,45372	1210	0,5
1211	8,83606	1211	8,41553	1211	0,5
1212	8,94047	1212	8,46645	1212	0,5
1213	8,81315	1213	8,37733	1213	0,5
1214	8,98375	1214	8,39516	1214	0,5
1215	8,83861	1215	8,42316	1215	0,5
1216	8,8819	1216	8,42316	1216	0,5
1217	8,92264	1217	8,4028	1217	0,5
1218	8,96593	1218	8,29331	1218	0,5
1219	8,85134	1219	8,46645	1219	0,5
1220	8,88954	1220	8,41807	1220	0,5
1221	8,84116	1221	8,34423	1221	0,5
1222	8,89208	1222	8,44608	1222	0,5
1223	8,95574	1223	8,51992	1223	0,5
1224	8,94047	1224	8,40025	1224	0,5
1225	8,8819	1225	8,39516	1225	0,5
1226	9,01431	1226	8,47663	1226	0,5
1227	8,93028	1227	8,42316	1227	0,5
1228	8,85643	1228	8,46136	1228	0,5
1229	8,9532	1229	8,49446	1229	0,5
1230	8,96338	1230	8,56575	1230	0,5
1231	9,0194	1231	8,38752	1231	0,5
1232	8,95065	1232	8,48427	1232	0,5
1233	9,04996	1233	8,48427	1233	0,5
1234	8,87935	1234	8,41043	1234	0,5
1235	8,94047	1235	8,55556	1235	0,5
1236	8,8106	1236	8,45626	1236	0,5
1237	8,93792	1237	8,46645	1237	0,5
1238	8,96338	1238	8,47663	1238	0,5
1239	8,96848	1239	8,42316	1239	0,5
1240	8,90736	1240	8,55811	1240	0,5
1241	8,86407	1241	8,4639	1241	0,5
1242	8,83097	1242	8,41298	1242	0,5
1243	8,85389	1243	8,41043	1243	0,5
1244	8,85643	1244	8,45881	1244	0,5
1245	8,89208	1245	8,34933	1245	0,5
1246	8,90482	1246	8,52501	1246	0,5
1247	8,94047	1247	8,49446	1247	0,5
1248	8,98375	1248	8,47154	1248	0,5
1249	8,86917	1249	8,47154	1249	0,5
1250	8,92009	1250	8,41807	1250	0,5
1251	8,91245	1251	8,469	1251	0,5
1252	8,99139	1252	8,41043	1252	0,5
1253	8,92264	1253	8,39007	1253	0,5
1254	9,00413	1254	8,45626	1254	0,5
1255	8,9532	1255	8,45372	1255	0,5
1256	8,85134	1256	8,40025	1256	0,5
1257	8,96338	1257	8,49955	1257	0,5
1258	8,85389	1258	8,35951	1258	0,5
1259	8,95065	1259	8,50973	1259	0,5
1260	8,91245	1260	8,4028	1260	0,5
1261	8,92264	1261	8,45626	1261	0,5
1262	8,83097	1262	8,38752	1262	0,5
1263	8,9863	1263	8,40534	1263	0,5
1264	8,89718	1264	8,39007	1264	0,5
1265	9,0245	1265	8,48173	1265	0,5
1266	8,93028	1266	8,5021	1266	0,5
1267	8,85134	1267	8,29586	1267	0,5
1268	8,74694	1268	8,48173	1268	0,5
1269	8,83606	1269	8,48427	1269	0
1270	0,122278	1270	0,0718266	1270	0
1271	-0,0330523	1271	0,0896496	1271	0
1272	0,0357005	1272	0,00817311	1272	0
1273	-0,0254131	1273	-0,0656649	1273	0
1274	-0,106898	1274	-0,0376574	1274	0
1275	-0,0203203	1275	-0,0325651	1275	0
1276	-0,104352	1276	-0,0223806	1276	0
1277	0,0993606	1277	-0,0554804	1277	0
1278	-0,0432379	1278	0,173672	1278	0
1279	-0,0228667	1279	-0,0427497	1279	0
1280	-0,0534235	1280	-0,0198344	1280	0
1281	-0,0559699	1281	0,00308083	1281	0
1282	-0,0305059	1282	0,0871034	1282	0
1283	-0,0406915	1283	-0,0274728	1283	0
1284	0,00769013	1284	0,0234499	1284	0
1285	-0,0203203	1285	-0,20061	1285	0
1286	0,0458861	1286	-0,106403	1286	0
1287	-0,0381451	1287	-0,012196	1287	0
1288	-0,0381451	1288	-0,108949	1288	0
1289	0,0153293	1289	-0,0325651	1289	0
1290	0,0509789	1290	-0,0402035	1290	0
1291	-0,0355987	1291	-0,0249267	1291	0
1292	-0,101805	1292	-0,111495	1292	0
1293	-0,0152275	1293	-0,00710373	1293	0
1294	0,0357005	1294	-0,0172883	1294	0
1295	-0,0610627	1295	0,0336345	1295	0
1296	-0,0788875	1296	0,0132654	1296	0
1297	0,0713502	1297	-0,0274728	1297	0
1298	0,0357005	1298	-0,0733034	1298	0
1299	0,0229685	1299	-0,106403	1299	0
1300	-0,0152275	1300	0,0234499	1300	0
1301	-0,0228667	1301	-0,0249267	1301	0
1302	-0,0534235	1302	-0,12168	1302	0
1303	0,0204221	1303	0,0310884	1303	0
1304	-0,0254131	1304	-0,129318	1304	0
1305	0,00769013	1305	0,0590959	1305	0
1306	0,00259733	1306	0,0209038	1306	0
1307	-0,111991	1307	-0,0325651	1307	0
1308	-0,0788875	1308	-0,00201145	1308	0
1309	-0,0381451	1309	0,0107192	1309	0
1310	5,09E-05	1310	0,00817311	1310	0
1311	-0,0355987	1311	-0,030019	1311	0
1312	-0,00249547	1312	0,0107192	1312	0
1313	-0,0406915	1313	-0,0274728	1313	0
1314	-0,0254131	1314	0,0361806	1314	0
1315	-0,0432379	1315	-0,0427497	1315	0
1316	-0,0432379	1316	0,0590959	1316	0
1317	-0,0687019	1317	-0,144595	1317	0
