# Supplementary material for: A study of concentration changes of Protoporphyrin IX and Coproporphyrin III in mixed samples mimicking conditions inside cancer cells for Photodynamic Therapy
Source: PLoS One. 2018 Aug 31;13(8):e0202349. doi: 10.1371/journal.pone.0202349 (PMC6118380; doi:10.1371/journal.pone.0202349)
Supplement: S9 Data — (TXT) [file pone.0202349.s009.txt]

Time - Photodiode 1	Amplitude - Photodiode 1	Time - Photodiode 2	Amplitude - Photodiode 2	Time - Flag	Amplitude - Flag
0	0,315818	0	0,889894	0	0
1	0,305632	1	0,770226	1	0
2	0,272529	2	0,902625	2	0
3	0,203776	3	0,772772	3	0
4	0,236879	4	0,765133	4	0
5	0,127384	5	0,84661	5	0
6	0,170673	6	0,790595	6	0
7	0,137569	7	0,902625	7	0
8	0,206322	8	0,823695	8	0
9	0,219054	9	0,951002	9	0
10	0,280168	10	0,55635	10	0
11	0,206322	11	0,66838	11	0
12	0,16558	12	0,951002	12	0
13	0,224147	13	0,828787	13	0
14	0,313271	14	0,782956	14	0
15	0,206322	15	0,826241	15	0
16	0,382024	16	0,854248	16	0
17	0,206322	17	0,87971	17	0
18	0,275075	18	0,866979	18	0
19	0,198683	19	0,874617	19	0
20	0,277621	20	0,859341	20	0
21	0,315818	21	0,808418	21	0
22	0,178312	22	0,84661	22	0
23	0,168126	23	0,933179	23	0
24	0,267436	24	0,851702	24	0
25	0,239425	25	0,70148	25	0
26	0,275075	26	0,795687	26	0
27	0,206322	27	0,836425	27	0
28	0,252157	28	0,866979	28	0
29	0,213961	29	0,92554	29	0
30	0,231786	30	0,968825	30	0
31	0,234333	31	0,922994	31	0
32	0,277621	32	0,889894	32	0
33	0,262343	33	0,752403	33	0
34	0,211415	34	0,917902	34	0
35	0,297993	35	0,84661	35	0
36	0,163033	36	0,790595	36	0
37	0,244518	37	0,877164	37	0
38	0,287807	38	0,869525	38	0
39	0,295446	39	0,930632	39	0
40	0,267436	40	0,856794	40	0
41	0,22924	41	0,849156	41	0
42	0,259797	42	0,788049	42	0
43	0,267436	43	0,844064	43	0
44	0,247065	44	0,915356	44	0
45	0,287807	45	0,844064	45	0
46	0,2929	46	0,795687	46	0
47	0,155394	47	0,752403	47	0
48	0,254704	48	0,739672	48	0
49	0,19359	49	0,800779	49	0
50	0,213961	50	0,808418	50	0
51	0,252157	51	0,744764	51	0
52	0,259797	52	0,714211	52	0
53	0,254704	53	0,579265	53	0
54	0,295446	54	0,785503	54	0
55	0,305632	55	0,859341	55	0
56	0,247065	56	0,841518	56	0
57	0,221601	57	0,859341	57	0
58	0,297993	58	0,726941	58	0
59	0,188497	59	0,788049	59	0
60	0,25725	60	0,818602	60	0
61	0,236879	61	0,777864	61	0
62	0,221601	62	0,831333	62	0
63	0,272529	63	0,84661	63	0
64	0,241972	64	0,912809	64	0
65	0,297993	65	0,790595	65	0
66	0,150301	66	0,945909	66	0
67	0,226693	67	0,897533	67	0
68	0,226693	68	0,777864	68	0
69	0,19359	69	0,902625	69	0
70	0,239425	70	0,76768	70	0
71	0,262343	71	0,917902	71	0
72	0,295446	72	0,864433	72	0
73	0,254704	73	0,742218	73	0
74	0,241972	74	0,810964	74	0
75	0,213961	75	0,757495	75	0
76	0,275075	76	0,772772	76	0
77	0,135023	77	0,788049	77	0
78	0,297993	78	0,754949	78	0
79	0,287807	79	1,0834	79	0
80	0,191044	80	0,828787	80	0
81	0,180858	81	0,805872	81	0
82	0,244518	82	0,907717	82	0
83	0,183405	83	0,790595	83	0
84	0,0611774	84	0,84661	84	0
85	0,224147	85	0,793141	85	0
86	0,196137	86	0,732034	86	0
87	0,239425	87	0,721849	87	0
88	0,297993	88	0,900079	88	0
89	0,341282	89	0,856794	89	0
90	0,254704	90	0,782956	90	0
91	0,224147	91	0,823695	91	0
92	0,137569	92	0,808418	92	0
93	0,224147	93	0,765133	93	0
94	0,19359	94	0,754949	94	0
95	0,203776	95	0,586904	95	0
96	0,272529	96	1,10886	96	0
97	0,234333	97	0,744764	97	0
98	0,104466	98	0,808418	98	0
99	0,264889	99	0,775318	99	0
100	0,277621	100	0,838971	100	0
101	0,206322	101	0,900079	101	0
102	0,208869	102	0,866979	102	0
103	0,369292	103	0,894987	103	0
104	0,305632	104	0,816056	104	0
105	0,185951	105	0,910263	105	0
106	0,203776	106	0,795687	106	0
107	0,244518	107	0,808418	107	0
108	0,326003	108	0,826241	108	0
109	0,224147	109	0,775318	109	0
110	0,198683	110	0,844064	110	0
111	0,252157	111	0,709118	111	0
112	0,185951	112	0,849156	112	0
113	0,185951	113	0,752403	113	0
114	0,252157	114	0,724395	114	0
115	0,208869	115	0,864433	115	0
116	0,295446	116	0,844064	116	0
117	0,140116	117	0,805872	117	0
118	0,247065	118	0,897533	118	0
119	0,150301	119	0,76768	119	0
120	0,219054	120	0,928086	120	0
121	0,32091	121	0,737126	121	0
122	0,16558	122	0,762587	122	0
123	0,142662	123	0,844064	123	0
124	0,22924	124	0,915356	124	0
125	0,185951	125	0,912809	125	0
126	0,300539	126	0,84661	126	0
127	0,155394	127	0,910263	127	0
128	0,239425	128	0,805872	128	0
129	0,226693	129	1,25145	129	0
130	0,219054	130	0,84661	130	0
131	0,264889	131	0,986648	131	0
132	0,267436	132	0,849156	132	0
133	0,297993	133	0,833879	133	0
134	0,226693	134	0,869525	134	0
135	0,231786	135	0,89244	135	0
136	0,35656	136	0,793141	136	0
137	0,196137	137	0,92554	137	0
138	0,191044	138	0,777864	138	0
139	0,203776	139	0,648011	139	0
140	0,206322	140	0,869525	140	0
141	0,262343	141	0,938271	141	0
142	0,188497	142	0,818602	142	0
143	0,247065	143	0,84661	143	0
144	0,269982	144	0,749857	144	0
145	0,290354	145	0,788049	145	0
146	0,236879	146	0,973917	146	0
147	0,226693	147	0,790595	147	0
148	0,239425	148	0,869525	148	0
149	0,224147	149	0,777864	149	0
150	0,259797	150	0,907717	150	0
151	0,173219	151	0,775318	151	0
152	0,234333	152	0,861887	152	0
153	0,241972	153	0,826241	153	0
154	0,236879	154	0,772772	154	0
155	0,145209	155	0,915356	155	0
156	0,290354	156	0,884802	156	0
157	0,211415	157	0,785503	157	0
158	0,267436	158	0,841518	158	0
159	0,259797	159	0,752403	159	0
160	0,203776	160	0,930632	160	0
161	0,155394	161	0,838971	161	0
162	0,19359	162	0,823695	162	0
163	0,285261	163	0,795687	163	0
164	0,241972	164	0,869525	164	0
165	0,178312	165	0,739672	165	0
166	-0,0769013	166	0,0238319	166	0
167	-0,00185887	167	-0,0291278	167	0,5
168	-0,0171627	168	-0,025716	168	0,5
169	0,0133941	169	0,0745	169	0,5
170	0,0517429	170	0,0563715	170	0,5
171	-0,0276794	171	-0,0429788	171	0,5
172	-0,0459116	172	-0,0569317	172	0,5
173	-0,0198365	173	0,0563715	173	0,5
174	0,0143872	174	-0,0777082	174	0,5
175	0,0377631	175	0,083768	175	0,5
176	0,101423	176	-0,00987902	176	0,5
177	0,0117898	177	-0,0343983	177	0,5
178	0,0698223	178	-0,0043539	178	0,5
179	-0,0228921	179	-0,0885038	179	0,5
180	-0,0356242	180	-0,0459833	180	0,5
181	0,0263043	181	-0,0426224	181	0,5
182	0,0797533	182	0,0137746	182	0,5
183	-0,0457588	183	-0,0599107	183	0,5
184	0,045275	184	-0,0440228	184	0,5
185	-0,0871378	185	0,0478165	185	0,5
186	-0,045988	186	0,0331253	186	0,5
187	0,0464973	187	0,210489	187	0,5
188	-0,0756281	188	-0,0148949	188	0,5
189	-0,0530925	189	-0,000280075	189	0,5
190	-0,0109241	190	0,0285422	190	0,5
191	0,0747369	191	0,0109229	191	0,5
192	0,0419902	192	-0,0306301	192	0,5
193	0,010644	193	0,142278	193	0,5
194	-0,0645258	194	0,0811964	194	0,5
195	0,0422703	195	-0,0838953	195	0,5
196	-0,0949553	196	-0,0244175	196	0,5
197	0,0291308	197	0,129217	197	0,5
198	0,0152275	198	-0,0817311	198	0,5
199	-0,0232232	199	-0,0763587	199	0,5
200	0,0772323	200	-0,0376574	200	0,5
201	-0,0927909	201	0,0184595	201	0,5
202	0,0673268	202	0,115569	202	0,5
203	0,00690075	203	-0,118268	203	0,5
204	-0,0576505	204	-0,0529597	204	0,5
205	0,00478723	205	0,0506173	205	0,5
206	-0,0168062	206	-0,0203946	206	0,5
207	0,033638	207	0,0409165	207	0,5
208	-0,0275521	208	-0,0433353	208	0,5
209	-0,0659263	209	-0,140802	209	0,5
210	-0,016297	210	-0,0972116	210	0,5
211	-0,0182322	211	0,0410438	211	0,5
212	-0,00308115	212	0,0598852	212	0,5
213	-0,0968651	213	-0,112412	213	0,5
214	-0,00812302	214	-0,0212348	214	0,5
215	-0,0890476	215	-0,0286186	215	0,5
216	0,0436962	216	0,00863141	216	0,5
217	0,0138524	217	-0,0162953	217	0,5
218	0,0421175	218	-0,349891	218	0,5
219	-0,00471084	219	-0,0674472	219	0,5
220	0,0663847	220	-0,037912	220	0,5
221	-0,102391	221	0,0256905	221	0,5
222	0,0089124	222	-0,0875872	222	0,5
223	0,0210587	223	-0,155034	223	0,5
224	-0,0229431	224	-0,032667	224	0,5
225	0,0524049	225	0,0173392	225	0,5
226	0,01701	226	-0,0248249	226	0,5
227	-0,0348602	227	-0,0445829	227	0,5
228	-0,110692	228	-0,0671162	228	0,5
229	-0,00921797	229	0,0588668	229	0,5
230	-0,0716557	230	0,125474	230	0,5
231	0,0226375	231	0,0730742	231	0,5
232	0,0461917	232	-0,0222278	232	0,5
233	0,0488909	233	0,0270145	233	0,5
234	0,023376	234	-0,0132908	234	0,5
235	-0,0680653	235	0,0246976	235	0,5
236	0,0768504	236	0,0507191	236	0,5
237	-0,0751952	237	0,208987	237	0,5
238	0,0221028	238	-0,0591977	238	0,5
239	-0,0334597	239	0,293621	239	0,5
240	0,0143617	240	0,0722085	240	0,5
241	-0,0695422	241	0,00636535	241	0,5
242	-0,00112042	242	-0,0575937	242	0,5
243	0,0687019	243	-0,04387	243	0,5
244	0,0581598	244	-0,00524505	244	0,5
245	-0,0390618	245	-0,0428515	245	0,5
246	0,0270173	246	-0,091992	246	0,5
247	0,0484325	247	0,0429534	247	0,5
248	0,0839294	248	-0,122749	248	0,5
249	0,0529142	249	-0,0522977	249	0,5
250	-0,034351	250	-0,0404836	250	0,5
251	0,0797024	251	-0,0175684	251	0,5
252	-0,0469302	252	0,105843	252	0,5
253	0,0561481	253	0,0341947	253	0,5
254	0,0821724	254	-0,0403563	254	0,5
255	-0,0735655	255	-0,0712665	255	0,5
256	0,0173919	256	-0,0739654	256	0,5
257	-0,0412517	257	0,0549202	257	0,5
258	0,0457843	258	0,0562188	258	0,5
259	0,132617	259	0,050159	259	0,5
260	0,0179776	260	0,0650284	260	0,5
261	-0,00338671	261	-0,0584339	261	0,5
262	-0,161671	262	-0,0504136	262	0,5
263	-0,0452241	263	-0,0395415	263	0,5
264	-0,0210333	264	-0,130744	264	0,5
265	0,0156349	265	-0,112845	265	0,5
266	0,0440018	266	-0,0245448	266	0,5
267	-0,0381196	267	-0,0344747	267	0,5
268	0,0167299	268	-0,0262507	268	0,5
269	0,101143	269	0,0197326	269	0,5
270	-0,0799825	270	-0,115111	270	0,5
271	0,0439254	271	-0,0508209	271	0,5
272	-0,0667921	272	0,0553785	272	0,5
273	0,00888694	273	-0,00809672	273	0,5
274	-0,130936	274	-0,0243666	274	0,5
275	-0,0828344	275	0,0247739	275	0,5
276	0,117236	276	0,118548	276	0,5
277	-0,0190725	277	0,0046849	277	0,5
278	0,0215171	278	-0,0423168	278	0,5
279	0,13389	279	-0,0272946	279	0,5
280	0,0936566	280	-0,0828005	280	0,5
281	-0,0428305	281	0,0211075	281	0,5
282	-0,0186142	282	-0,00384467	282	0,5
283	0,0202948	283	0,021082	283	0,5
284	0,0340199	284	0,0137237	284	0,5
285	-0,147411	285	0,0282876	285	0,5
286	-0,0403095	286	0,0659959	286	0,5
287	-0,0345801	287	0,0153532	287	0,5
288	-0,00147691	288	-0,0536472	288	0
289	-0,00570394	289	0,0731506	289	0
290	0,0827326	290	-0,0740417	290	0
291	-0,0118917	291	0,0654103	291	0
292	0,160372	292	0,0054742	292	0
293	0,0737947	293	-0,0429025	293	0
294	0,0687019	294	0,0818584	294	0
295	0,0101347	295	-0,0225333	295	0
296	0,0330523	296	-0,0148949	296	0
297	0,0203203	297	0,127689	297	0
298	0,106898	298	0,0996814	298	0
299	0,0712483	299	0,0258433	299	0
300	0,0101347	300	0,0182049	300	0
301	0,656921	301	0,519794	301	0
302	8,3114	302	7,96216	302	0
303	8,38016	303	7,93415	303	0
304	8,34196	304	7,86541	304	0,5
305	8,29612	305	7,74574	305	0,5
306	8,20955	306	7,91124	306	0,5
307	8,39289	307	7,97235	307	0,5
308	8,31904	308	7,99017	308	0,5
309	8,40307	309	7,88068	309	0,5
310	8,26047	310	7,77884	310	0,5
311	8,34196	311	7,88323	311	0,5
312	8,30886	312	7,94434	312	0,5
313	8,33687	313	7,86286	313	0,5
314	8,29103	314	8,00545	314	0,5
315	8,35469	315	7,56751	315	0,5
316	8,35724	316	8,03091	316	0,5
317	8,30122	317	8,00035	317	0,5
318	8,35978	318	7,93925	318	0,5
319	8,33432	319	7,99781	319	0,5
320	8,35978	320	7,98253	320	0,5
321	8,2783	321	8,05891	321	0,5
322	8,41326	322	7,87559	322	0,5
323	8,28594	323	7,99271	323	0,5
324	8,33941	324	8,00799	324	0,5
325	8,41071	325	7,96725	325	0,5
326	8,35469	326	7,97235	326	0,5
327	8,34196	327	7,98253	327	0,5
328	8,41326	328	7,98762	328	0,5
329	8,29612	329	7,91888	329	0,5
330	8,4158	330	7,88068	330	0,5
331	8,36488	331	8,00799	331	0,5
332	8,38525	332	7,90615	332	0,5
333	8,34196	333	7,79412	333	0,5
334	8,37761	334	7,85013	334	0,5
335	8,4871	335	7,95961	335	0,5
336	8,26811	336	7,96471	336	0,5
337	8,32413	337	7,93161	337	0,5
338	8,43108	338	7,97235	338	0,5
339	8,33941	339	7,9036	339	0,5
340	8,45655	340	7,93161	340	0,5
341	8,35978	341	7,92397	341	0,5
342	8,38779	342	7,75592	342	0,5
343	8,34451	343	7,93925	343	0,5
344	8,32923	344	7,87559	344	0,5
345	8,37506	345	7,74319	345	0,5
346	8,38016	346	8,01054	346	0,5
347	8,46164	347	8,02327	347	0,5
348	8,47946	348	7,86795	348	0,5
349	8,42344	349	7,93161	349	0,5
350	8,31395	350	7,91124	350	0,5
351	8,45655	351	7,91124	351	0,5
352	8,28339	352	7,82467	352	0,5
353	8,36742	353	7,91124	353	0,5
354	8,3496	354	8,00799	354	0,5
355	8,3827	355	7,97998	355	0,5
356	8,44636	356	7,85013	356	0,5
357	8,41326	357	7,94179	357	0,5
358	8,28848	358	7,85268	358	0,5
359	8,35724	359	7,87305	359	0,5
360	8,43363	360	7,80939	360	0,5
361	8,38525	361	7,91378	361	0,5
362	8,31904	362	8,01563	362	0,5
363	8,37761	363	7,97744	363	0,5
364	8,37761	364	7,96725	364	0,5
365	8,41071	365	7,93161	365	0,5
366	8,33687	366	7,97235	366	0,5
367	8,3496	367	8,03345	367	0,5
368	8,30631	368	7,97235	368	0,5
369	8,32159	369	8,10729	369	0,5
370	8,43363	370	8,01308	370	0,5
371	8,36233	371	7,94179	371	0,5
372	8,37761	372	7,9698	372	0,5
373	8,31395	373	7,91888	373	0,5
374	8,39543	374	7,93925	374	0,5
375	8,3114	375	7,9698	375	0,5
376	8,32159	376	8,05382	376	0,5
377	8,33177	377	7,87305	377	0,5
378	8,33432	378	7,91124	378	0,5
379	8,44127	379	7,95707	379	0,5
380	8,29103	380	7,92142	380	0,5
381	8,30376	381	8,01308	381	0,5
382	8,39034	382	7,91888	382	0,5
383	8,32668	383	7,95198	383	0,5
384	8,41071	384	7,95707	384	0,5
385	8,44382	385	7,8705	385	0,5
386	8,32923	386	7,84504	386	0,5
387	8,29103	387	7,95707	387	0,5
388	8,35214	388	7,9367	388	0,5
389	8,43108	389	7,99017	389	0,5
390	8,39289	390	7,90105	390	0,5
391	8,45909	391	7,89087	391	0,5
392	8,44127	392	7,94179	392	0,5
393	8,51511	393	7,98762	393	0,5
394	8,46928	394	7,90105	394	0,5
395	8,31904	395	7,89342	395	0,5
396	8,32923	396	8,00035	396	0,5
397	8,47946	397	7,91124	397	0,5
398	8,42344	398	7,94434	398	0,5
399	8,37252	399	7,85013	399	0,5
400	8,42344	400	7,92651	400	0,5
401	8,32159	401	7,99271	401	0,5
402	8,36233	402	8,00035	402	0,5
403	8,39798	403	7,8374	403	0,5
404	8,41835	404	7,99781	404	0,5
405	8,26302	405	8,04618	405	0,5
406	8,24774	406	7,91888	406	0,5
407	8,3496	407	7,92651	407	0,5
408	8,33432	408	7,85777	408	0,5
409	8,42854	409	7,85777	409	0,5
410	8,46928	410	7,91378	410	0,5
411	8,30886	411	7,97489	411	0,5
412	8,29358	412	7,9036	412	0,5
413	8,20955	413	7,9036	413	0,5
414	8,46928	414	7,81958	414	0,5
415	8,39289	415	7,99017	415	0,5
416	8,37252	416	7,94943	416	0,5
417	8,42344	417	8,01563	417	0,5
418	8,35214	418	7,91633	418	0,5
419	8,29358	419	7,85522	419	0,5
420	8,35469	420	7,86032	420	0,5
421	8,35469	421	8,0029	421	0,5
422	8,24265	422	8,01818	422	0,5
423	8,42599	423	8,03345	423	0,5
424	8,30631	424	7,93925	424	0,5
425	8,35978	425	7,95961	425	0,5
426	8,36742	426	8,02836	426	0,5
427	8,35724	427	7,89596	427	0,5
428	8,28085	428	7,87305	428	0,5
429	8,454	429	7,84758	429	0,5
430	8,43363	430	7,88578	430	0,5
431	8,28085	431	7,93925	431	0,5
432	8,29358	432	7,89087	432	0,5
433	8,39543	433	7,99271	433	0,5
434	8,34451	434	7,94943	434	0,5
435	8,38779	435	7,88323	435	0,5
436	8,27575	436	7,99271	436	0,5
437	8,35214	437	7,93415	437	0,5
438	8,42344	438	7,87814	438	0,5
439	8,32159	439	7,99526	439	0,5
440	8,28594	440	7,68718	440	0,5
441	8,38016	441	7,92906	441	0,5
442	8,40817	442	7,97998	442	0,5
443	8,38779	443	7,90105	443	0,5
444	8,47183	444	8,24733	444	0,5
445	8,28339	445	8,13784	445	0,5
446	8,38779	446	7,84758	446	0,5
447	8,3496	447	7,9036	447	0,5
448	8,3165	448	7,56751	448	0,5
449	8,47946	449	7,93415	449	0,5
450	8,34451	450	7,89851	450	0,5
451	8,43108	451	7,81703	451	0,5
452	8,37252	452	7,90105	452	0,5
453	8,3827	453	7,68718	453	0,5
454	8,42854	454	7,86795	454	0,5
455	8,29612	455	8,02581	455	0,5
456	8,39798	456	7,84249	456	0,5
457	8,30631	457	7,95452	457	0,5
458	8,37252	458	7,86795	458	0,5
459	8,40307	459	7,81194	459	0,5
460	8,28594	460	7,94688	460	0,5
461	8,3827	461	7,93925	461	0,5
462	8,51257	462	8,33644	462	0,5
463	8,37252	463	7,95198	463	0
464	8,44382	464	7,97744	464	0
465	0,0355987	465	-0,00980264	465	0
466	-0,00769013	466	0,0640354	466	0
467	-0,0280613	467	0,0996814	467	0
468	-0,0713502	468	-0,0250795	468	0
469	0,0330523	469	-0,14984	469	0
470	0,0865267	470	-0,0505409	470	0
471	0,0330523	471	0,0614893	471	0
472	0,0177739	472	-0,0174411	472	0
473	-0,0204221	473	-0,124379	473	0
474	0,122176	474	0,0258433	474	0
475	-0,0586182	475	-0,0760023	475	0
476	-0,0688038	476	0,122597	476	0
477	0,0330523	477	-0,0123488	477	0
478	0,0254131	478	0,0538509	478	0
479	0,0203203	479	-0,0785484	479	0
480	-0,0178757	480	0,0411202	480	0
481	0,0381451	481	0,0487586	481	0
482	-0,0306077	482	-0,218586	482	0
483	0,0865267	483	0,0131126	483	0
484	-0,00769013	484	0,0640354	484	0
485	-0,0433397	485	-0,00471036	485	0
486	-0,00514373	486	0,102228	486	0
487	0,0152275	487	0,0054742	487	0
488	0,0152275	488	0,0538509	488	0
489	0,0508771	489	-0,111648	489	0
490	0,122176	490	0,0462124	490	0
491	-0,0917214	491	-0,0123488	491	0
492	0,0406915	492	-0,0429025	492	0
493	-0,0204221	493	0,00802034	493	0
494	0,106898	494	0,0716738	494	0
495	0,00249547	495	0,038574	495	0
496	-0,00259733	496	0,000381921	496	0
497	-0,0713502	497	-0,0658177	497	0
498	0,0355987	498	0,0665816	498	0
499	0,0330523	499	-0,0403563	499	0
500	-0,0153293	500	0,0462124	500	0
501	0,0203203	501	-0,144748	501	0
502	0,0559699	502	-0,0429025	502	0
503	0,0406915	503	0,0360279	503	0
504	-0,00259733	504	-0,07091	504	0
505	-0,089175	505	-0,0276256	505	0
506	0,0814339	506	-0,0454486	506	0
507	0,160372	507	0,0513047	507	0
508	0,0814339	508	-0,0123488	508	0
509	0,0457843	509	0,0945891	509	0
510	1,06434	510	0,402672	510	0
511	2,90285	511	1,5739	511	0
512	2,64566	512	1,46187	512	0
513	2,55399	513	1,36766	513	0
514	2,16948	514	1,15633	514	0,5
515	2,25097	515	1,26836	515	0,5
516	2,46232	516	1,3422	516	0,5
517	2,63802	517	1,43131	517	0,5
518	2,57945	518	1,38039	518	0,5
519	2,58964	519	1,42622	519	0,5
520	2,20513	520	1,32692	520	0,5
521	2,73988	521	1,4033	521	0,5
522	2,92831	522	1,51279	522	0,5
523	2,91049	523	1,53825	523	0,5
524	2,89011	524	1,49751	524	0,5
525	2,85446	525	1,48478	525	0,5
526	2,75516	526	1,39312	526	0,5
527	2,84428	527	1,52297	527	0,5
528	2,74497	528	1,44659	528	0,5
529	2,80608	529	1,5357	529	0,5
530	2,80863	530	1,51279	530	0
531	2,96651	531	1,55862	531	0
532	2,85701	532	1,56371	532	0
533	2,89011	533	1,51534	533	0
534	2,83155	534	1,62991	534	0
535	2,85956	535	1,59681	535	0
536	2,98688	536	1,56117	536	0
537	2,97669	537	1,48987	537	0
538	2,94868	538	1,62482	538	0
539	2,97669	539	1,54334	539	0
540	2,94104	540	1,52297	540	0,5
541	2,9385	541	1,55862	541	0,5
542	2,99961	542	1,62482	542	0,5
543	2,96396	543	1,55607	543	0,5
544	2,92067	544	1,55353	544	0,5
545	3,01998	545	1,49242	545	0,5
546	2,97669	546	1,53061	546	0,5
547	2,99706	547	1,59172	547	0,5
548	3,01998	548	1,59427	548	0,5
549	3,00725	549	1,75976	549	0,5
550	2,89775	550	1,57899	550	0,5
551	2,94359	551	1,61209	551	0,5
552	3,04035	552	1,51024	552	0,5
553	2,99197	553	1,61209	553	0,5
554	2,97415	554	1,6401	554	0,5
555	3,07346	555	1,66556	555	0,5
556	3,06072	556	1,65537	556	0,5
557	3,03526	557	1,71903	557	0,5
558	2,93086	558	1,58153	558	0,5
559	2,98942	559	1,52807	559	0,5
560	2,89266	560	1,56117	560	0,5
561	2,97669	561	1,5357	561	0,5
562	3,08364	562	1,59681	562	0,5
563	3,076	563	1,59681	563	0,5
564	2,86974	564	1,52043	564	0,5
565	3,09128	565	1,33965	565	0,5
566	2,96651	566	1,48224	566	0,5
567	3,08364	567	1,59681	567	0,5
568	2,94104	568	1,4746	568	0,5
569	2,95377	569	1,62227	569	0,5
570	3,05054	570	1,66556	570	0,5
571	3,03526	571	1,51024	571	0,5
572	2,99452	572	1,55862	572	0,5
573	3,04035	573	1,61718	573	0,5
574	3,01743	574	1,61718	574	0,5
575	2,89775	575	1,64519	575	0,5
576	3,08619	576	1,58917	576	0,5
577	2,99706	577	1,59936	577	0,5
578	2,87993	578	1,5688	578	0,5
579	2,9385	579	1,55862	579	0,5
580	2,99197	580	1,56371	580	0,5
581	2,94104	581	1,30146	581	0
582	2,98178	582	1,7012	582	0
583	2,93086	583	1,52043	583	0
584	0,00249547	584	0,0054742	584	0
585	0,0228667	585	-0,00980264	585	0
586	0,0101347	586	0,0436663	586	0
587	0,0737947	587	0,137873	587	0
588	0,0712483	588	0,112412	588	0
589	-0,0102365	589	0,0513047	589	0
590	0,0432379	590	-0,0148949	590	0
591	0,0254131	591	0,0793123	591	0
592	0,0381451	592	0,112412	592	0
593	0,0483307	593	0,092043	593	0
594	0,0610627	594	0,0716738	594	0
595	0,0992587	595	0,0334817	595	0
596	0,0788875	596	0,0945891	596	0
597	0,170558	597	-0,195671	597	0
598	0,0737947	598	0,0894968	598	0
599	0,0177739	599	0,0309356	599	0
600	-0,0178757	600	0,125143	600	0
601	-0,0204221	601	-0,0301718	601	0
602	0,114537	602	0,0462124	602	0
603	0,0737947	603	-0,0072565	603	0
604	0,00504187	604	0,130235	604	0
605	-0,0280613	605	0,0691277	605	0
606	-0,00514373	606	0,0487586	606	0
607	0,0432379	607	0,104774	607	0
608	0,0101347	608	0,117504	608	0
609	0,0712483	609	0,0844045	609	0
610	-0,0382469	610	0,0232972	610	0
611	0,0152275	611	0,0462124	611	0
612	-5,09E-05	612	-0,0199872	612	0
613	0,0305059	613	0,038574	613	0
614	-5,09E-05	614	0,10732	614	0
615	0,00249547	615	0,0640354	615	0
616	0,0279595	616	0,000381921	616	0
617	0,0152275	617	0,0054742	617	0
618	0,0177739	618	0,07422	618	0
619	-0,0407933	619	0,056397	619	0
620	-0,00514373	620	0,0894968	620	0
621	0,0381451	621	-0,0378102	621	0
622	0,0788875	622	0,12005	622	0
623	0,0941659	623	0,0182049	623	0
624	-0,00514373	624	0,0691277	624	0
625	0,0177739	625	0,0182049	625	0
626	-0,0204221	626	0,0105665	626	0
627	0,0406915	627	0,0411202	627	0
628	-0,0127829	628	0,0436663	628	0
629	-0,0229685	629	0,137873	629	0
630	0,0483307	630	0,0309356	630	0
631	-0,00514373	631	0,07422	631	0
632	0,0890731	632	-0,0607254	632	0
633	0,00249547	633	0,056397	633	0
634	-0,00769013	634	0,125143	634	0
635	0,101805	635	0,0411202	635	0
636	-0,0153293	636	0,0818584	636	0
637	-0,0153293	637	0,181158	637	0
638	0,0330523	638	0,00802034	638	0
639	-0,0407933	639	0,0334817	639	0
640	-0,0357005	640	-0,0785484	640	0
641	0,0457843	641	0,0793123	641	0
642	0,0330523	642	0,150604	642	0
643	-0,0993606	643	-0,00980264	643	0
644	0,101805	644	0,122597	644	0
645	0,124723	645	0,0411202	645	0
646	0,104352	646	0,0258433	646	0
647	0,104352	647	0,150604	647	0
648	0,0101347	648	0,0105665	648	0
649	0,0279595	649	0,0767661	649	0
650	0,0101347	650	0,092043	650	0
651	0,0610627	651	-0,264417	651	0
652	0,0254131	652	0,130235	652	0
653	-0,00769013	653	-0,193125	653	0
654	0,0508771	654	0,125143	654	0
655	0,0203203	655	0,0258433	655	0
656	-0,0484325	656	0,244811	656	0
657	0,0279595	657	0,0996814	657	0
658	0,0254131	658	0,155696	658	0
659	-0,00514373	659	0,0767661	659	0
660	-0,00514373	660	0,12005	660	0
661	0,0381451	661	0,0996814	661	0
662	-0,0127829	662	0,0691277	662	0
663	0,0916195	663	0,07422	663	0
664	-0,0102365	664	0,0793123	664	0
665	0,0712483	665	0,0716738	665	0
666	0,0712483	666	0,130235	666	0
667	0,0534235	667	-0,00471036	667	0
668	0,0126811	668	0,0513047	668	0
669	0,188383	669	0,170973	669	0
670	0,0101347	670	0,0818584	670	0
671	0,0432379	671	0,0869507	671	0
672	0,0839803	672	-0,0505409	672	0
673	0,0355987	673	0,0640354	673	0
674	0,0763411	674	0,0334817	674	0
675	0,00249547	675	0,0105665	675	0
676	0,0661555	676	0,135327	676	0
677	0,0203203	677	0,0462124	677	0
678	-0,0102365	678	-0,0123488	678	0
679	-0,0484325	679	0,188796	679	0
680	0,00504187	680	0,0614893	680	0
681	0,0355987	681	0,0894968	681	0
682	0,0330523	682	0,0436663	682	0
683	-0,0382469	683	0,0283895	683	0
684	0,0101347	684	0,0971352	684	0
685	-0,00259733	685	-0,0174411	685	0
686	-0,0357005	686	0,0793123	686	0
687	0,0381451	687	0,150604	687	0
688	0,0279595	688	0,405218	688	0
689	0,0406915	689	0,0589431	689	0
690	0,0228667	690	0,12005	690	0
691	0,0126811	691	0,0665816	691	0
692	0,0585163	692	0,163335	692	0
693	0,0559699	693	0,092043	693	0
694	0,00504187	694	0,104774	694	0
695	-5,09E-05	695	0,122597	695	0
696	0,0203203	696	0,0156588	696	0
697	0,0992587	697	0,176066	697	0
698	0,101805	698	0,130235	698	0
699	0,0126811	699	0,0309356	699	0
700	0,0406915	700	0,0869507	700	0
701	0,0890731	701	0,07422	701	0
702	0,0508771	702	0,173519	702	0
703	0,165465	703	0,130235	703	0
704	0,196022	704	0,0996814	704	0
705	4,04873	705	2,07039	705	0
706	2,87229	706	1,62737	706	0
707	3,13457	707	1,78013	707	0
708	3,1855	708	1,84379	708	0
709	3,42231	709	1,75976	709	0
710	2,9716	710	1,68593	710	0
711	2,64311	711	1,55607	711	0
712	2,60492	712	1,31164	712	0
713	2,47505	713	1,56371	713	0
714	2,56417	714	1,51534	714	0
715	2,64057	715	1,65028	715	0
716	2,70932	716	1,52043	716	0
717	2,72205	717	1,07995	717	0
718	2,6915	718	1,83869	718	0
719	2,81118	719	1,60445	719	0
720	4,33392	720	2,16205	720	0
721	3,40194	721	1,82087	721	0
722	3,18804	722	1,81069	722	0
723	3,10147	723	1,6681	723	0
724	3,04544	724	1,64773	724	0
725	3,02762	725	1,65028	725	0
726	2,92322	726	1,69611	726	0
727	2,89266	727	1,4746	727	0
728	2,89521	728	1,62737	728	0
729	2,88502	729	1,58663	729	0
730	2,98433	730	1,56626	730	0
731	2,90285	731	1,71393	731	0
732	2,99961	732	1,59172	732	0
733	3,08364	733	1,68083	733	0
734	3,0429	734	1,58663	734	0
735	2,91303	735	1,7674	735	0
736	2,94614	736	1,44914	736	0
737	3,15749	737	1,65792	737	0
738	3,04544	738	1,7725	738	0
739	3,03271	739	1,66556	739	0
740	3,0098	740	1,71648	740	0
741	3,05308	741	1,66047	741	0,5
742	3,07091	742	1,6732	742	0,5
743	3,16258	743	1,62991	743	0,5
744	3,11929	744	1,64773	744	0,5
745	3,07346	745	1,71139	745	0,5
746	3,0047	746	1,76231	746	0,5
747	3,16258	747	1,75976	747	0,5
748	3,20841	748	1,7674	748	0,5
749	3,20078	749	1,69866	749	0,5
750	3,08619	750	1,63755	750	0,5
751	3,09892	751	1,55098	751	0,5
752	3,12948	752	1,69866	752	0,5
753	3,10656	753	1,68338	753	0,5
754	3,12948	754	1,78523	754	0,5
755	3,15749	755	1,69611	755	0,5
756	3,08109	756	1,68593	756	0,5
757	3,09892	757	1,66047	757	0,5
758	3,09128	758	1,6681	758	0,5
759	3,08873	759	1,76995	759	0,5
760	3,13966	760	1,70375	760	0,5
761	3,16767	761	1,71903	761	0,5
762	3,20332	762	1,63246	762	0,5
763	3,20587	763	1,74958	763	0,5
764	3,1091	764	1,45677	764	0,5
765	3,19568	765	1,6401	765	0,5
766	3,21096	766	1,68593	766	0,5
767	3,07855	767	1,65537	767	0,5
768	3,10656	768	1,65537	768	0,5
769	3,16767	769	1,60954	769	0,5
770	3,15494	770	1,84888	770	0,5
771	3,02253	771	1,79796	771	0,5
772	3,01489	772	1,70884	772	0,5
773	3,10656	773	1,72921	773	0,5
774	3,06836	774	1,79541	774	0,5
775	3,06327	775	1,62737	775	0,5
776	3,17022	776	1,70375	776	0,5
777	3,07855	777	1,7394	777	0,5
778	3,08364	778	1,62737	778	0,5
779	3,07346	779	1,6681	779	0,5
780	3,1091	780	1,71393	780	0,5
781	3,02507	781	1,81833	781	0,5
782	3,04544	782	1,56117	782	0,5
783	-0,0204221	783	0,0232972	783	0,5
784	0,0712483	784	0,0971352	784	0,5
785	-0,0535254	785	0,0156588	785	0
786	0,0457843	786	0,0971352	786	0
787	0,0126811	787	-0,0250795	787	0
788	-0,00514373	788	-0,0378102	788	0
789	0,0865267	789	-0,0301718	789	0
790	-0,0280613	790	0,127689	790	0
791	0,111991	791	0,0767661	791	0
792	-0,0306077	792	0,104774	792	0
793	-0,0204221	793	0,0462124	793	0
794	0,0712483	794	0,00802034	794	0
795	-0,0993606	795	-0,0327179	795	0
796	0,0203203	796	0,165881	796	0
797	0,0279595	797	0,0640354	797	0
798	-0,0382469	798	0,00802034	798	0
799	0,0279595	799	0,0614893	799	0
800	0,0330523	800	0,0309356	800	0
801	0,0152275	801	0,0844045	801	0
802	0,0559699	802	0,150604	802	0
803	0,0152275	803	-0,0199872	803	0
804	0,0839803	804	0,0538509	804	0
805	-0,0713502	805	0,0971352	805	0
806	0,106898	806	0,038574	806	0
807	0,0203203	807	0,137873	807	0
808	-0,00769013	808	-0,0454486	808	0
809	0,0534235	809	0,0462124	809	0
810	-0,0306077	810	0,0793123	810	0
811	-5,09E-05	811	0,0945891	811	0
812	0,0788875	812	0,038574	812	0
813	0,0941659	813	0,176066	813	0
814	-0,0458861	814	0,0487586	814	0
815	0,0101347	815	0,0487586	815	0
816	-0,0153293	816	-0,0581793	816	0
817	0,0814339	817	0,0258433	817	0
818	-0,00259733	818	-0,0734561	818	0
819	0,150187	819	0,0411202	819	0
820	0,0381451	820	0,0996814	820	0
821	0,0432379	821	-0,0785484	821	0
822	0,109444	822	0,0105665	822	0
823	-0,0357005	823	0,0996814	823	0
824	0,0712483	824	0,0818584	824	0
825	0,0534235	825	-0,0301718	825	0
826	0,0814339	826	0,145512	826	0
827	-0,0535254	827	-0,0174411	827	0
828	-0,0433397	828	0,0513047	828	0
829	0,0203203	829	0,0691277	829	0
830	0,0712483	830	0,114958	830	0
831	-0,0204221	831	0,00802034	831	0
832	-5,09E-05	832	0,0283895	832	0
833	0,0228667	833	0,056397	833	0
834	0,0381451	834	0,127689	834	0
835	0,0559699	835	0,0793123	835	0
836	0,104352	836	-0,188032	836	0
837	0,129816	837	0,0844045	837	0
838	0,0788875	838	0,0513047	838	0
839	-5,09E-05	839	0,0182049	839	0
840	0,0101347	840	0,114958	840	0
841	0,00249547	841	0,0411202	841	0
842	0,0355987	842	0,0182049	842	0
843	0,0177739	843	0,0589431	843	0
844	0,0534235	844	-0,338255	844	0
845	0,00758828	845	0,038574	845	0
846	0,0254131	846	0,104774	846	0
847	0,0508771	847	-0,00471036	847	0
848	0,0254131	848	-0,00216422	848	0
849	0,0457843	849	0,130235	849	0
850	0,0865267	850	0,0436663	850	0
851	0,0101347	851	0,0232972	851	0
852	0,0228667	852	0,109866	852	0
853	-0,0662574	853	0,056397	853	0
854	0,0355987	854	-0,165117	854	0
855	-0,0611646	855	-0,0378102	855	0
856	-0,0306077	856	0,00802034	856	0
857	0,0788875	857	0,0589431	857	0
858	-5,09E-05	858	0,0131126	858	0
859	0,0839803	859	0,14042	859	0
860	-0,0204221	860	0,0716738	860	0
861	-0,0280613	861	0,0538509	861	0
862	-0,0153293	862	0,00802034	862	0
863	0,0330523	863	0,0793123	863	0
864	-0,0586182	864	0,0283895	864	0
865	0,0254131	865	0,0513047	865	0
866	0,0687019	866	0,0283895	866	0
867	0,0381451	867	0,0131126	867	0
868	-0,063711	868	-0,0199872	868	0
869	0,0203203	869	0,117504	869	0
870	0,0916195	870	0,0309356	870	0
871	-0,0178757	871	0,0640354	871	0
872	0,109444	872	0,148058	872	0
873	0,0279595	873	-0,259324	873	0
874	0,0916195	874	-0,0581793	874	0
875	0,0177739	875	0,0232972	875	0
876	0,0763411	876	0,0538509	876	0
877	-0,0204221	877	0,0589431	877	0
878	0,0967123	878	0,0691277	878	0
879	0,0305059	879	0,0487586	879	0
880	-0,0178757	880	0,10732	880	0
881	0,0305059	881	0,0283895	881	0
882	0,0814339	882	-0,0123488	882	0
883	-0,127371	883	0,0513047	883	0
884	0,0381451	884	0,0309356	884	0
885	-0,0127829	885	-0,00216422	885	0
886	0,00758828	886	0,0462124	886	0
887	-0,0178757	887	0,0411202	887	0
888	0,0177739	888	0,0538509	888	0
889	-0,0611646	889	0,0614893	889	0
890	0,0203203	890	-0,0199872	890	0
891	-0,0306077	891	0,0513047	891	0
892	0,0457843	892	0,0182049	892	0
893	0,0126811	893	0,160789	893	0
894	0,00504187	894	0,137873	894	0
895	-0,0407933	895	0,145512	895	0
896	0,0406915	896	0,0589431	896	0
897	-0,0102365	897	0,0360279	897	0
898	0,0305059	898	0,102228	898	0
899	-0,0560718	899	0,07422	899	0
900	0,0457843	900	0,0360279	900	0
901	0,0610627	901	0,0182049	901	0
902	0,0203203	902	-0,00980264	902	0
903	-0,00514373	903	-0,302609	903	0
904	0,0228667	904	0,0360279	904	0
905	0,0916195	905	-0,0174411	905	0
906	0,0916195	906	0,00292806	906	0
907	0,196022	907	0,10732	907	0
908	0,00249547	908	-0,00471036	908	0
909	0,0610627	909	0,242265	909	0
910	0,162919	910	-0,00471036	910	0
911	0,0687019	911	0,0105665	911	0
912	0,0585163	912	0,0691277	912	0
913	-0,0127829	913	-0,0505409	913	0
914	-0,0560718	914	0,00802034	914	0
915	0,117084	915	0,0996814	915	0
916	-0,0433397	916	-0,236409	916	0
917	-0,0204221	917	0,0894968	917	0
918	0,0610627	918	0,0334817	918	0
919	0,0203203	919	0,0258433	919	0
920	0,0279595	920	-0,0734561	920	0
921	-0,0662574	921	0,0869507	921	0
922	-0,0535254	922	-0,035264	922	0
923	0,0788875	923	0,0258433	923	0
924	0,0254131	924	0,12005	924	0
925	0,0152275	925	0,020751	925	0
926	0,0737947	926	0,0436663	926	0
927	0,0305059	927	0,0411202	927	0
928	0,0279595	928	-0,0072565	928	0
929	0,117084	929	0,0258433	929	0
930	0,0788875	930	0,0309356	930	0
931	0,0432379	931	-0,0429025	931	0
932	0,0152275	932	0,0487586	932	0
933	-0,0255149	933	-0,00980264	933	0
934	0,0101347	934	0,109866	934	0
935	0,0636091	935	-0,00216422	935	0
936	-0,0433397	936	-0,0683639	936	0
937	0,0101347	937	0,0334817	937	0
938	0,0305059	938	-0,0148949	938	0
939	0,0636091	939	0,0131126	939	0
940	-0,0229685	940	0,0436663	940	0
941	0,0126811	941	-0,0403563	941	0
942	-0,0306077	942	-0,0429025	942	0
943	0,00758828	943	-0,0072565	943	0
944	0,0916195	944	0,0844045	944	0
945	0,0330523	945	0,114958	945	0
946	0,0865267	946	0,0691277	946	0
947	0,0814339	947	0,0589431	947	0
948	0,0203203	948	0,07422	948	0
949	0,0508771	949	0,0283895	949	0
950	0,931932	950	0,499425	950	0
951	3,62093	951	1,98128	951	0
952	3,1804	952	1,41349	952	0
953	2,63547	953	1,58408	953	0
954	2,66094	954	1,65283	954	0
955	2,77298	955	1,57644	955	0
956	2,64057	956	1,59936	956	0
957	2,58709	957	1,6401	957	0
958	2,67876	958	1,59427	958	0
959	2,68895	959	1,56117	959	0
960	2,67876	960	1,53316	960	0
961	2,84937	961	1,62482	961	0
962	2,83919	962	1,7012	962	0
963	3,02253	963	1,7674	963	0
964	2,98942	964	1,73685	964	0
965	4,05382	965	2,19261	965	0
966	2,95632	966	1,78523	966	0
967	2,69659	967	1,59427	967	0
968	2,66858	968	1,61209	968	0
969	2,51579	969	1,50515	969	0
970	2,64566	970	1,56117	970	0
971	2,60746	971	1,3422	971	0
972	2,77553	972	1,62991	972	0
973	2,63547	973	1,66047	973	0
974	2,58455	974	1,6019	974	0
975	2,70168	975	1,64773	975	0
976	2,77553	976	1,62991	976	0
977	2,82645	977	1,62737	977	0
978	2,66094	978	1,65283	978	0
979	2,75006	979	1,67829	979	0
980	2,78317	980	1,75976	980	0
981	2,75261	981	1,65028	981	0,5
982	2,80863	982	1,53316	982	0,5
983	2,73478	983	1,65537	983	0,5
984	2,74752	984	1,60445	984	0,5
985	2,82391	985	1,70884	985	0,5
986	2,80099	986	1,86161	986	0,5
987	2,83919	987	1,71393	987	0,5
988	2,89521	988	1,62737	988	0,5
989	2,89266	989	1,69356	989	0,5
990	2,96396	990	1,75467	990	0,5
991	3,05563	991	1,71903	991	0,5
992	2,99452	992	1,68847	992	0,5
993	2,99961	993	1,56626	993	0,5
994	2,93595	994	1,75976	994	0
995	2,9716	995	1,69102	995	0
996	3,05563	996	1,68338	996	0
997	3,00725	997	1,75976	997	0
998	2,98688	998	1,75976	998	0
999	2,95123	999	1,75213	999	0
1000	3,13202	1000	1,84379	1000	0
1001	3,14221	1001	1,71393	1001	0
1002	3,11929	1002	1,79286	1002	0
1003	3,11674	1003	1,81069	1003	0
1004	3,11165	1004	1,73685	1004	0
1005	3,12693	1005	1,82342	1005	0
1006	3,19823	1006	1,64264	1006	0
1007	3,02762	1007	1,74194	1007	0
1008	3,01998	1008	1,79032	1008	0
1009	3,01234	1009	1,72666	1009	0
1010	3,03526	1010	1,80814	1010	0
1011	2,98178	1011	1,73685	1011	0
1012	3,01489	1012	1,75722	1012	0
1013	3,04799	1013	1,74958	1013	0
1014	3,02762	1014	1,68847	1014	0
1015	3,03271	1015	1,73176	1015	0,5
1016	3,06327	1016	1,64519	1016	0,5
1017	3,16258	1017	1,69356	1017	0,5
1018	3,04544	1018	1,84633	1018	0,5
1019	3,01489	1019	1,69866	1019	0,5
1020	3,08619	1020	1,7394	1020	0,5
1021	2,97669	1021	1,78777	1021	0,5
1022	2,98178	1022	1,72157	1022	0,5
1023	3,12438	1023	1,83615	1023	0,5
1024	3,02762	1024	1,77759	1024	0,5
1025	3,11674	1025	1,7063	1025	0,5
1026	3,03526	1026	1,67065	1026	0,5
1027	3,08619	1027	1,83106	1027	0,5
1028	2,92322	1028	1,79541	1028	0,5
1029	3,0047	1029	1,73685	1029	0,5
1030	2,94359	1030	1,93036	1030	0,5
1031	3,04035	1031	1,84124	1031	0,5
1032	2,97415	1032	1,7012	1032	0,5
1033	3,17022	1033	1,87689	1033	0,5
1034	2,98688	1034	1,60954	1034	0,5
1035	3,06582	1035	1,69356	1035	0,5
1036	2,91812	1036	1,73176	1036	0,5
1037	3,01998	1037	1,75976	1037	0,5
1038	2,99452	1038	1,59936	1038	0,5
1039	3,16513	1039	1,78013	1039	0,5
1040	2,90285	1040	1,7012	1040	0,5
1041	3,04799	1041	1,69611	1041	0,5
1042	2,96905	1042	1,7394	1042	0,5
1043	2,95887	1043	1,72921	1043	0,5
1044	3,0429	1044	1,69611	1044	0,5
1045	3,03271	1045	1,78268	1045	0,5
1046	2,99706	1046	1,3753	1046	0,5
1047	3,0429	1047	1,7674	1047	0,5
1048	3,08364	1048	1,84633	1048	0,5
1049	2,96141	1049	1,70375	1049	0,5
1050	2,97924	1050	1,7063	1050	0,5
1051	3,01234	1051	1,68083	1051	0,5
1052	3,01489	1052	1,5739	1052	0,5
1053	2,96651	1053	1,71903	1053	0,5
1054	3,03017	1054	1,82596	1054	0,5
1055	2,98178	1055	1,83869	1055	0,5
1056	3,05054	1056	1,68083	1056	0
1057	3,21096	1057	1,8005	1057	0
1058	0,114537	1058	-0,0174411	1058	0
1059	0,106898	1059	-0,0556332	1059	0
1060	0,0865267	1060	0,07422	1060	0
1061	0,101805	1061	-0,0556332	1061	0
1062	0,00504187	1062	-0,208402	1062	0
1063	-0,0331541	1063	-0,0225333	1063	0
1064	-0,0713502	1064	-0,0174411	1064	0
1065	-0,076443	1065	0,056397	1065	0
1066	-5,09E-05	1066	0,0818584	1066	0
1067	0,00504187	1067	-0,0276256	1067	0
1068	0,0305059	1068	0,0436663	1068	0
1069	-0,0713502	1069	-0,0556332	1069	0
1070	0,0305059	1070	-0,00471036	1070	0
1071	0,0534235	1071	-0,0174411	1071	0
1072	-0,0153293	1072	-0,0225333	1072	0
1073	-0,0509789	1073	-0,0225333	1073	0
1074	0,0254131	1074	-0,0836407	1074	0
1075	-0,0306077	1075	0,0156588	1075	0
1076	0,0254131	1076	0,0334817	1076	0
1077	-0,0586182	1077	0,0232972	1077	0
1078	0,0177739	1078	-0,0607254	1078	0
1079	0,0279595	1079	-0,0556332	1079	0
1080	-0,0433397	1080	-0,0327179	1080	0
1081	0,0661555	1081	0,0869507	1081	0
1082	-0,0509789	1082	-0,0760023	1082	0
1083	-0,132464	1083	0,0232972	1083	0
1084	-0,0611646	1084	0,0538509	1084	0
1085	0,00504187	1085	0,00292806	1085	0
1086	0,0279595	1086	-0,0174411	1086	0
1087	-0,0127829	1087	-0,0276256	1087	0
1088	0,0305059	1088	-0,0327179	1088	0
1089	-0,0153293	1089	0,0232972	1089	0
1090	-0,117185	1090	-0,0123488	1090	0
1091	0,0457843	1091	0,038574	1091	0
1092	-0,0331541	1092	-0,07091	1092	0
1093	-0,0688038	1093	-0,0403563	1093	0
1094	-0,0611646	1094	-0,0123488	1094	0
1095	0,0254131	1095	-0,121833	1095	0
1096	0,0101347	1096	0,0131126	1096	0
1097	-0,0255149	1097	0,00292806	1097	0
1098	0,0101347	1098	-0,00216422	1098	0
1099	0,0355987	1099	0,0640354	1099	0
1100	-0,0229685	1100	-0,0327179	1100	0
1101	-0,132464	1101	0,038574	1101	0
1102	-0,0560718	1102	0,00802034	1102	0
1103	0,00249547	1103	-0,00471036	1103	0
1104	-0,0840822	1104	0,0436663	1104	0
1105	0,0406915	1105	-0,0225333	1105	0
1106	0,0508771	1106	-0,0836407	1106	0
1107	-0,0153293	1107	-0,213494	1107	0
1108	-0,0611646	1108	-0,00980264	1108	0
1109	0,0177739	1109	0,038574	1109	0
1110	0,00504187	1110	-0,0836407	1110	0
1111	-0,0229685	1111	0,00802034	1111	0
1112	0,0203203	1112	-0,0912791	1112	0
1113	-0,00769013	1113	-0,0250795	1113	0
1114	-0,0178757	1114	-0,0276256	1114	0
1115	-0,0357005	1115	-0,0734561	1115	0
1116	-0,0357005	1116	-0,0250795	1116	0
1117	-0,122278	1117	0,132781	1117	0
1118	-0,0357005	1118	0,0182049	1118	0
1119	-5,09E-05	1119	0,0054742	1119	0
1120	0,101805	1120	-0,0123488	1120	0
1121	-0,0713502	1121	-0,0250795	1121	0
1122	-0,0178757	1122	-0,0429025	1122	0
1123	-0,0535254	1123	-0,114194	1123	0
1124	-0,0229685	1124	-0,00216422	1124	0
1125	-0,00769013	1125	-0,0276256	1125	0
1126	0,129816	1126	0,00802034	1126	0
1127	0,0610627	1127	-0,0785484	1127	0
1128	0,0381451	1128	-0,0734561	1128	0
1129	-5,09E-05	1129	-0,0378102	1129	0
1130	-0,063711	1130	-0,101464	1130	0
1131	0,0483307	1131	0,056397	1131	0
1132	0,0534235	1132	-0,0836407	1132	0
1133	-0,0535254	1133	0,0156588	1133	0
1134	0,0788875	1134	0,0054742	1134	0
1135	-0,0306077	1135	0,0844045	1135	0
1136	0,0737947	1136	-0,0454486	1136	0
1137	-0,0611646	1137	-0,177848	1137	0
1138	-0,0713502	1138	-0,0734561	1138	0
1139	0,0330523	1139	0,0767661	1139	0
1140	0,0330523	1140	-0,0683639	1140	0
1141	-0,0484325	1141	-0,0785484	1141	0
1142	0,0483307	1142	0,244811	1142	0
1143	-0,0738966	1143	-0,0072565	1143	0
1144	0,104352	1144	-0,0378102	1144	0
1145	0,0534235	1145	0,00802034	1145	0
1146	-0,0255149	1146	-0,0429025	1146	0
1147	-0,0560718	1147	-0,00216422	1147	0
1148	0,00504187	1148	0,0844045	1148	0
1149	0,109444	1149	0,0283895	1149	0
1150	-0,0102365	1150	-0,0912791	1150	0
1151	-0,00514373	1151	0,038574	1151	0
1152	0,101805	1152	-0,035264	1152	0
1153	0,0101347	1153	0,0640354	1153	0
1154	-0,00259733	1154	0,0334817	1154	0
1155	-5,09E-05	1155	-0,0199872	1155	0
1156	-0,112093	1156	-0,121833	1156	0
1157	-0,00769013	1157	0,0334817	1157	0
1158	-0,00259733	1158	-0,0225333	1158	0
1159	-0,0357005	1159	0,00292806	1159	0
1160	-0,122278	1160	0,0156588	1160	0
1161	-0,0611646	1161	0,0513047	1161	0
1162	-0,0407933	1162	0,00802034	1162	0
1163	-0,0229685	1163	0,0818584	1163	0
1164	-0,0535254	1164	0,00292806	1164	0
1165	-0,0458861	1165	-0,07091	1165	0
1166	0,0177739	1166	-0,0912791	1166	0
1167	0,0406915	1167	-0,0734561	1167	0
1168	-0,0611646	1168	0,0105665	1168	0
1169	-0,063711	1169	0,0360279	1169	0
1170	0,0737947	1170	-0,297516	1170	0
1171	-0,0229685	1171	-0,305155	1171	0
1172	0,00504187	1172	0,000381921	1172	0
1173	-0,0509789	1173	0,0716738	1173	0
1174	-0,00259733	1174	-0,0658177	1174	0
1175	-0,0127829	1175	-0,0301718	1175	0
1176	-0,0153293	1176	-0,0632716	1176	0
1177	0,0814339	1177	-0,0632716	1177	0
1178	-0,0840822	1178	-0,0429025	1178	0
1179	-0,0840822	1179	-0,035264	1179	0
1180	-0,0407933	1180	0,178612	1180	0
1181	-0,0204221	1181	-0,139656	1181	0
1182	0,0508771	1182	0,038574	1182	0
1183	-0,0382469	1183	-0,0479947	1183	0
1184	0,0406915	1184	0,0538509	1184	0
1185	0,0203203	1185	0,0869507	1185	0
1186	0,0126811	1186	0,0105665	1186	0
1187	-0,063711	1187	-0,0327179	1187	0
1188	0,0305059	1188	-0,0072565	1188	0
1189	-0,0688038	1189	-0,0505409	1189	0
1190	0,0432379	1190	0,038574	1190	0
1191	-0,0204221	1191	0,0258433	1191	0
1192	-0,00259733	1192	0,07422	1192	0
1193	0,0381451	1193	-0,119287	1193	0
1194	-0,17066	1194	-0,157479	1194	0
1195	-0,0280613	1195	-0,00980264	1195	0
1196	0,0890731	1196	0,0640354	1196	0
1197	-0,0255149	1197	-0,238955	1197	0
1198	-0,00514373	1198	0,0283895	1198	0
1199	0,0381451	1199	-0,378993	1199	0
1200	0,0152275	1200	0,00292806	1200	0
1201	-0,178299	1201	0,0360279	1201	0
1202	0,0330523	1202	-0,0250795	1202	0
1203	0,0432379	1203	0,0360279	1203	0
1204	-0,0229685	1204	-0,0072565	1204	0
1205	-0,00769013	1205	-0,0403563	1205	0
1206	0,00249547	1206	0,0894968	1206	0
1207	0,101805	1207	0,163335	1207	0
1208	3,86284	1208	2,51342	1208	0
1209	3,11929	1209	2,18497	1209	0
1210	2,87229	1210	2,00419	1210	0
1211	2,83919	1211	2,05766	1211	0
1212	2,87738	1212	2,02456	1212	0
1213	3,46051	1213	2,29955	1213	0
1214	3,27717	1214	2,29955	1214	0
1215	3,37393	1215	2,28936	1215	0
1216	2,94359	1216	2,02966	1216	0
1217	2,98688	1217	2,01183	1217	0
1218	3,48852	1218	2,37338	1218	0
1219	3,80427	1219	2,50069	1219	0
1220	3,29754	1220	2,21552	1220	0
1221	2,96141	1221	2,14423	1221	0
1222	3,20332	1222	2,30464	1222	0
1223	3,09383	1223	2,20025	1223	0
1224	3,20078	1224	2,29191	1224	0
1225	3,35356	1225	2,23844	1225	0
1226	3,34592	1226	2,25626	1226	0
1227	3,32555	1227	2,3632	1227	0
1228	3,1804	1228	2,03984	1228	0
1229	3,323	1229	2,31992	1229	0
1230	3,46815	1230	2,32501	1230	0
1231	3,26953	1231	2,30209	1231	0
1232	3,16513	1232	2,10859	1232	0
1233	3,27971	1233	2,17479	1233	0
1234	3,23897	1234	2,17733	1234	0
1235	3,17786	1235	2,1977	1235	0
1236	3,26698	1236	2,24862	1236	0
1237	3,24916	1237	2,24608	1237	0
1238	3,27462	1238	2,31228	1238	0
1239	3,32046	1239	2,34538	1239	0
1240	3,24406	1240	2,23589	1240	0,5
1241	3,30772	1241	2,20025	1241	0,5
1242	3,38666	1242	2,24862	1242	0,5
1243	3,28735	1243	2,09585	1243	0,5
1244	3,35865	1244	2,16969	1244	0,5
1245	3,31282	1245	2,2639	1245	0,5
1246	3,24406	1246	2,26135	1246	0,5
1247	3,36629	1247	2,24862	1247	0,5
1248	3,30263	1248	2,24608	1248	0,5
1249	3,18295	1249	2,20025	1249	0,5
1250	3,35356	1250	2,26899	1250	0,5
1251	3,3281	1251	2,28936	1251	0,5
1252	3,24661	1252	2,13914	1252	0,5
1253	3,35101	1253	2,60508	1253	0,5
1254	3,2568	1254	2,23844	1254	0,5
1255	3,22369	1255	2,17224	1255	0,5
1256	3,18804	1256	2,26899	1256	0,5
1257	3,29754	1257	2,37084	1257	0,5
1258	3,33828	1258	2,28682	1258	0,5
1259	3,31536	1259	2,35047	1259	0,5
1260	3,29754	1260	2,40903	1260	0,5
1261	3,25934	1261	1,97109	1261	0,5
1262	3,2517	1262	2,2308	1262	0,5
1263	3,33064	1263	2,30718	1263	0,5
1264	3,27717	1264	2,33519	1264	0,5
1265	3,29754	1265	2,25626	1265	0,5
1266	3,21605	1266	2,19006	1266	0,5
1267	3,26953	1267	2,22571	1267	0,5
1268	3,40958	1268	2,24608	1268	0,5
1269	3,26698	1269	2,22571	1269	0,5
1270	3,31282	1270	2,25372	1270	0,5
1271	3,31536	1271	2,21043	1271	0,5
1272	3,22879	1272	2,10095	1272	0,5
1273	3,37648	1273	2,26645	1273	0,5
1274	3,27971	1274	2,25881	1274	0,5
1275	3,13712	1275	2,27408	1275	0,5
1276	3,22115	1276	2,19006	1276	0,5
1277	3,19823	1277	2,26899	1277	0,5
1278	3,29499	1278	2,33519	1278	0,5
1279	3,1855	1279	2,17988	1279	0,5
1280	3,20841	1280	2,25372	1280	0,5
1281	3,2517	1281	2,16205	1281	0,5
1282	3,19568	1282	2,24862	1282	0
1283	-0,0306077	1283	0,181158	1283	0
1284	-0,0102365	1284	-0,152386	1284	0
1285	-0,0280613	1285	0,0258433	1285	0
1286	-0,00259733	1286	0,0945891	1286	0
1287	-0,0102365	1287	-0,0581793	1287	0
1288	-0,0433397	1288	0,0436663	1288	0
1289	-0,0484325	1289	-0,0734561	1289	0
1290	-0,0229685	1290	0,0436663	1290	0
1291	-0,129917	1291	-0,307701	1291	0
1292	0,0126811	1292	-0,124379	1292	0
1293	0,0355987	1293	-0,188032	1293	0
1294	0,0381451	1294	-0,0123488	1294	0
1295	0,0228667	1295	0,0360279	1295	0
1296	0,0177739	1296	0,056397	1296	0
1297	-0,0306077	1297	-0,0632716	1297	0
1298	-0,0153293	1298	0,104774	1298	0
1299	0,0483307	1299	-0,185486	1299	0
1300	0,0254131	1300	-0,0403563	1300	0
1301	-0,0255149	1301	0,0487586	1301	0
1302	-0,0840822	1302	-0,106556	1302	0
1303	0,00249547	1303	-0,119287	1303	0
1304	0,0814339	1304	-0,0250795	1304	0
1305	-0,0840822	1305	0,0767661	1305	0
1306	0,101805	1306	0,0360279	1306	0
1307	0,0330523	1307	-0,0250795	1307	0
1308	0,0483307	1308	-0,00216422	1308	0
1309	0,0534235	1309	-0,378993	1309	0
1310	0,0941659	1310	0,0131126	1310	0
1311	-0,0153293	1311	-0,0225333	1311	0
1312	-0,0407933	1312	-0,0378102	1312	0
1313	0,0177739	1313	-0,0785484	1313	0
1314	-0,0586182	1314	0,038574	1314	0
1315	-0,0357005	1315	-0,256778	1315	0
1316	-0,0688038	1316	0,0283895	1316	0
1317	0,0254131	1317	-0,0734561	1317	0
1318	0,0992587	1318	-0,0148949	1318	0
1319	-0,0357005	1319	-0,053087	1319	0
1320	-0,0280613	1320	-0,00216422	1320	0
1321	-0,0560718	1321	0,0691277	1321	0
1322	0,0152275	1322	-0,035264	1322	0
1323	0,0305059	1323	-0,053087	1323	0
1324	-0,0357005	1324	-0,07091	1324	0
1325	-0,00769013	1325	-0,0123488	1325	0
1326	-0,119732	1326	-0,0225333	1326	0
1327	-0,0255149	1327	-0,129471	1327	0
1328	-0,0484325	1328	-0,0327179	1328	0
1329	-0,0280613	1329	0,00292806	1329	0
1330	-0,076443	1330	-0,0632716	1330	0
1331	-0,0127829	1331	-0,18294	1331	0
1332	-5,09E-05	1332	-0,0225333	1332	0
1333	0,0254131	1333	-0,0989175	1333	0
1334	0,0279595	1334	-0,0250795	1334	0
1335	-0,101907	1335	0,10732	1335	0
1336	-0,089175	1336	0,00802034	1336	0
1337	-0,0815358	1337	-0,0327179	1337	0
1338	0,0687019	1338	-0,00216422	1338	0
1339	-0,063711	1339	0,0309356	1339	0
1340	-0,0917214	1340	0,0665816	1340	0
1341	0,0254131	1341	-0,00216422	1341	0
1342	-0,0331541	1342	-0,0327179	1342	0
1343	0,0203203	1343	-0,157479	1343	0
1344	0,0406915	1344	0,0793123	1344	0
1345	0,0483307	1345	0,0105665	1345	0
1346	0,0152275	1346	-0,134563	1346	0
1347	0,129816	1347	0,0334817	1347	0
1348	0,00249547	1348	-0,0148949	1348	0
1349	0,0381451	1349	0,0309356	1349	0
1350	-0,0127829	1350	-0,226225	1350	0
1351	0,0126811	1351	0,038574	1351	0
1352	-0,0153293	1352	0,020751	1352	0
1353	-0,0229685	1353	0,0691277	1353	0
1354	-0,0968142	1354	-0,0760023	1354	0
1355	0,0763411	1355	0,109866	1355	0
1356	-0,00769013	1356	0,020751	1356	0
1357	-0,0127829	1357	0,0105665	1357	0
1358	-0,0484325	1358	-0,0632716	1358	0
1359	-0,0586182	1359	-0,00216422	1359	0
1360	0,0152275	1360	-0,0378102	1360	0
1361	0,0788875	1361	-0,00471036	1361	0
1362	-0,122278	1362	-0,198217	1362	0
1363	-0,0789894	1363	-0,0174411	1363	0
1364	-0,00769013	1364	-0,160025	1364	0
1365	0,0432379	1365	0,0869507	1365	0
1366	0,0152275	1366	-0,035264	1366	0
1367	-0,0433397	1367	0,0436663	1367	0
1368	0,0254131	1368	-0,0760023	1368	0
1369	0,00758828	1369	0,0258433	1369	0
1370	-0,0509789	1370	-0,0174411	1370	0
1371	0,0483307	1371	-0,114194	1371	0
1372	-0,0458861	1372	0,0360279	1372	0
1373	-0,0611646	1373	0,0232972	1373	0
1374	0,134908	1374	0,00292806	1374	0
1375	-0,0433397	1375	0,0105665	1375	0
1376	0,0381451	1376	-0,0327179	1376	0
1377	-0,0509789	1377	-0,0174411	1377	0
1378	0,0483307	1378	0,0360279	1378	0
1379	-0,0560718	1379	-0,0123488	1379	0
1380	-0,0789894	1380	-0,07091	1380	0
1381	-0,0560718	1381	-0,363716	1381	0
1382	-0,0127829	1382	-0,0556332	1382	0
1383	-0,00259733	1383	0,0105665	1383	0
1384	-0,0407933	1384	-0,035264	1384	0
1385	0,0126811	1385	-0,0378102	1385	0
1386	0,0406915	1386	-0,0454486	1386	0
1387	0,111991	1387	0,0156588	1387	0
1388	-0,0611646	1388	-0,0556332	1388	0
1389	-0,0127829	1389	-0,114194	1389	0
1390	-0,0535254	1390	-0,0123488	1390	0
1391	0,0126811	1391	0,00802034	1391	0
1392	-0,0688038	1392	-0,0403563	1392	0
1393	-0,0306077	1393	0,125143	1393	0
1394	-0,0306077	1394	-0,0479947	1394	0
1395	-0,0407933	1395	-0,0225333	1395	0
1396	-5,09E-05	1396	-0,0760023	1396	0
1397	0,0916195	1397	-0,0250795	1397	0
1398	0,0941659	1398	0,0767661	1398	0
1399	-0,0127829	1399	-0,0989175	1399	0
1400	-0,0458861	1400	-0,0785484	1400	0
1401	-0,0204221	1401	-0,244047	1401	0
1402	0,0279595	1402	0,102228	1402	0
1403	0,0101347	1403	-0,0632716	1403	0
1404	-0,165567	1404	-0,0429025	1404	0
1405	0,0457843	1405	0,0054742	1405	0
1406	0,0483307	1406	-0,00980264	1406	0
1407	-0,0917214	1407	-0,053087	1407	0
1408	0,0712483	1408	0,114958	1408	0
1409	0,142548	1409	-0,165117	1409	0
1410	0,117084	1410	0,173519	1410	0
1411	0,122176	1411	0,0513047	1411	0
1412	0,0890731	1412	0,170973	1412	0
1413	0,2826	1413	0,293188	1413	0
1414	8,85633	1414	8,42556	1414	0
1415	9,50566	1415	8,89659	1415	0
1416	9,62535	1416	8,98571	1416	0
1417	9,77558	1417	9,18685	1417	0
1418	9,73739	1418	9,21995	1418	0
1419	10,043	1419	9,24032	1419	0
1420	9,96147	1420	9,29125	1420	0
1421	9,84943	1421	9,38036	1421	0
1422	10,0099	1422	9,52804	1422	0
1423	10,0837	1423	9,51785	1423	0
1424	10,1092	1424	9,49748	1424	0
1425	9,97929	1425	9,45929	1425	0
1426	10,0277	1426	9,50258	1426	0
1427	10,02	1427	9,59933	1427	0
1428	10,0812	1428	9,48221	1428	0
1429	9,93091	1429	9,55095	1429	0
1430	10,1041	1430	9,39818	1430	0,5
1431	10,0786	1431	9,57387	1431	0,5
1432	10,1143	1432	9,43892	1432	0,5
1433	10,2008	1433	9,51276	1433	0,5
1434	10,0582	1434	9,50767	1434	0,5
1435	9,96911	1435	9,51276	1435	0,5
1436	10,0455	1436	9,60697	1436	0,5
1437	10,1066	1437	9,43128	1437	0,5
1438	10,0684	1438	9,54077	1438	0,5
1439	10,1117	1439	9,52294	1439	0,5
1440	9,87999	1440	9,52549	1440	0,5
1441	10,043	1441	9,52549	1441	0,5
1442	10,0888	1442	9,51531	1442	0,5
1443	10,0608	1443	9,61715	1443	0,5
1444	10,2288	1444	9,29125	1444	0,5
1445	10,1423	1445	9,51276	1445	0,5
1446	10,0888	1446	9,53822	1446	0,5
1447	10,0633	1447	9,54077	1447	0,5
1448	10,1372	1448	9,57896	1448	0,5
1449	9,98693	1449	9,43638	1449	0,5
1450	10,0812	1450	9,54586	1450	0,5
1451	10,1219	1451	9,41855	1451	0,5
1452	10,0455	1452	9,48984	1452	0,5
1453	10,0149	1453	9,37781	1453	0,5
1454	10,02	1454	9,39818	1454	0,5
1455	9,99457	1455	9,49494	1455	0,5
1456	10,0277	1456	9,42365	1456	0,5
1457	10,0812	1457	9,42365	1457	0,5
1458	10,1219	1458	9,51785	1458	0,5
1459	9,92582	1459	9,42874	1459	0,5
1460	10,1066	1460	9,52294	1460	0,5
1461	10,1117	1461	9,46184	1461	0,5
1462	10,0531	1462	9,53568	1462	0,5
1463	10,0888	1463	9,54841	1463	0,5
1464	10,0328	1464	9,51276	1464	0,5
1465	10,1499	1465	9,47457	1465	0,5
1466	10,02	1466	9,46184	1466	0,5
1467	9,99203	1467	9,46693	1467	0,5
1468	9,88253	1468	9,44401	1468	0,5
1469	9,88762	1469	9,23268	1469	0,5
1470	9,84688	1470	9,25051	1470	0,5
1471	9,77558	1471	9,08246	1471	0,5
1472	9,56678	1472	8,99589	1472	0,5
1473	9,29431	1473	8,90932	1473	0,5
1474	9,04986	1474	8,61652	1474	0,5
1475	9,0575	1475	8,58597	1475	0,5
1476	9,06514	1476	8,43574	1476	0,5
1477	9,13644	1477	8,71327	1477	0,5
1478	9,04986	1478	8,60379	1478	0,5
1479	9,02439	1479	8,55541	1479	0,5
1480	9,06259	1480	8,47393	1480	0,5
1481	9,08042	1481	8,60888	1481	0,5
1482	9,06514	1482	8,49685	1482	0,5
1483	9,07023	1483	8,5987	1483	0,5
1484	9,05495	1484	8,59106	1484	0
1485	9,07532	1485	8,54268	1485	0
1486	9,07532	1486	8,54268	1486	0
1487	9,0524	1487	8,63943	1487	0,5
1488	9,04477	1488	8,60379	1488	0,5
1489	8,97092	1489	8,43065	1489	0,5
1490	9,11607	1490	8,76419	1490	0,5
1491	9,08551	1491	8,60888	1491	0,5
1492	9,05495	1492	8,54268	1492	0,5
1493	9,04986	1493	8,54013	1493	0,5
1494	9,23065	1494	8,64198	1494	0,5
1495	8,99129	1495	8,07419	1495	0,5
1496	9,02439	1496	8,52995	1496	0,5
1497	9,09315	1497	8,5605	1497	0,5
1498	9,03967	1498	8,60124	1498	0,5
1499	9,00402	1499	8,71836	1499	0,5
1500	9,03713	1500	8,52486	1500	0,5
1501	9,02694	1501	8,47648	1501	0,5
1502	9,02949	1502	8,51722	1502	0,5
1503	9,09569	1503	8,60633	1503	0,5
1504	9,08296	1504	8,47648	1504	0,5
1505	9,16954	1505	8,50958	1505	0,5
1506	9,11352	1506	8,5325	1506	0,5
1507	9,04222	1507	8,62161	1507	0,5
1508	9,07532	1508	8,51213	1508	0,5
1509	8,99893	1509	8,51467	1509	0,5
1510	8,99638	1510	8,61906	1510	0,5
1511	9,11861	1511	8,41028	1511	0,5
1512	9,02439	1512	8,54523	1512	0,5
1513	9,0193	1513	8,61143	1513	0,5
1514	9,09824	1514	8,54013	1514	0,5
1515	9,08551	1515	8,55032	1515	0,5
1516	9,0524	1516	8,40519	1516	0,5
1517	9,01421	1517	8,55796	1517	0,5
1518	9,07532	1518	8,5656	1518	0,5
1519	9,08551	1519	8,54268	1519	0,5
1520	9,14408	1520	8,61143	1520	0,5
1521	9,03203	1521	8,60379	1521	0,5
1522	9,10079	1522	8,57069	1522	0,5
1523	9,15426	1523	8,53759	1523	0,5
1524	9,19246	1524	8,58087	1524	0,5
1525	9,05495	1525	8,54523	1525	0,5
1526	9,03458	1526	8,57833	1526	0,5
1527	8,94291	1527	8,54013	1527	0,5
1528	9,04477	1528	8,55796	1528	0,5
1529	9,03713	1529	8,58851	1529	0,5
1530	8,95055	1530	8,51977	1530	0,5
1531	9,10079	1531	8,52486	1531	0,5
1532	9,19755	1532	8,67763	1532	0,5
1533	9,17973	1533	8,55032	1533	0,5
1534	9,06514	1534	8,51977	1534	0,5
1535	8,99638	1535	8,60124	1535	0,5
1536	9,03458	1536	8,64453	1536	0,5
1537	9,07278	1537	8,5605	1537	0,5
1538	9,02439	1538	8,68017	1538	0,5
1539	9,06768	1539	8,51722	1539	0,5
1540	8,95055	1540	8,60633	1540	0,5
1541	9,12116	1541	8,49176	1541	0,5
1542	9,0906	1542	8,55287	1542	0,5
1543	9,1237	1543	8,54777	1543	0,5
1544	8,97347	1544	8,46375	1544	0,5
1545	9,1288	1545	8,5987	1545	0,5
1546	9,06259	1546	8,47393	1546	0,5
1547	9,16445	1547	8,49685	1547	0,5
1548	9,01676	1548	8,67508	1548	0,5
1549	9,11352	1549	8,64707	1549	0,5
1550	8,99129	1550	8,65216	1550	0,5
1551	9,07532	1551	8,65216	1551	0,5
1552	8,97347	1552	8,58087	1552	0,5
1553	9,01166	1553	8,55032	1553	0,5
1554	9,04222	1554	8,6598	1554	0,5
1555	9,07023	1555	8,56814	1555	0,5
1556	9,03967	1556	8,5274	1556	0,5
1557	9,01421	1557	8,56814	1557	0,5
1558	9,08042	1558	8,50449	1558	0,5
1559	9,07532	1559	8,48412	1559	0,5
1560	9,08805	1560	8,5987	1560	0,5
1561	9,09569	1561	8,57578	1561	0,5
1562	9,02185	1562	8,58342	1562	0,5
1563	9,13389	1563	8,59106	1563	0,5
1564	9,17463	1564	8,58597	1564	0,5
1565	9,11352	1565	8,43574	1565	0,5
1566	9,05495	1566	8,63689	1566	0,5
1567	9,10588	1567	8,55287	1567	0,5
1568	9,01166	1568	8,52231	1568	0,5
1569	8,95055	1569	8,63434	1569	0,5
1570	9,07532	1570	8,61906	1570	0,5
1571	8,97092	1571	8,55032	1571	0,5
1572	9,04477	1572	8,34917	1572	0,5
1573	8,97347	1573	8,5936	1573	0,5
1574	9,13389	1574	8,44084	1574	0,5
1575	9,07787	1575	8,70054	1575	0,5
1576	9,04731	1576	8,91696	1576	0,5
1577	9,1619	1577	8,65216	1577	0,5
1578	9,06514	1578	8,62416	1578	0,5
1579	9,06768	1579	8,51977	1579	0,5
1580	9,06259	1580	8,60379	1580	0,5
1581	9,0524	1581	8,5605	1581	0,5
1582	9,07787	1582	8,67253	1582	0,5
1583	9,06259	1583	8,58087	1583	0,5
1584	9,03967	1584	8,62161	1584	0,5
1585	9,05495	1585	8,51722	1585	0,5
1586	9,10588	1586	8,6318	1586	0,5
1587	8,99893	1587	8,62925	1587	0,5
1588	8,95819	1588	8,65216	1588	0,5
1589	9,09569	1589	8,5605	1589	0,5
1590	9,17209	1590	8,58087	1590	0,5
1591	9,13644	1591	8,5325	1591	0,5
1592	9,01166	1592	8,60633	1592	0,5
1593	9,08805	1593	8,40774	1593	0,5
1594	9,04222	1594	8,62416	1594	0,5
1595	9,13389	1595	8,60379	1595	0,5
1596	9,02949	1596	8,5987	1596	0,5
1597	9,07787	1597	8,60379	1597	0,5
1598	9,05495	1598	8,4943	1598	0,5
1599	9,0906	1599	8,51467	1599	0,5
1600	9,04477	1600	8,57833	1600	0,5
1601	9,01166	1601	8,50194	1601	0,5
1602	9,08551	1602	8,57323	1602	0,5
1603	9,03967	1603	8,5656	1603	0,5
1604	8,97601	1604	8,63943	1604	0,5
1605	9,09315	1605	8,64198	1605	0,5
1606	9,02439	1606	8,54268	1606	0,5
1607	9,08296	1607	8,54777	1607	0,5
1608	9,02949	1608	8,90678	1608	0
1609	9,00912	1609	8,52995	1609	0
1610	0,0457843	1610	0,132781	1610	0
1611	0,0203203	1611	0,0309356	1611	0
1612	-0,00769013	1612	-0,0174411	1612	0
1613	-0,00514373	1613	-0,0810946	1613	0
1614	-0,076443	1614	-0,124379	1614	0
1615	-0,132464	1615	-0,0148949	1615	0
1616	-0,0306077	1616	-0,07091	1616	0
1617	-0,0713502	1617	-0,0785484	1617	0
1618	-0,0153293	1618	-0,0327179	1618	0
1619	0,0941659	1619	0,000381921	1619	0
1620	-0,0866286	1620	-0,0378102	1620	0
1621	-0,0484325	1621	-0,0072565	1621	0
1622	0,0406915	1622	-0,0785484	1622	0
1623	0,00504187	1623	-0,0301718	1623	0
1624	-0,0789894	1624	-0,0403563	1624	0
1625	-0,0509789	1625	-0,0632716	1625	0
1626	-0,00769013	1626	-0,0403563	1626	0
1627	-0,0586182	1627	-0,0378102	1627	0
1628	0,0126811	1628	-0,0429025	1628	0
1629	-0,114639	1629	0,038574	1629	0
1630	-0,0280613	1630	-0,0912791	1630	0
1631	0,0788875	1631	-0,00216422	1631	0
1632	-0,0789894	1632	-0,0225333	1632	0
1633	-5,09E-05	1633	-0,0429025	1633	0
1634	-0,0306077	1634	-0,0632716	1634	0
1635	-0,0917214	1635	0,0131126	1635	0
1636	0,0661555	1636	-0,0581793	1636	0
1637	-0,0586182	1637	0,092043	1637	0
1638	-0,0560718	1638	-0,0174411	1638	0
1639	-5,09E-05	1639	0,038574	1639	0
1640	-0,00769013	1640	0,020751	1640	0
1641	-0,0102365	1641	0,0487586	1641	0
1642	-0,0229685	1642	-0,0250795	1642	0
1643	0,00758828	1643	0,0182049	1643	0
1644	-0,0306077	1644	-0,0861868	1644	0
1645	-0,00259733	1645	-0,126925	1645	0
1646	-0,107	1646	0,0640354	1646	0
1647	0,0330523	1647	0,0131126	1647	0
1648	-0,0917214	1648	-0,0734561	1648	0
1649	-0,0306077	1649	0,020751	1649	0
1650	0,0585163	1650	-0,0454486	1650	0
1651	0,0203203	1651	-0,053087	1651	0
1652	0,0305059	1652	0,056397	1652	0
1653	-0,076443	1653	-0,035264	1653	0
1654	0,0406915	1654	0,0334817	1654	0
1655	-0,00769013	1655	-0,0607254	1655	0
1656	-5,09E-05	1656	-0,0378102	1656	0
1657	0,0305059	1657	-0,0123488	1657	0
1658	-0,00514373	1658	-0,07091	1658	0
1659	-0,0306077	1659	-0,0250795	1659	0
1660	0,0101347	1660	-0,0607254	1660	0
1661	0,00758828	1661	0,0487586	1661	0
1662	-0,0102365	1662	-0,0785484	1662	0
1663	-0,0204221	1663	-0,0327179	1663	0
1664	0,0712483	1664	-0,160025	1664	0
1665	0,0432379	1665	-0,109102	1665	0
1666	0,0101347	1666	-0,0148949	1666	0
1667	-0,142649	1667	-0,0148949	1667	0
1668	0,00249547	1668	-0,111648	1668	0
1669	0,0152275	1669	0,056397	1669	0
1670	0,0457843	1670	0,0691277	1670	0
1671	0,0126811	1671	-0,0327179	1671	0
1672	0,0508771	1672	-0,0810946	1672	0
1673	-0,00514373	1673	-0,00216422	1673	0
1674	-0,0178757	1674	-0,188032	1674	0
1675	-0,0229685	1675	-0,0963714	1675	0
1676	0,0610627	1676	-0,0148949	1676	0
1677	-0,0535254	1677	0,0054742	1677	0
1678	-5,09E-05	1678	-0,0734561	1678	0
1679	0,101805	1679	-0,134563	1679	0
1680	-0,0102365	1680	-0,0403563	1680	0
1681	-0,0917214	1681	-0,0505409	1681	0
1682	-0,0382469	1682	-0,0836407	1682	0
1683	0,0610627	1683	0,0665816	1683	0
1684	-0,0331541	1684	0,038574	1684	0
1685	-0,0127829	1685	-0,129471	1685	0
1686	-0,0178757	1686	-0,0556332	1686	0
1687	-0,0866286	1687	-0,0199872	1687	0
1688	-0,00769013	1688	-0,116741	1688	0
1689	-0,0357005	1689	0,0334817	1689	0
1690	0,0483307	1690	-0,0505409	1690	0
1691	0,0177739	1691	-0,0378102	1691	0
1692	0,165465	1692	0,0156588	1692	0
