# Supplementary material for: A study of concentration changes of Protoporphyrin IX and Coproporphyrin III in mixed samples mimicking conditions inside cancer cells for Photodynamic Therapy
Source: PLoS One. 2018 Aug 31;13(8):e0202349. doi: 10.1371/journal.pone.0202349 (PMC6118380; doi:10.1371/journal.pone.0202349)
Supplement: S10 Data — (TXT) [file pone.0202349.s010.txt]

Time - Photodiode 1	Amplitude - Photodiode 1	Time - Photodiode 2	Amplitude - Photodiode 2	Time - Flag	Amplitude - Flag
0	0,213961	0	0,73458	0	0
1	0,236879	1	0,752403	1	0
2	0,254704	2	0,782956	2	0
3	0,338735	3	0,724395	3	0
4	0,191044	4	0,749857	4	0
5	0,259797	5	0,724395	5	0
6	0,247065	6	0,716757	6	0
7	0,12993	7	0,844064	7	0
8	0,216508	8	0,729487	8	0
9	0,135023	9	0,803325	9	0
10	0,241972	10	0,920448	10	0
11	0,168126	11	0,917902	11	0
12	0,213961	12	0,872071	12	0
13	0,275075	13	0,777864	13	0
14	0,264889	14	0,788049	14	0
15	0,152848	15	0,866979	15	0
16	0,0739094	16	0,782956	16	0
17	0,247065	17	0,782956	17	0
18	0,241972	18	0,739672	18	0
19	0,32855	19	0,770226	19	0
20	0,252157	20	0,889894	20	0
21	0,155394	21	0,803325	21	0
22	0,137569	22	0,683657	22	0
23	0,287807	23	0,714211	23	0
24	0,226693	24	0,803325	24	0
25	0,168126	25	0,777864	25	0
26	0,231786	26	0,818602	26	0
27	0,280168	27	0,760041	27	0
28	0,32091	28	0,851702	28	0
29	0,178312	29	0,749857	29	0
30	0,277621	30	0,74731	30	0
31	0,145209	31	0,688749	31	0
32	0,198683	32	0,726941	32	0
33	0,287807	33	0,821148	33	0
34	0,19359	34	0,838971	34	0
35	0,282714	35	0,798233	35	0
36	0,140116	36	0,84661	36	0
37	0,247065	37	0,737126	37	0
38	0,224147	38	0,833879	38	0
39	0,183405	39	0,790595	39	0
40	0,183405	40	0,775318	40	0
41	0,236879	41	0,70148	41	0
42	0,16558	42	0,836425	42	0
43	0,216508	43	0,953548	43	0
44	0,178312	44	0,816056	44	0
45	0,124837	45	0,66838	45	0
46	0,318364	46	0,795687	46	0
47	0,168126	47	0,854248	47	0
48	0,170673	48	0,810964	48	0
49	0,196137	49	0,831333	49	0
50	0,198683	50	0,73458	50	0
51	0,25725	51	0,887348	51	0
52	0,249611	52	0,838971	52	0
53	0,25725	53	0,818602	53	0
54	0,152848	54	0,866979	54	0
55	0,208869	55	0,897533	55	0
56	0,135023	56	0,808418	56	0
57	0,213961	57	0,84661	57	0
58	0,117198	58	0,469781	58	0
59	0,252157	59	0,818602	59	0
60	0,109559	60	0,836425	60	0
61	0,206322	61	0,877164	61	0
62	0,16558	62	0,810964	62	0
63	0,173219	63	0,777864	63	0
64	0,109559	64	0,989194	64	0
65	0,277621	65	0,754949	65	0
66	0,19359	66	0,81351	66	0
67	0,16558	67	0,709118	67	0
68	0,152848	68	0,889894	68	0
69	0,282714	69	0,869525	69	0
70	0,211415	70	0,84661	70	0
71	0,25725	71	0,84661	71	0
72	0,234333	72	0,670926	72	0
73	0,219054	73	0,831333	73	0
74	0,226693	74	0,826241	74	0
75	0,300539	75	0,74731	75	0
76	0,224147	76	0,805872	76	0
77	0,185951	77	0,800779	77	0
78	0,185951	78	0,800779	78	0
79	0,272529	79	0,749857	79	0
80	0,221601	80	0,838971	80	0
81	0,224147	81	0,798233	81	0
82	0,191044	82	0,777864	82	0
83	0,244518	83	0,805872	83	0
84	0,122291	84	0,765133	84	0
85	0,323457	85	0,683657	85	0
86	0,269982	86	0,383212	86	0
87	0,206322	87	0,859341	87	0
88	0,135023	88	0,894987	88	0
89	0,173219	89	0,818602	89	0
90	0,16558	90	0,907717	90	0
91	0,244518	91	0,838971	91	0
92	0,10192	92	0,866979	92	0
93	0,19359	93	0,826241	93	0
94	0,157941	94	0,894987	94	0
95	0,297993	95	0,749857	95	0
96	0,206322	96	0,721849	96	0
97	0,267436	97	0,887348	97	0
98	0,157941	98	0,889894	98	0
99	0,188497	99	0,826241	99	0
100	0,280168	100	0,854248	100	0
101	0,224147	101	0,742218	101	0
102	0,183405	102	0,805872	102	0
103	0,277621	103	0,823695	103	0
104	0,341282	104	0,841518	104	0
105	0,211415	105	0,831333	105	0
106	0,213961	106	0,887348	106	0
107	0,236879	107	0,782956	107	0
108	0,206322	108	0,938271	108	0
109	0,287807	109	0,793141	109	0
110	-0,0412008	110	0,00562697	110	0,5
111	0,104963	111	-0,0528324	111	0,5
112	0,0012732	112	-0,0797451	112	0,5
113	0,13473	113	-0,0271673	113	0,5
114	0,0226884	114	0,0405091	114	0,5
115	0,0677852	115	-0,0460342	115	0,5
116	0,0171373	116	0,0858304	116	0,5
117	0,018385	117	-0,0225333	117	0,5
118	0,00916704	118	0,0808145	118	0,5
119	0,0474904	119	-0,00315721	119	0,5
120	-0,0567593	120	0,109993	120	0,5
121	-0,0382979	121	-0,0405091	121	0,5
122	0,100124	122	-0,106938	122	0,5
123	-0,0172391	123	0,0258688	123	0,5
124	0,0624632	124	-0,00735834	124	0,5
125	-0,0257696	125	-0,0899806	125	0,5
126	0,0118917	126	0,0170337	126	0,5
127	-0,113111	127	-0,0536217	127	0,5
128	0,0677088	128	0,0736598	128	0,5
129	-0,0578542	129	-0,0891913	129	0,5
130	-0,0218481	130	0,0607764	130	0,5
131	0,0522012	131	-0,081451	131	0,5
132	0,106516	132	0,0294079	132	0,5
133	0,130758	133	0,100369	133	0,5
134	0,00476177	134	0,00763842	134	0,5
135	-0,0263807	135	0,0169828	135	0,5
136	-0,0343	136	-0,0158625	136	0,5
137	0,0277303	137	0,0526287	137	0,5
138	0,0171118	138	0,0251813	138	0,5
139	0,0171373	139	0,0265053	139	0,5
140	-0,000789384	140	-0,0473073	140	0,5
141	-0,0496803	141	0,125397	141	0,5
142	0,0136487	142	-0,0195798	142	0,5
143	-0,0111278	143	0,0595797	143	0,5
144	-0,0117898	144	0,0447866	144	0,5
145	0,0468792	145	0,0227116	145	0,5
146	-0,0934529	146	0,0197835	146	0,5
147	-0,0617502	147	-0,0200381	147	0,5
148	0,0242163	148	-0,091661	148	0,5
149	0,194927	149	-0,11394	149	0,5
150	0,0134195	150	-0,270884	150	0,5
151	-0,0753225	151	0,0512793	151	0,5
152	0,115327	152	-0,0307828	152	0,5
153	-0,0236051	153	0,038243	153	0,5
154	0,0391891	154	0,028695	154	0,5
155	0,0550787	155	0,0335327	155	0,5
156	-0,0325685	156	-0,0399744	156	0,5
157	0,00241908	157	-0,062304	157	0,5
158	0,00188434	158	-0,021133	158	0,5
159	0,0297929	159	0,0461106	159	0,5
160	0,038909	160	0,0837171	160	0,5
161	0,0236306	161	-0,0464416	161	0,5
162	0,0628452	162	0,0115849	162	0,5
163	-0,0903463	163	-0,0279821	163	0,5
164	0,0841331	164	0,111979	164	0,5
165	0,0106694	165	-0,0306046	165	0,5
166	-0,00407424	166	0,0464925	166	0,5
167	-0,0189452	167	-0,0199108	167	0,5
168	0,0800589	168	0,0331762	168	0,5
169	-0,0502405	169	-0,0999869	169	0,5
170	-0,000865776	170	-0,00781665	170	0,5
171	-0,00236815	171	0,0447357	171	0,5
172	0,0483816	172	-0,127918	172	0,5
173	-0,0429833	173	0,00445574	173	0,5
174	-0,0968906	174	-0,00577974	174	0,5
175	0,0383997	175	-0,0437427	175	0,5
176	0,0444347	176	-0,0587394	176	0,5
177	0,126251	177	0,0837171	177	0,5
178	0,0264571	178	0,0206747	178	0,5
179	-0,0388835	179	0,0350858	179	0,5
180	-0,105778	180	-0,00842772	180	0,5
181	-0,0667666	181	0,0110502	181	0,5
182	0,023325	182	0,00384467	182	0,5
183	0,0443074	183	-0,0803562	183	0,5
184	0,036057	184	0,112845	184	0,5
185	-0,0508007	185	-0,0951238	185	0,5
186	-0,0445875	186	0,000101846	186	0,5
187	-0,0635072	187	0,0482239	187	0,5
188	-0,0448421	188	-0,00183322	188	0,5
189	-0,0724451	189	-0,0858049	189	0,5
190	0,0263807	190	0,0118141	190	0,5
191	-0,0905755	191	0,26737	191	0,5
192	-0,0507243	192	-0,0525778	192	0,5
193	-0,0751188	193	-0,123691	193	0,5
194	-0,0275011	194	-0,06401	194	0,5
195	0,105319	195	-0,0269636	195	0,5
196	-0,0224338	196	0,0127307	196	0,5
197	-0,0176975	197	-0,0715974	197	0,5
198	-0,0431615	198	-0,222787	198	0,5
199	-0,00440527	199	-0,0175684	199	0,5
200	0,0997171	200	-0,0196053	200	0,5
201	0,0280613	201	-0,0166772	201	0,5
202	-0,0691857	202	0,0833352	202	0,5
203	0,0756281	203	-0,013851	203	0,5
204	-0,0565556	204	-0,0553785	204	0,5
205	0,042474	205	0,0671926	205	0,5
206	0,0365154	206	0,0350349	206	0,5
207	-0,0659518	207	0,0626605	207	0,5
208	-0,0333579	208	0,0173392	208	0,5
209	-0,030073	209	0,0649011	209	0,5
210	0,0285961	210	0,00499043	210	0,5
211	-0,00106949	211	0,00425205	211	0,5
212	-0,0706881	212	-0,0695351	212	0,5
213	-0,0621322	213	0,0445065	213	0,5
214	-0,036108	214	0,00623804	214	0,5
215	-0,0419138	215	-0,0912282	215	0,5
216	-0,089837	216	-0,0119669	216	0,5
217	-0,0710191	217	0,0139274	217	0,5
218	0,0572686	218	0,0225333	218	0,5
219	-0,0743294	219	-0,0389559	219	0,5
220	0,00916704	220	0,0176447	220	0,5
221	0,00524559	221	0,0892931	221	0,5
222	0,0350894	222	0,0444047	222	0,5
223	-0,0570648	223	-0,180929	223	0,5
224	0,0250057	224	-0,0398216	224	0,5
225	-0,0485089	225	-0,172679	225	0,5
226	-0,0201675	226	0,0237046	226	0,5
227	0,0156604	227	-0,0594524	227	0,5
228	0,0694149	228	0,0118141	228	0,5
229	-0,0770541	229	0,106123	229	0,5
230	-0,00325939	230	0,0380393	230	0,5
231	-0,0718849	231	0,0895987	231	0
232	-0,0339435	232	0,0185868	232	0
233	-0,0455042	233	0,00926795	233	0
234	-0,0339945	234	-0,00330998	234	0
235	0,0169336	235	-0,00585612	235	0
236	0,0805936	236	0,106174	236	0
237	-0,00343764	237	0,0858049	237	0
238	0,0220264	238	0,0476128	238	0
239	0,00674796	239	0,103628	239	0
240	0,0271192	240	0,0246976	240	0
241	-0,00598404	241	0,0374283	241	0
242	-0,00853044	242	0,0807126	242	0
243	0,0780472	243	0,0399744	243	0
244	0,149346	244	0,106174	244	0
245	1,36653	245	1,4098	245	0
246	9,00828	246	8,50589	246	0
247	8,94971	247	8,62301	247	0
248	8,993	248	8,62301	248	0
249	8,94207	249	8,58482	249	0
250	8,87332	250	8,43969	250	0
251	8,94207	251	8,48552	251	0
252	8,95989	252	8,47534	252	0
253	9,00318	253	8,53899	253	0,5
254	9,01592	254	8,53899	254	0,5
255	8,9879	255	8,47534	255	0,5
256	8,9879	256	8,19526	256	0,5
257	8,96499	257	8,55681	257	0,5
258	8,88859	258	8,47024	258	0,5
259	8,89114	259	8,56445	259	0,5
260	8,95735	260	8,50334	260	0,5
261	8,94971	261	8,19017	261	0,5
262	8,96499	262	8,52371	262	0,5
263	8,94462	263	8,54663	263	0,5
264	8,97008	264	8,47534	264	0,5
265	9,00064	265	8,45242	265	0,5
266	9,04138	266	8,51098	266	0,5
267	8,96499	267	8,50334	267	0,5
268	9,01592	268	8,41932	268	0,5
269	8,98027	269	8,18253	269	0,5
270	8,88605	270	8,53135	270	0,5
271	8,993	271	8,37858	271	0,5
272	8,9879	272	8,47788	272	0,5
273	9,00573	273	8,58991	273	0,5
274	8,97517	274	8,51607	274	0,5
275	8,94462	275	8,4295	275	0,5
276	8,97008	276	8,40914	276	0,5
277	8,94207	277	8,51607	277	0,5
278	8,95226	278	8,53644	278	0,5
279	9,03119	279	8,4295	279	0,5
280	8,99554	280	8,48807	280	0,5
281	8,90387	281	8,48807	281	0,5
282	8,9548	282	8,55427	282	0,5
283	8,90642	283	8,70449	283	0,5
284	8,89369	284	8,47024	284	0,5
285	8,993	285	8,86489	285	0,5
286	8,97008	286	8,51862	286	0,5
287	8,94971	287	8,48043	287	0,5
288	8,91661	288	8,26655	288	0,5
289	8,86568	289	8,51862	289	0,5
290	8,89114	290	8,44224	290	0,5
291	9,01592	291	8,50844	291	0,5
292	8,89878	292	8,57463	292	0,5
293	8,92934	293	8,5619	293	0,5
294	8,94716	294	8,57463	294	0,5
295	9,02355	295	8,53135	295	0,5
296	9,02355	296	8,45751	296	0,5
297	9,01337	297	8,5288	297	0,5
298	9,0643	298	8,50589	298	0,5
299	9,07703	299	8,54663	299	0,5
300	9,02101	300	8,56445	300	0,5
301	8,9548	301	8,51862	301	0,5
302	8,93188	302	8,54663	302	0,5
303	8,94716	303	8,47279	303	0,5
304	8,93952	304	8,54408	304	0,5
305	9,01337	305	8,47534	305	0,5
306	9,00828	306	8,44987	306	0,5
307	8,93952	307	8,58227	307	0,5
308	9,00573	308	8,55172	308	0,5
309	8,89369	309	8,50844	309	0,5
310	8,9548	310	8,49316	310	0,5
311	8,95989	311	8,47534	311	0,5
312	9,01337	312	8,58991	312	0,5
313	8,87332	313	8,47279	313	0,5
314	8,94462	314	8,50844	314	0,5
315	8,90387	315	8,55172	315	0,5
316	8,94971	316	8,5288	316	0,5
317	8,98027	317	8,52117	317	0,5
318	9,02101	318	8,50844	318	0,5
319	8,97008	319	8,54917	319	0,5
320	9,03119	320	8,54408	320	0,5
321	9,00828	321	8,54153	321	0,5
322	9,01082	322	8,51098	322	0,5
323	8,94971	323	8,48297	323	0,5
324	8,94971	324	8,58991	324	0,5
325	8,96244	325	8,5619	325	0,5
326	8,84021	326	8,42696	326	0,5
327	9,0261	327	8,5008	327	0,5
328	8,93952	328	8,53135	328	0,5
329	8,95735	329	8,53899	329	0,5
330	9,0643	330	8,57718	330	0,5
331	8,92934	331	8,4957	331	0,5
332	8,91915	332	8,53899	332	0,5
333	9,01846	333	8,44987	333	0,5
334	8,93952	334	8,53899	334	0,5
335	8,94207	335	8,43714	335	0,5
336	9,04393	336	8,567	336	0,5
337	8,98536	337	8,50844	337	0,5
338	8,97008	338	8,52117	338	0,5
339	8,92679	339	8,58227	339	0,5
340	8,93443	340	8,47788	340	0,5
341	8,97772	341	8,83943	341	0,5
342	9,00064	342	8,53899	342	0,5
343	8,91661	343	8,51862	343	0,5
344	8,95226	344	8,55936	344	0,5
345	9,03119	345	8,52626	345	0,5
346	8,89623	346	8,48552	346	0,5
347	9,00573	347	8,5008	347	0,5
348	9,00573	348	8,58737	348	0,5
349	9,01337	349	8,54153	349	0,5
350	9,00064	350	8,50844	350	0,5
351	9,05156	351	8,43714	351	0,5
352	9,00828	352	8,51862	352	0,5
353	9,02355	353	8,57718	353	0
354	8,97772	354	8,58991	354	0
355	9,01082	355	8,6001	355	0
356	0,0678616	356	0,0858049	356	0
357	0,0169336	357	0,0577974	357	0
358	0,0729544	358	0,0781665	358	0
359	0,113697	359	-0,0185868	359	0
360	0,190089	360	0,126543	360	0
361	-0,00598404	361	-0,0134945	361	0
362	0,0373048	362	-0,0822403	362	0
363	0,113697	363	0,0756203	363	0
364	-0,0696441	364	0,032336	364	0
365	0,0347584	365	-0,0618712	365	0
366	-0,0467265	366	0,0781665	366	0
367	-0,0339945	367	-0,0185868	367	0
368	-0,018716	368	0,0908972	368	0
369	0,0602224	369	0,0425205	369	0
370	-0,0314481	370	0,123997	370	0
371	-0,0390873	371	0,0756203	371	0
372	0,0500368	372	-0,0236791	372	0
373	0,0551296	373	-0,0134945	373	0
374	-0,0365409	374	-0,105156	374	0
375	0,044944	375	-0,0338637	375	0
376	0,0678616	376	0,0577974	376	0
377	0,0296656	377	-0,308847	377	0
378	0,00420156	378	0,0603435	378	0
379	0,0271192	379	0,106174	379	0
380	-0,0263553	380	0,0858049	380	0
381	-0,0390873	381	-0,105156	381	0
382	0,0627688	382	0,0425205	382	0
383	-0,0849225	383	0,0756203	383	0
384	0,057676	384	-0,11534	384	0
385	0,0780472	385	0,0425205	385	0
386	0,08314	386	0,0017823	386	0
387	0,0602224	387	-0,00585612	387	0
388	3,86709	388	1,94194	388	0
389	2,28578	389	1,18828	389	0
390	1,9853	390	1,18828	390	0
391	2,18647	391	1,17301	391	0
392	2,42074	392	1,26721	392	0
393	2,37745	393	1,26721	393	0
394	2,71103	394	1,45817	394	0
395	2,81034	395	1,52437	395	0
396	2,9071	396	1,47345	396	0
397	2,87909	397	1,48109	397	0
398	2,89946	398	1,5753	398	0
399	2,74413	399	1,47854	399	0
400	2,79251	400	1,47854	400	0
401	2,81543	401	1,52183	401	0
402	2,82561	402	1,43526	402	0
403	2,81034	403	1,50655	403	0
404	2,80524	404	1,43017	404	0
405	2,85108	405	1,55493	405	0
406	2,93256	406	1,6364	406	0
407	2,88418	407	1,53965	407	0
408	2,87909	408	1,63386	408	0
409	2,81543	409	1,5371	409	0,5
410	2,83835	410	1,58294	410	0,5
411	2,9071	411	1,53965	411	0,5
412	2,99877	412	1,48109	412	0,5
413	3,0446	413	1,52692	413	0,5
414	2,9784	414	1,58548	414	0,5
415	3,0115	415	1,58548	415	0,5
416	3,0828	416	1,67714	416	0,5
417	3,01659	417	1,51928	417	0,5
418	3,05734	418	1,51674	418	0,5
419	2,84344	419	1,55238	419	0,5
420	3,0446	420	1,5371	420	0,5
421	2,89182	421	1,54474	421	0,5
422	2,97331	422	1,56511	422	0,5
423	2,93002	423	1,54474	423	0,5
424	2,87145	424	1,51674	424	0,5
425	2,97585	425	1,35124	425	0,5
426	3,05224	426	1,48618	426	0,5
427	2,92238	427	1,60076	427	0,5
428	3,00132	428	1,59057	428	0,5
429	2,9784	429	1,54984	429	0,5
430	2,95039	430	1,6033	430	0,5
431	2,87909	431	1,56002	431	0,5
432	3,02933	432	1,49891	432	0,5
433	2,97331	433	1,45054	433	0,5
434	2,91728	434	1,61858	434	0,5
435	2,98604	435	1,57275	435	0,5
436	2,91728	436	1,504	436	0,5
437	3,0828	437	1,5371	437	0,5
438	3,07007	438	1,65677	438	0,5
439	3,02169	439	1,61858	439	0,5
440	3,00641	440	1,47345	440	0,5
441	2,85108	441	1,6364	441	0,5
442	2,97076	442	1,53201	442	0,5
443	2,95293	443	1,54984	443	0,5
444	2,94784	444	1,52183	444	0,5
445	2,94529	445	1,504	445	0,5
446	3,05224	446	1,59567	446	0,5
447	3,05988	447	1,5702	447	0,5
448	2,99877	448	1,59057	448	0,5
449	2,89182	449	1,504	449	0,5
450	2,89691	450	1,59821	450	0
451	3,00132	451	1,5422	451	0
452	0,095872	452	-0,0542328	452	0
453	-0,0263553	453	-0,0847865	453	0
454	0,0856864	454	-0,0389559	454	0
455	0,01948	455	-0,00330998	455	0
456	0,00929436	456	-0,32667	456	0
457	-0,0518193	457	0,0807126	457	0
458	0,0220264	458	0,014513	458	0
459	0,0602224	459	-0,00840226	459	0
460	0,00674796	460	0,0272437	460	0
461	0,044944	461	0,0654358	461	0
462	0,0805936	462	0,0246976	462	0
463	-0,0441801	463	0,0858049	463	0
464	0,0169336	464	-0,077148	464	0
465	0,01948	465	-0,00585612	465	0
466	-0,018716	466	-0,0109484	466	0
467	0,0678616	467	-0,0287714	467	0
468	0,0755008	468	-0,0618712	468	0
469	0,0882328	469	0,0832588	469	0
470	-0,0314481	470	-0,00585612	470	0
471	-0,0238089	471	0,0221514	471	0
472	-0,0136232	472	-0,0364098	472	0
473	0,0169336	473	-0,0618712	473	0
474	-0,0441801	474	-0,0542328	474	0
475	0,103511	475	0,0577974	475	0
476	-0,0467265	476	-0,0593251	476	0
477	-0,0110768	477	0,0374283	477	0
478	-0,0670977	478	-0,102609	478	0
479	0,0525832	479	0,0221514	479	0
480	0,0118408	480	0,0374283	480	0
481	0,00929436	481	0,0297898	481	0
482	0,116243	482	0,0908972	482	0
483	0,0398512	483	0,0527051	483	0
484	-0,00853044	484	-0,0364098	484	0
485	0,0551296	485	0,0577974	485	0
486	0,0169336	486	0,0425205	486	0
487	-0,0416337	487	0,014513	487	0
488	0,108604	488	-0,0236791	488	0
489	-0,0416337	489	-0,0847865	489	0
490	0,01948	490	0,149458	490	0
491	0,0169336	491	-0,00330998	491	0
492	-0,146036	492	-0,0338637	492	0
493	0,0271192	493	0,0832588	493	0
494	0,0423976	494	-0,0796942	494	0
495	-0,0900153	495	0,0119669	495	0
496	0,0729544	496	-0,0415021	496	0
497	0,00420156	497	0,0170591	497	0
498	-0,0467265	498	0,00687458	498	0
499	0,00165516	499	0,106174	499	0
500	-0,0696441	500	-0,0134945	500	0
501	0,0118408	501	0,149458	501	0
502	0,149346	502	0,00942072	502	0
503	-0,0696441	503	0,0221514	503	0
504	-0,0467265	504	0,0246976	504	0
505	-0,0136232	505	-0,0465944	505	0
506	0,0474904	506	-0,0720558	506	0
507	0,00929436	507	-0,0975172	507	0
508	0,00674796	508	0,0476128	508	0
509	0,0169336	509	-0,0262252	509	0
510	-0,0874689	510	0,113812	510	0
511	-0,0365409	511	0,0425205	511	0
512	-0,0390873	512	0,0577974	512	0
513	0,0373048	513	0,123997	513	0
514	-0,00598404	514	-0,000763842	514	0
515	0,0525832	515	0,0756203	515	0
516	0,0856864	516	-0,00840226	516	0
517	0,0347584	517	-0,0109484	517	0
518	-0,018716	518	0,0781665	518	0
519	0,0398512	519	0,050159	519	0
520	-0,0569121	520	0,088351	520	0
521	-0,0416337	521	-0,0160407	521	0
522	0,0169336	522	0,131635	522	0
523	-0,0365409	523	0,0246976	523	0
524	-0,00598404	524	0,0679819	524	0
525	0,00929436	525	0,050159	525	0
526	-0,0518193	526	-0,00840226	526	0
527	0,0780472	527	-0,0364098	527	0
528	-0,0976545	528	0,0679819	528	0
529	-0,0441801	529	-0,0134945	529	0
530	0,0678616	530	0,014513	530	0
531	-0,0696441	531	0,0476128	531	0
532	0,070408	532	-0,0440482	532	0
533	0,0169336	533	0,0476128	533	0
534	-0,138397	534	0,0170591	534	0
535	-0,105294	535	0,00942072	535	0
536	0,00420156	536	0,0934433	536	0
537	0,0220264	537	0,014513	537	0
538	-0,00598404	538	0,032336	538	0
539	0,00420156	539	-0,0185868	539	0
540	0,0933256	540	0,0348821	540	0
541	-0,0212624	541	-0,120432	541	0
542	-0,153675	542	0,0297898	542	0
543	0,0398512	543	0,014513	543	0
544	-0,0416337	544	0,0603435	544	0
545	0,0398512	545	0,0272437	545	0
546	-0,0339945	546	0,0272437	546	0
547	0,0729544	547	0,0272437	547	0
548	-0,00598404	548	-0,0236791	548	0
549	-0,102747	549	0,0654358	549	0
550	-0,00343764	550	-0,0338637	550	0
551	-0,00089124	551	0,129089	551	0
552	0,11115	552	0,050159	552	0
553	0,0780472	553	0,0781665	553	0
554	-0,0467265	554	0,0628897	554	0
555	0,0551296	555	0,0119669	555	0
556	-0,0136232	556	-0,0287714	556	0
557	-0,0569121	557	0,0221514	557	0
558	-0,0518193	558	-0,021133	558	0
559	0,0296656	559	0,0577974	559	0
560	-0,138397	560	0,0654358	560	0
561	0,0373048	561	0,0679819	561	0
562	0,0678616	562	-0,00840226	562	0
563	0,0551296	563	0,0425205	563	0
564	-0,0390873	564	-0,0491405	564	0
565	0,0373048	565	0,00687458	565	0
566	0,01948	566	-0,11534	566	0
567	-0,0645513	567	0,0756203	567	0
568	-0,0620049	568	-0,0720558	568	0
569	0,0525832	569	-0,000763842	569	0
570	-0,0263553	570	0,0577974	570	0
571	0,032212	571	-0,0542328	571	0
572	-0,0110768	572	-0,14844	572	0
573	-0,0492729	573	0,0807126	573	0
574	-0,115479	574	0,0985356	574	0
575	0,0780472	575	0,0628897	575	0
576	0,0551296	576	0,0577974	576	0
577	0,0271192	577	0,0654358	577	0
578	-0,0467265	578	0,236027	578	0
579	0,0347584	579	0,00687458	579	0
580	-0,0110768	580	0,0425205	580	0
581	0,044944	581	0,0781665	581	0
582	0,0271192	582	-0,107702	582	0
583	0,032212	583	0,0908972	583	0
584	0,01948	584	-0,0236791	584	0
585	-0,00343764	585	0,00687458	585	0
586	0,0373048	586	0,0730742	586	0
587	0,0271192	587	-0,105156	587	0
588	-0,128211	588	-0,00330998	588	0
589	0,00674796	589	0,00687458	589	0
590	-0,00089124	590	0,00687458	590	0
591	-0,0238089	591	-0,0338637	591	0
592	0,0398512	592	0,0196053	592	0
593	0,0602224	593	-0,0236791	593	0
594	-0,0823761	594	0,0908972	594	0
595	0,044944	595	0,0246976	595	0
596	0,0118408	596	0,0705281	596	0
597	0,0474904	597	-0,0618712	597	0
598	0,0398512	598	-0,0644173	598	0
599	0,057676	599	0,0348821	599	0
600	0,032212	600	0,00687458	600	0
601	-0,0314481	601	0,0985356	601	0
602	0,0220264	602	-0,0516866	602	0
603	0,0423976	603	-0,0262252	603	0
604	0,044944	604	-0,0134945	604	0
605	0,0984184	605	0,157097	605	0
606	0,0984184	606	0,116359	606	0
607	-0,0772833	607	-0,00585612	607	0
608	0,00420156	608	0,0603435	608	0
609	0,0220264	609	0,0221514	609	0
610	-0,0543657	610	-0,0338637	610	0
611	0,0678616	611	-0,0542328	611	0
612	0,0118408	612	-0,0567789	612	0
613	-0,0238089	613	-0,163717	613	0
614	0,0551296	614	-0,00585612	614	0
615	-0,0620049	615	0,0297898	615	0
616	-0,00343764	616	0,0450667	616	0
617	-0,0492729	617	0,103628	617	0
618	0,0118408	618	-0,0975172	618	0
619	0,0678616	619	0,0017823	619	0
620	0,0678616	620	0,0858049	620	0
621	0,044944	621	-0,000763842	621	0
622	0,0118408	622	-0,00585612	622	0
623	-0,0721905	623	0,00687458	623	0
624	-0,0645513	624	0,0246976	624	0
625	0,0805936	625	-0,0542328	625	0
626	0,0525832	626	-0,250286	626	0
627	-0,0365409	627	-0,212093	627	0
628	-0,00598404	628	0,0807126	628	0
629	0,0474904	629	-0,26047	629	0
630	-0,0136232	630	0,116359	630	0
631	-0,0594585	631	0,00687458	631	0
632	-0,0136232	632	-0,128071	632	0
633	-0,0390873	633	0,0476128	633	0
634	0,0474904	634	0,0119669	634	0
635	0,139161	635	0,0577974	635	0
636	0,057676	636	-0,077148	636	0
637	-0,0441801	637	-0,0720558	637	0
638	-0,0339945	638	0,131635	638	0
639	0,0296656	639	0,0170591	639	0
640	-0,0874689	640	0,0017823	640	0
641	-0,0238089	641	0,0552512	641	0
642	0,0729544	642	0,0552512	642	0
643	-0,0518193	643	-0,171355	643	0
644	-0,0772833	644	0,139274	644	0
645	-0,0339945	645	0,0170591	645	0
646	0,0423976	646	0,0476128	646	0
647	0,0525832	647	0,0017823	647	0
648	0,032212	648	-0,0109484	648	0
649	0,0118408	649	0,0221514	649	0
650	0,0143872	650	-0,0364098	650	0
651	-0,018716	651	0,0196053	651	0
652	-0,112933	652	0,0196053	652	0
653	-0,0136232	653	0,409165	653	0
654	-0,0416337	654	0,0246976	654	0
655	-0,0467265	655	-0,166263	655	0
656	-0,10784	656	0,0297898	656	0
657	0,070408	657	-0,0236791	657	0
658	0,00674796	658	-0,00330998	658	0
659	0,0118408	659	0,0832588	659	0
660	0,0653152	660	-0,0746019	660	0
661	-0,00343764	661	0,0781665	661	0
662	0,0271192	662	0,088351	662	0
663	-0,0823761	663	-0,0134945	663	0
664	-0,0238089	664	-0,00330998	664	0
665	0,0169336	665	0,0654358	665	0
666	-0,0339945	666	0,0985356	666	0
667	-0,0263553	667	-0,0236791	667	0
668	-0,0212624	668	0,0196053	668	0
669	0,032212	669	0,0017823	669	0
670	4,49096	670	2,06416	670	0
671	0,159532	671	0,134182	671	0
672	-0,00598404	672	-0,176447	672	0
673	3,96131	673	1,83755	673	0
674	3,90529	674	1,8401	674	0
675	2,8358	675	1,45308	675	0
676	3,00132	676	1,65677	676	0
677	2,57861	677	1,46327	677	0
678	2,57352	678	1,55493	678	0
679	2,64482	679	1,52437	679	0
680	2,67538	680	1,34869	680	0
681	4,04025	681	1,94194	681	0
682	2,874	682	1,62113	682	0
683	2,81543	683	1,58803	683	0
684	3,07261	684	1,61094	684	0
685	2,34434	685	1,25703	685	0
686	2,48949	686	1,33851	686	0
687	2,6219	687	1,44035	687	0
688	2,55824	688	1,40725	688	0
689	2,48185	689	1,53456	689	0
690	2,60662	690	1,53456	690	0
691	2,6932	691	1,56511	691	0
692	2,78233	692	1,52183	692	0
693	2,84853	693	1,49637	693	0
694	2,93256	694	1,57784	694	0
695	2,94529	695	1,60585	695	0
696	2,98094	696	1,66187	696	0
697	2,8689	697	1,61603	697	0
698	2,76959	698	1,53456	698	0
699	2,84344	699	1,48364	699	0
700	2,73649	700	1,51419	700	0
701	2,76959	701	1,58803	701	0
702	2,90455	702	1,5702	702	0
703	2,89691	703	1,62367	703	0
704	2,91728	704	1,65677	704	0
705	2,99622	705	1,60076	705	0
706	2,94784	706	1,58548	706	0
707	3,01914	707	1,61858	707	0
708	2,96057	708	1,61094	708	0
709	2,83071	709	1,51419	709	0
710	2,87145	710	1,62622	710	0
711	2,91728	711	1,835	711	0
712	2,98604	712	1,41998	712	0
713	2,83325	713	1,65677	713	0,5
714	2,7645	714	1,58803	714	0,5
715	2,80015	715	1,60076	715	0,5
716	2,88927	716	1,68223	716	0,5
717	2,87909	717	1,49637	717	0,5
718	2,93256	718	1,55238	718	0,5
719	2,8358	719	1,59312	719	0,5
720	2,78996	720	1,58803	720	0,5
721	2,81288	721	1,49637	721	0,5
722	2,91983	722	1,54984	722	0,5
723	2,74158	723	1,66696	723	0,5
724	2,71103	724	1,47345	724	0,5
725	2,6219	725	1,48873	725	0,5
726	2,75431	726	1,52947	726	0,5
727	2,93511	727	1,6033	727	0,5
728	2,92492	728	1,52692	728	0,5
729	2,85362	729	1,61858	729	0,5
730	2,88927	730	1,55493	730	0,5
731	2,87654	731	1,59057	731	0,5
732	2,9402	732	1,20611	732	0,5
733	2,8027	733	1,59312	733	0,5
734	2,99113	734	1,59821	734	0,5
735	2,90455	735	1,53456	735	0,5
736	2,8358	736	1,5091	736	0,5
737	2,85617	737	1,52947	737	0,5
738	2,76959	738	1,41998	738	0,5
739	2,85108	739	1,54984	739	0,5
740	2,89691	740	1,45308	740	0,5
741	2,79506	741	1,53456	741	0,5
742	2,85617	742	1,59312	742	0,5
743	2,87145	743	1,4098	743	0,5
744	2,82816	744	1,59312	744	0,5
745	2,96821	745	1,60585	745	0,5
746	2,87145	746	1,49891	746	0,5
747	2,97331	747	1,58803	747	0,5
748	2,78996	748	1,53456	748	0,5
749	2,93002	749	1,55238	749	0,5
750	2,94784	750	1,62113	750	0,5
751	2,94275	751	1,56766	751	0,5
752	2,90455	752	1,61858	752	0,5
753	2,89946	753	1,60585	753	0,5
754	2,81543	754	1,52437	754	0,5
755	2,80524	755	1,6695	755	0
756	2,89946	756	1,62367	756	0
757	0,0729544	757	0,177466	757	0
758	0,0780472	758	0,103628	758	0
759	0,0984184	759	-0,094971	759	0
760	-0,0543657	760	0,0832588	760	0
761	0,108604	761	-0,0720558	761	0
762	0,0856864	762	0,0450667	762	0
763	-0,0492729	763	0,00687458	763	0
764	-0,0594585	764	0,0221514	764	0
765	-0,0390873	765	0,0119669	765	0
766	0,0653152	766	0,358242	766	0
767	-0,0161696	767	-0,0440482	767	0
768	0,0169336	768	-0,0134945	768	0
769	-0,0874689	769	-0,0873326	769	0
770	0,057676	770	-0,0109484	770	0
771	-0,00089124	771	-0,000763842	771	0
772	0,0551296	772	0,0985356	772	0
773	0,057676	773	0,0425205	773	0
774	0,08314	774	-0,094971	774	0
775	-0,0314481	775	-0,0975172	775	0
776	-0,0238089	776	0,00942072	776	0
777	-0,10784	777	-0,364862	777	0
778	-0,00089124	778	0,0476128	778	0
779	-0,133304	779	0,0246976	779	0
780	0,0143872	780	-0,0720558	780	0
781	0,0169336	781	0,0908972	781	0
782	0,0602224	782	-0,120432	782	0
783	-0,0543657	783	-0,0873326	783	0
784	-0,0238089	784	-0,00585612	784	0
785	-0,0823761	785	-0,0898787	785	0
786	0,070408	786	0,386249	786	0
787	-0,0441801	787	0,0654358	787	0
788	0,070408	788	0,139274	788	0
789	-0,0263553	789	0,0450667	789	0
790	0,0729544	790	-0,0465944	790	0
791	0,0271192	791	0,0348821	791	0
792	-0,0263553	792	0,0985356	792	0
793	-0,0492729	793	0,103628	793	0
794	0,116243	794	-0,0287714	794	0
795	-0,0951081	795	0,0221514	795	0
796	-0,0289017	796	0,0577974	796	0
797	-0,118026	797	-0,0236791	797	0
798	0,0984184	798	0,0374283	798	0
799	-0,0289017	799	0,0196053	799	0
800	-0,0238089	800	-0,0160407	800	0
801	0,0347584	801	-0,0898787	801	0
802	0,070408	802	0,10872	802	0
803	-0,00853044	803	-0,21464	803	0
804	-0,0110768	804	0,0756203	804	0
805	-0,0390873	805	0,00942072	805	0
806	0,0805936	806	0,0170591	806	0
807	-0,125665	807	0,0272437	807	0
808	-0,0849225	808	-0,0236791	808	0
809	0,0347584	809	-0,021133	809	0
810	-0,0696441	810	0,0374283	810	0
811	0,0347584	811	0,00942072	811	0
812	0,0271192	812	0,0170591	812	0
813	0,0169336	813	-0,0542328	813	0
814	0,11115	814	0,0756203	814	0
815	0,0271192	815	0,0679819	815	0
816	0,0245728	816	0,0170591	816	0
817	0,0169336	817	0,111266	817	0
818	0,0627688	818	-0,0873326	818	0
819	0,126429	819	0,0577974	819	0
820	-0,00853044	820	0,0858049	820	0
821	-0,0212624	821	-0,077148	821	0
822	0,00420156	822	0,0374283	822	0
823	0,0653152	823	-0,0236791	823	0
824	0,0373048	824	-0,077148	824	0
825	-0,0365409	825	-0,00840226	825	0
826	-0,0467265	826	0,0017823	826	0
827	0,0169336	827	0,0679819	827	0
828	-0,0594585	828	-0,0847865	828	0
829	0,032212	829	-0,00330998	829	0
830	0,0143872	830	0,0934433	830	0
831	0,0984184	831	0,17492	831	0
832	-0,0467265	832	-0,00840226	832	0
833	-0,00853044	833	0,123997	833	0
834	-0,0467265	834	-0,00840226	834	0
835	0,0525832	835	-0,0465944	835	0
836	-0,0594585	836	0,014513	836	0
837	0,0602224	837	0,0272437	837	0
838	-0,0212624	838	0,0552512	838	0
839	0,00674796	839	-0,0109484	839	0
840	0,0271192	840	0,0399744	840	0
841	-0,0339945	841	0,0399744	841	0
842	0,0245728	842	-0,00840226	842	0
843	0,057676	843	0,0170591	843	0
844	-0,0339945	844	-0,0567789	844	0
845	0,00674796	845	0,00687458	845	0
846	-0,00089124	846	0,0552512	846	0
847	0,0296656	847	-0,133163	847	0
848	0,0423976	848	-0,0364098	848	0
849	0,00420156	849	0,0908972	849	0
850	0,0398512	850	0,00942072	850	0
851	-0,0925617	851	-0,0262252	851	0
852	0,108604	852	0,00432844	852	0
853	0,0474904	853	-0,0160407	853	0
854	0,108604	854	0,0119669	854	0
855	-0,0721905	855	0,129089	855	0
856	0,070408	856	0,00942072	856	0
857	-0,0263553	857	-0,0618712	857	0
858	-0,0212624	858	0,0297898	858	0
859	-0,0645513	859	0,0221514	859	0
860	0,0423976	860	0,032336	860	0
861	-0,0543657	861	0,0425205	861	0
862	0,0780472	862	-0,0364098	862	0
863	-0,102747	863	-0,0262252	863	0
864	-0,00598404	864	0,106174	864	0
865	-0,0289017	865	-0,112794	865	0
866	0,0474904	866	-0,000763842	866	0
867	-0,0212624	867	-0,00585612	867	0
868	0,00674796	868	0,0425205	868	0
869	-0,00343764	869	-0,112794	869	0
870	0,0143872	870	-0,0796942	870	0
871	-0,0772833	871	-0,00585612	871	0
872	0,0373048	872	0,00432844	872	0
873	0,0169336	873	0,00687458	873	0
874	0,0271192	874	0,0527051	874	0
875	0,044944	875	0,376065	875	0
876	0,177357	876	0,0297898	876	0
877	-0,0670977	877	0,00942072	877	0
878	-0,0543657	878	0,0527051	878	0
879	0,0398512	879	-0,00330998	879	0
880	-0,00598404	880	0,00942072	880	0
881	-0,0365409	881	0,014513	881	0
882	0,0118408	882	-0,0134945	882	0
883	-0,0416337	883	-0,0440482	883	0
884	0,00420156	884	0,0908972	884	0
885	-0,0645513	885	-0,122979	885	0
886	0,00674796	886	-0,0746019	886	0
887	-0,00853044	887	-0,00840226	887	0
888	0,11115	888	0,0476128	888	0
889	-0,0543657	889	0,314957	889	0
890	-0,0263553	890	0,0705281	890	0
891	-0,00853044	891	-0,0873326	891	0
892	0,0525832	892	-0,0185868	892	0
893	0,0525832	893	0,014513	893	0
894	-0,00089124	894	-0,0160407	894	0
895	-0,0238089	895	0,0552512	895	0
896	0,032212	896	0,014513	896	0
897	0,0551296	897	-0,0160407	897	0
898	0,0907792	898	-0,0746019	898	0
899	0,0373048	899	-0,0491405	899	0
900	0,0500368	900	0,0476128	900	0
901	-0,0696441	901	-0,0338637	901	0
902	-0,0620049	902	0,113812	902	0
903	0,0398512	903	0,0425205	903	0
904	0,0474904	904	0,0679819	904	0
905	0,100965	905	0,0552512	905	0
906	0,0653152	906	0,180012	906	0
907	-0,00853044	907	-0,0134945	907	0
908	0,0296656	908	-0,0491405	908	0
909	-0,0696441	909	0,00432844	909	0
910	0,0169336	910	0,088351	910	0
911	-0,105294	911	-0,0720558	911	0
912	0,0373048	912	-0,0134945	912	0
913	0,0500368	913	-0,0873326	913	0
914	-0,0798297	914	0,014513	914	0
915	-0,0339945	915	0,0908972	915	0
916	0,0602224	916	-0,0491405	916	0
917	-0,0110768	917	0,0654358	917	0
918	0,0118408	918	0,00687458	918	0
919	-0,00853044	919	0,0908972	919	0
920	0,032212	920	-0,00585612	920	0
921	-0,0365409	921	0,00687458	921	0
922	-0,0543657	922	0,00432844	922	0
923	0,103511	923	0,0959895	923	0
924	0,342873	924	0,18765	924	0
925	1,53204	925	0,752894	925	0
926	3,59208	926	1,87319	926	0
927	2,72376	927	1,65677	927	0
928	2,50222	928	1,5091	928	0
929	2,67538	929	1,5422	929	0
930	2,61172	930	1,68223	930	0
931	2,64227	931	1,48364	931	0
932	2,7645	932	1,61094	932	0
933	2,8358	933	1,64913	933	0
934	3,52587	934	1,85537	934	0
935	2,85362	935	1,73316	935	0
936	3,01659	936	1,52437	936	0
937	3,24577	937	1,71279	937	0
938	3,07261	938	1,84773	938	0
939	2,87909	939	1,807	939	0
940	3,02423	940	1,72552	940	0
941	2,89946	941	1,68987	941	0
942	2,87909	942	1,74843	942	0
943	2,8689	943	1,64659	943	0
944	2,81797	944	1,55493	944	0
945	2,88163	945	1,68987	945	0
946	2,90455	946	1,6415	946	0
947	2,75177	947	1,64659	947	0
948	2,78233	948	1,62367	948	0
949	2,74922	949	1,60076	949	0
950	2,84853	950	1,64913	950	0
951	2,8027	951	1,64404	951	0
952	2,86636	952	1,61603	952	0
953	2,68047	953	1,6695	953	0
954	2,82561	954	1,59821	954	0
955	2,88927	955	1,63386	955	0
956	2,76959	956	1,64659	956	0
957	2,76959	957	1,68478	957	0
958	2,7976	958	1,59312	958	0
959	2,84853	959	1,61349	959	0
960	2,67028	960	1,56766	960	0
961	2,7976	961	1,65677	961	0
962	2,68556	962	1,68478	962	0
963	2,81288	963	1,69751	963	0
964	2,85108	964	1,68223	964	0
965	2,93766	965	1,54729	965	0
966	2,89946	966	1,6746	966	0
967	2,84853	967	1,59567	967	0
968	2,89691	968	1,61858	968	0
969	2,81543	969	1,72297	969	0
970	2,85362	970	1,61094	970	0
971	2,80015	971	1,6364	971	0,5
972	2,85362	972	1,5753	972	0,5
973	2,76959	973	1,7026	973	0,5
974	2,76195	974	1,7357	974	0,5
975	2,85108	975	1,72807	975	0,5
976	2,80779	976	1,71788	976	0,5
977	2,74668	977	1,59567	977	0,5
978	2,83071	978	1,62367	978	0,5
979	2,87909	979	1,54984	979	0,5
980	2,8358	980	1,61094	980	0,5
981	2,7263	981	1,49382	981	0,5
982	2,83325	982	1,71788	982	0,5
983	2,78996	983	1,66696	983	0,5
984	2,78742	984	1,53456	984	0,5
985	2,85617	985	1,74334	985	0,5
986	2,90455	986	1,68223	986	0,5
987	2,81034	987	1,5753	987	0,5
988	2,874	988	1,6415	988	0,5
989	2,85872	989	1,70006	989	0,5
990	2,8027	990	1,65168	990	0,5
991	2,85872	991	1,7357	991	0,5
992	2,73904	992	1,59312	992	0,5
993	2,9402	993	1,73061	993	0,5
994	2,93256	994	1,5753	994	0,5
995	2,81288	995	1,7077	995	0,5
996	2,8689	996	1,7026	996	0,5
997	2,84344	997	1,7688	997	0,5
998	2,77469	998	1,71279	998	0,5
999	2,82816	999	1,61094	999	0,5
1000	2,89182	1000	1,68478	1000	0,5
1001	2,79506	1001	1,78153	1001	0,5
1002	2,88673	1002	1,64913	1002	0,5
1003	2,88418	1003	1,71788	1003	0,5
1004	2,80524	1004	1,75862	1004	0,5
1005	2,82816	1005	1,7357	1005	0,5
1006	2,89182	1006	1,5753	1006	0,5
1007	2,84344	1007	1,75353	1007	0,5
1008	2,74158	1008	1,71024	1008	0,5
1009	2,99113	1009	1,66441	1009	0,5
1010	2,8689	1010	1,64404	1010	0,5
1011	2,79506	1011	1,66696	1011	0,5
1012	2,84853	1012	1,67714	1012	0
1013	2,88673	1013	1,63895	1013	0
1014	2,29596	1014	1,43526	1014	0
1015	0,0347584	1015	0,0756203	1015	0
1016	-0,0772833	1016	-0,0134945	1016	0
1017	-0,0645513	1017	0,111266	1017	0
1018	0,0551296	1018	-0,00840226	1018	0
1019	-0,0238089	1019	-0,156078	1019	0
1020	-0,0951081	1020	0,088351	1020	0
1021	0,00929436	1021	0,0959895	1021	0
1022	0,0118408	1022	0,0756203	1022	0
1023	-0,0136232	1023	0,103628	1023	0
1024	-0,0849225	1024	-0,000763842	1024	0
1025	-0,0314481	1025	0,00687458	1025	0
1026	-0,0289017	1026	0,167281	1026	0
1027	0,032212	1027	-0,0415021	1027	0
1028	-0,0900153	1028	0,129089	1028	0
1029	0,0933256	1029	0,0628897	1029	0
1030	-0,0518193	1030	-0,0262252	1030	0
1031	0,0653152	1031	-0,0440482	1031	0
1032	0,0602224	1032	-0,0415021	1032	0
1033	0,0169336	1033	0,0221514	1033	0
1034	0,00165516	1034	0,0476128	1034	0
1035	0,0169336	1035	0,0119669	1035	0
1036	0,0347584	1036	0,0654358	1036	0
1037	0,057676	1037	0,0577974	1037	0
1038	0,0245728	1038	-0,0364098	1038	0
1039	-0,00853044	1039	0,0679819	1039	0
1040	-0,018716	1040	-0,0440482	1040	0
1041	-0,0238089	1041	0,0603435	1041	0
1042	0,00420156	1042	-0,0746019	1042	0
1043	0,0474904	1043	0,0603435	1043	0
1044	0,0169336	1044	0,0603435	1044	0
1045	0,0551296	1045	0,0908972	1045	0
1046	0,0933256	1046	-0,0134945	1046	0
1047	-0,0390873	1047	0,0552512	1047	0
1048	0,0296656	1048	-0,0491405	1048	0
1049	0,032212	1049	0,0272437	1049	0
1050	-0,0238089	1050	0,146912	1050	0
1051	-0,00343764	1051	-0,0822403	1051	0
1052	0,0907792	1052	0,00942072	1052	0
1053	0,00165516	1053	0,032336	1053	0
1054	-0,00089124	1054	-0,0975172	1054	0
1055	-0,0136232	1055	0,0730742	1055	0
1056	0,00674796	1056	0,0374283	1056	0
1057	0,0143872	1057	0,0577974	1057	0
1058	0,0373048	1058	0,0908972	1058	0
1059	0,044944	1059	-0,0338637	1059	0
1060	0,00929436	1060	0,0476128	1060	0
1061	0,044944	1061	-0,0364098	1061	0
1062	0,0627688	1062	0,0297898	1062	0
1063	0,0755008	1063	0,0170591	1063	0
1064	0,00929436	1064	0,0348821	1064	0
1065	0,0500368	1065	-0,163717	1065	0
1066	-0,0365409	1066	0,014513	1066	0
1067	-0,0543657	1067	-0,0287714	1067	0
1068	0,032212	1068	0,0450667	1068	0
1069	0,00420156	1069	-0,0134945	1069	0
1070	-0,0721905	1070	-0,00585612	1070	0
1071	-0,0747369	1071	0,126543	1071	0
1072	0,0296656	1072	0,0297898	1072	0
1073	-0,0543657	1073	0,0425205	1073	0
1074	-0,0416337	1074	0,0374283	1074	0
1075	0,00165516	1075	0,0221514	1075	0
1076	0,0296656	1076	0,0603435	1076	0
1077	0,0729544	1077	-0,176447	1077	0
1078	-0,0467265	1078	-0,0338637	1078	0
1079	-0,0238089	1079	-0,0415021	1079	0
1080	-0,00089124	1080	0,0577974	1080	0
1081	-0,0594585	1081	-0,0160407	1081	0
1082	0,00929436	1082	-0,0644173	1082	0
1083	-0,112933	1083	-0,077148	1083	0
1084	0,00674796	1084	-0,0898787	1084	0
1085	0,0729544	1085	0,0221514	1085	0
1086	-0,0467265	1086	0,0272437	1086	0
1087	-0,0390873	1087	0,014513	1087	0
1088	-0,0441801	1088	-0,0695096	1088	0
1089	0,0678616	1089	-0,0109484	1089	0
1090	0,0780472	1090	-0,0236791	1090	0
1091	-0,0263553	1091	-0,128071	1091	0
1092	-0,0492729	1092	0,00942072	1092	0
1093	-0,0518193	1093	0,101082	1093	0
1094	0,08314	1094	0,0221514	1094	0
1095	0,0169336	1095	-0,00330998	1095	0
1096	0,044944	1096	0,0221514	1096	0
1097	-0,0543657	1097	0,0985356	1097	0
1098	0,0729544	1098	0,126543	1098	0
1099	-0,0543657	1099	-0,0313175	1099	0
1100	-0,0263553	1100	-0,0364098	1100	0
1101	-0,0289017	1101	0,111266	1101	0
1102	0,00929436	1102	0,0374283	1102	0
1103	-0,0416337	1103	0,0399744	1103	0
1104	-0,0339945	1104	-0,0415021	1104	0
1105	0,0245728	1105	0,0577974	1105	0
1106	0,0118408	1106	-0,000763842	1106	0
1107	0,0755008	1107	-0,0873326	1107	0
1108	0,0474904	1108	0,00942072	1108	0
1109	0,0296656	1109	-0,166263	1109	0
1110	0,0678616	1110	0,0246976	1110	0
1111	-0,0136232	1111	0,0985356	1111	0
1112	-0,0849225	1112	0,0272437	1112	0
1113	-0,0110768	1113	-0,0389559	1113	0
1114	0,0627688	1114	-0,100063	1114	0
1115	0,0143872	1115	0,0170591	1115	0
1116	-0,0238089	1116	-0,0465944	1116	0
1117	0,095872	1117	-0,0262252	1117	0
1118	0,00420156	1118	-0,0160407	1118	0
1119	0,0551296	1119	0,0756203	1119	0
1120	-0,0696441	1120	-0,0975172	1120	0
1121	0,0627688	1121	0,0934433	1121	0
1122	0,0118408	1122	0,182558	1122	0
1123	-0,0238089	1123	-0,0185868	1123	0
1124	0,0271192	1124	0,0527051	1124	0
1125	0,032212	1125	-0,0593251	1125	0
1126	-0,105294	1126	-0,0644173	1126	0
1127	-0,0620049	1127	-0,0134945	1127	0
1128	-0,0238089	1128	-0,000763842	1128	0
1129	0,0169336	1129	-0,380139	1129	0
1130	0,00420156	1130	-0,0338637	1130	0
1131	0,0118408	1131	-0,257924	1131	0
1132	-0,0518193	1132	0,0552512	1132	0
1133	0,0423976	1133	0,0577974	1133	0
1134	0,0296656	1134	0,101082	1134	0
1135	0,0856864	1135	-0,00330998	1135	0
1136	0,0500368	1136	-0,0109484	1136	0
1137	-0,0289017	1137	0,0552512	1137	0
1138	-0,00853044	1138	0,00942072	1138	0
1139	0,0143872	1139	-0,0644173	1139	0
1140	0,0271192	1140	-0,0160407	1140	0
1141	0,0118408	1141	-0,0313175	1141	0
1142	-0,0238089	1142	0,032336	1142	0
1143	-0,0823761	1143	-0,0720558	1143	0
1144	0,0220264	1144	0,0246976	1144	0
1145	0,113697	1145	0,0705281	1145	0
1146	0,0856864	1146	-0,0644173	1146	0
1147	-0,0543657	1147	0,00687458	1147	0
1148	0,0398512	1148	-0,0491405	1148	0
1149	-0,100201	1149	-0,0262252	1149	0
1150	-0,018716	1150	0,0119669	1150	0
1151	0,0398512	1151	-0,0236791	1151	0
1152	0,0551296	1152	-0,00330998	1152	0
1153	0,0118408	1153	0,0959895	1153	0
1154	-0,0645513	1154	-0,0160407	1154	0
1155	0,0780472	1155	-0,128071	1155	0
1156	0,00674796	1156	-0,229916	1156	0
1157	0,0347584	1157	0,00687458	1157	0
1158	0,0143872	1158	0,0374283	1158	0
1159	-0,0339945	1159	0,0374283	1159	0
1160	-0,0772833	1160	-0,0644173	1160	0
1161	-0,0365409	1161	-0,316485	1161	0
1162	-0,00089124	1162	0,0908972	1162	0
1163	-0,0263553	1163	0,0807126	1163	0
1164	0,057676	1164	0,0170591	1164	0
1165	-0,0670977	1165	0,0425205	1165	0
1166	0,108604	1166	0,0017823	1166	0
1167	0,057676	1167	-0,00330998	1167	0
1168	0,0220264	1168	-0,252832	1168	0
1169	0,01948	1169	-0,0236791	1169	0
1170	-0,00598404	1170	-0,128071	1170	0
1171	0,0525832	1171	-0,0873326	1171	0
1172	-0,0467265	1172	0,0628897	1172	0
1173	0,0551296	1173	-0,0491405	1173	0
1174	0,0271192	1174	-0,105156	1174	0
1175	0,00929436	1175	-0,0134945	1175	0
1176	0,0373048	1176	0,0679819	1176	0
1177	0,032212	1177	0,0476128	1177	0
1178	0,00165516	1178	0,0170591	1178	0
1179	0,0500368	1179	0,014513	1179	0
1180	0,0678616	1180	-0,107702	1180	0
1181	-0,0467265	1181	-0,0516866	1181	0
1182	0,0856864	1182	-0,0822403	1182	0
1183	-0,0594585	1183	0,0374283	1183	0
1184	-0,0263553	1184	-0,0491405	1184	0
1185	0,0627688	1185	-0,0389559	1185	0
1186	-0,0110768	1186	0,00687458	1186	0
1187	-0,0212624	1187	-0,0109484	1187	0
1188	-0,0238089	1188	-0,00330998	1188	0
1189	-0,0441801	1189	-0,0898787	1189	0
1190	0,0373048	1190	-0,0338637	1190	0
1191	0,00420156	1191	0,0476128	1191	0
1192	-0,00853044	1192	0,0297898	1192	0
1193	-0,0620049	1193	0,0705281	1193	0
1194	-0,0339945	1194	0,0781665	1194	0
1195	0,0118408	1195	0,146912	1195	0
1196	-0,00089124	1196	-0,0287714	1196	0
1197	0,0169336	1197	-0,021133	1197	0
1198	-0,00598404	1198	0,0170591	1198	0
1199	0,0169336	1199	-0,0491405	1199	0
1200	0,00674796	1200	0,0272437	1200	0
1201	0,057676	1201	0,0908972	1201	0
1202	-0,00598404	1202	-0,0491405	1202	0
1203	0,0780472	1203	0,00942072	1203	0
1204	-0,0569121	1204	-0,0822403	1204	0
1205	-0,0543657	1205	-0,0185868	1205	0
1206	0,0398512	1206	0,0221514	1206	0
1207	-0,0747369	1207	0,116359	1207	0
1208	0,0169336	1208	0,00687458	1208	0
1209	0,044944	1209	0,0450667	1209	0
1210	-0,0365409	1210	0,0654358	1210	0
1211	0,00674796	1211	-0,107702	1211	0
1212	-0,0747369	1212	0,289496	1212	0
1213	-0,0339945	1213	-0,0364098	1213	0
1214	-0,00343764	1214	-0,00330998	1214	0
1215	0,0755008	1215	0,0450667	1215	0
1216	0,0398512	1216	-0,00330998	1216	0
1217	0,00165516	1217	0,154551	1217	0
1218	0,0398512	1218	-0,0338637	1218	0
1219	0,0398512	1219	0,0934433	1219	0
1220	-0,0238089	1220	0,0781665	1220	0
1221	-0,0289017	1221	0,0908972	1221	0
1222	0,00165516	1222	0,0221514	1222	0
1223	-0,0289017	1223	0,0246976	1223	0
1224	-0,0849225	1224	-0,0338637	1224	0
1225	0,01948	1225	0,103628	1225	0
1226	0,169718	1226	0,131635	1226	0
1227	3,72449	1227	2,51737	1227	0
1228	4,33308	1228	3,00877	1228	0
1229	3,58953	1229	2,41298	1229	0
1230	3,07516	1230	2,15072	1230	0
1231	3,04206	1231	2,17619	1231	0
1232	3,05734	1232	2,26275	1232	0
1233	3,04206	1233	2,12272	1233	0
1234	2,89691	1234	2,166	1234	0
1235	2,97331	1235	2,16091	1235	0
1236	2,91474	1236	2,0667	1236	0
1237	2,88927	1237	1,99541	1237	0
1238	2,93002	1238	2,04379	1238	0
1239	2,94529	1239	2,10235	1239	0
1240	2,96821	1240	2,12781	1240	0
1241	3,08789	1241	2,12272	1241	0
1242	3,04715	1242	2,18892	1242	0
1243	3,09553	1243	2,11253	1243	0
1244	2,96567	1244	2,13545	1244	0
1245	2,91474	1245	2,17619	1245	0
1246	2,93511	1246	2,09471	1246	0
1247	2,89437	1247	2,06416	1247	0
1248	2,91219	1248	2,05906	1248	0
1249	2,96821	1249	2,02342	1249	0
1250	2,79506	1250	2,04379	1250	0,5
1251	2,88418	1251	2,06416	1251	0,5
1252	2,90455	1252	2,03615	1252	0,5
1253	2,92238	1253	2,02851	1253	0,5
1254	2,86381	1254	2,04124	1254	0,5
1255	2,96567	1255	2,07434	1255	0,5
1256	2,97076	1256	1,99796	1256	0,5
1257	2,94784	1257	2,0336	1257	0,5
1258	2,90455	1258	2,15327	1258	0,5
1259	3,09044	1259	2,05906	1259	0,5
1260	3,05988	1260	2,0336	1260	0,5
1261	2,96312	1261	2,22711	1261	0,5
1262	3,00386	1262	2,12526	1262	0,5
1263	2,99113	1263	2,16091	1263	0,5
1264	3,03187	1264	2,24239	1264	0,5
1265	2,95293	1265	2,05652	1265	0,5
1266	2,97076	1266	2,03106	1266	0,5
1267	2,92492	1267	2,1329	1267	0,5
1268	3,06498	1268	2,15072	1268	0,5
1269	2,99368	1269	2,10999	1269	0,5
1270	2,88927	1270	2,06161	1270	0,5
1271	2,97076	1271	2,09216	1271	0,5
1272	2,95039	1272	2,02342	1272	0,5
1273	2,99877	1273	2,07943	1273	0,5
1274	2,88673	1274	2,02087	1274	0,5
1275	2,97076	1275	2,17619	1275	0,5
1276	2,94784	1276	2,11508	1276	0,5
1277	2,92238	1277	2,14818	1277	0,5
1278	2,99877	1278	2,04124	1278	0,5
1279	2,98604	1279	2,0667	1279	0,5
1280	3,02423	1280	2,05142	1280	0,5
1281	2,96567	1281	2,01832	1281	0,5
1282	3,09299	1282	2,18637	1282	0,5
1283	2,96312	1283	2,05652	1283	0,5
1284	3,03187	1284	2,11508	1284	0,5
1285	2,98094	1285	1,98013	1285	0,5
1286	2,97585	1286	2,10235	1286	0,5
1287	3,01659	1287	2,22456	1287	0,5
1288	2,89691	1288	2,0336	1288	0,5
1289	2,91219	1289	2,05906	1289	0,5
1290	2,95293	1290	2,11253	1290	0,5
1291	2,9784	1291	2,19401	1291	0
1292	3,11336	1292	2,08962	1292	0
1293	0,503296	1293	0,454995	1293	0
1294	0,0551296	1294	-0,135709	1294	0
1295	-0,0747369	1295	0,314957	1295	0
1296	0,0933256	1296	-0,161171	1296	0
1297	0,00420156	1297	-0,00585612	1297	0
1298	-0,0645513	1298	0,0577974	1298	0
1299	0,0729544	1299	0,0908972	1299	0
1300	-0,0951081	1300	-0,201909	1300	0
1301	0,00929436	1301	-0,0109484	1301	0
1302	0,0373048	1302	0,0221514	1302	0
1303	0,0551296	1303	-0,0262252	1303	0
1304	-0,0263553	1304	-0,0364098	1304	0
1305	0,108604	1305	0,0527051	1305	0
1306	0,0984184	1306	-0,0924249	1306	0
1307	0,01948	1307	0,014513	1307	0
1308	-0,00598404	1308	0,0119669	1308	0
1309	-0,0543657	1309	-0,0465944	1309	0
1310	0,0296656	1310	0,0221514	1310	0
1311	0,0271192	1311	0,0450667	1311	0
1312	0,0347584	1312	-0,000763842	1312	0
1313	0,00165516	1313	-0,0364098	1313	0
1314	-0,0238089	1314	-0,0134945	1314	0
1315	-0,0518193	1315	-0,0975172	1315	0
1316	-0,0136232	1316	0,0603435	1316	0
1317	0,0271192	1317	0,106174	1317	0
1318	-0,0161696	1318	0,00432844	1318	0
1319	-0,0543657	1319	0,0246976	1319	0
1320	0,0143872	1320	-0,0491405	1320	0
1321	0,032212	1321	0,0399744	1321	0
1322	-0,018716	1322	0,0476128	1322	0
1323	-0,00343764	1323	-0,0185868	1323	0
1324	-0,00853044	1324	0,144366	1324	0
1325	-0,00089124	1325	0,0450667	1325	0
1326	0,0169336	1326	-0,0134945	1326	0
1327	-0,00089124	1327	0,00687458	1327	0
1328	0,0143872	1328	0,152005	1328	0
1329	0,0602224	1329	0,0679819	1329	0
1330	0,00674796	1330	-0,00585612	1330	0
1331	0,0296656	1331	0,0272437	1331	0
1332	-0,0951081	1332	0,050159	1332	0
1333	-0,0798297	1333	-0,0313175	1333	0
1334	-0,0365409	1334	0,0603435	1334	0
1335	0,0143872	1335	-0,0134945	1335	0
1336	-0,0263553	1336	0,032336	1336	0
1337	0,0245728	1337	-0,00585612	1337	0
1338	0,0525832	1338	-0,00330998	1338	0
1339	-0,018716	1339	0,00942072	1339	0
1340	0,0245728	1340	-0,0313175	1340	0
1341	0,0805936	1341	0,0679819	1341	0
1342	0,0296656	1342	-0,150986	1342	0
1343	0,032212	1343	-0,0134945	1343	0
1344	-0,0645513	1344	-0,00585612	1344	0
1345	0,0373048	1345	0,0552512	1345	0
1346	0,100965	1346	0,0348821	1346	0
1347	0,0245728	1347	0,0450667	1347	0
1348	-0,0798297	1348	0,0781665	1348	0
1349	0,00420156	1349	0,126543	1349	0
1350	-0,0721905	1350	0,0858049	1350	0
1351	-0,0849225	1351	-0,0465944	1351	0
1352	0,0907792	1352	0,0272437	1352	0
1353	0,00674796	1353	-0,0695096	1353	0
1354	0,00674796	1354	-0,240101	1354	0
1355	-0,0849225	1355	0,0628897	1355	0
1356	0,0398512	1356	0,0450667	1356	0
1357	0,0933256	1357	-0,100063	1357	0
1358	0,00929436	1358	-0,0465944	1358	0
1359	-0,0645513	1359	-0,0440482	1359	0
1360	-0,0136232	1360	-0,112794	1360	0
1361	0,0627688	1361	0,0246976	1361	0
1362	0,116243	1362	-0,0262252	1362	0
1363	0,00165516	1363	-0,0236791	1363	0
1364	-0,0390873	1364	0,00942072	1364	0
1365	0,0423976	1365	0,0170591	1365	0
1366	0,032212	1366	-0,0160407	1366	0
1367	-0,018716	1367	-0,021133	1367	0
1368	-0,0441801	1368	-0,0415021	1368	0
1369	-0,0110768	1369	0,0374283	1369	0
1370	0,0882328	1370	0,032336	1370	0
1371	-0,0620049	1371	0,0705281	1371	0
1372	0,00420156	1372	-0,0134945	1372	0
1373	-0,0238089	1373	0,0348821	1373	0
1374	-0,0212624	1374	0,0934433	1374	0
1375	-0,0238089	1375	-0,0415021	1375	0
1376	-0,0441801	1376	-0,0415021	1376	0
1377	0,0373048	1377	-0,0338637	1377	0
1378	-0,0212624	1378	0,0170591	1378	0
1379	-0,018716	1379	-0,0338637	1379	0
1380	-0,0136232	1380	-0,0134945	1380	0
1381	-0,0925617	1381	0,00942072	1381	0
1382	0,00929436	1382	-0,0389559	1382	0
1383	-0,0645513	1383	-0,0185868	1383	0
1384	0,0474904	1384	-0,0338637	1384	0
1385	0,0755008	1385	-0,00330998	1385	0
1386	-0,0263553	1386	0,0119669	1386	0
1387	-0,00853044	1387	-0,0415021	1387	0
1388	0,0525832	1388	-0,0440482	1388	0
1389	0,0907792	1389	0,0221514	1389	0
1390	-0,10784	1390	0,0170591	1390	0
1391	-0,0289017	1391	-0,0313175	1391	0
1392	-0,0518193	1392	-0,0644173	1392	0
1393	0,0271192	1393	-0,0720558	1393	0
1394	-0,0110768	1394	0,126543	1394	0
1395	-0,00853044	1395	-0,0669635	1395	0
1396	0,0271192	1396	-0,0313175	1396	0
1397	-0,00089124	1397	0,0450667	1397	0
1398	-0,0263553	1398	-0,0542328	1398	0
1399	0,0474904	1399	0,0781665	1399	0
1400	0,00674796	1400	-0,0338637	1400	0
1401	-0,018716	1401	-0,0338637	1401	0
1402	-0,0339945	1402	-0,0491405	1402	0
1403	-0,0416337	1403	-0,138255	1403	0
1404	-0,0670977	1404	0,00687458	1404	0
1405	-0,0263553	1405	-0,0109484	1405	0
1406	0,00674796	1406	-0,0134945	1406	0
1407	0,0118408	1407	-0,0669635	1407	0
1408	0,0678616	1408	0,0781665	1408	0
1409	0,0805936	1409	-0,0262252	1409	0
1410	0,0398512	1410	-0,0185868	1410	0
1411	0,0220264	1411	-0,00330998	1411	0
1412	-0,0747369	1412	-0,0287714	1412	0
1413	-0,0390873	1413	0,014513	1413	0
1414	0,057676	1414	0,0272437	1414	0
1415	-0,0849225	1415	0,0017823	1415	0
1416	-0,0161696	1416	0,0272437	1416	0
1417	0,0169336	1417	0,116359	1417	0
1418	0,0780472	1418	0,0246976	1418	0
1419	0,00674796	1419	0,014513	1419	0
1420	0,0169336	1420	0,0374283	1420	0
1421	0,0118408	1421	-0,0134945	1421	0
1422	-0,0365409	1422	-0,0516866	1422	0
1423	-0,100201	1423	0,0017823	1423	0
1424	0,0500368	1424	0,0756203	1424	0
1425	0,070408	1425	-0,0313175	1425	0
1426	-0,105294	1426	-0,0593251	1426	0
1427	0,00165516	1427	-0,0746019	1427	0
1428	-0,0289017	1428	-0,0134945	1428	0
1429	-0,0365409	1429	0,0017823	1429	0
1430	-0,00598404	1430	-0,138255	1430	0
1431	0,0373048	1431	0,121451	1431	0
1432	0,0271192	1432	-0,021133	1432	0
1433	0,0271192	1433	-0,0567789	1433	0
1434	0,0780472	1434	0,00687458	1434	0
1435	0,0882328	1435	-0,0746019	1435	0
1436	0,0398512	1436	-0,0491405	1436	0
1437	-0,0492729	1437	0,0196053	1437	0
1438	0,0856864	1438	0,0679819	1438	0
1439	-0,0416337	1439	0,0272437	1439	0
1440	-0,0238089	1440	-0,217186	1440	0
1441	0,070408	1441	-0,0313175	1441	0
1442	0,116243	1442	-0,0796942	1442	0
1443	-0,0339945	1443	0,00687458	1443	0
1444	-0,120572	1444	0,0170591	1444	0
1445	-0,0620049	1445	0,0756203	1445	0
1446	-0,0772833	1446	0,0603435	1446	0
1447	-0,00343764	1447	-0,0644173	1447	0
1448	0,108604	1448	0,0603435	1448	0
1449	-0,0390873	1449	-0,0313175	1449	0
1450	-0,00853044	1450	-0,0465944	1450	0
1451	0,0755008	1451	-0,00840226	1451	0
1452	0,032212	1452	0,0476128	1452	0
1453	0,00420156	1453	0,0552512	1453	0
1454	-0,0747369	1454	-0,0134945	1454	0
1455	-0,0161696	1455	-0,0516866	1455	0
1456	-0,0365409	1456	0,0348821	1456	0
1457	0,0347584	1457	-0,135709	1457	0
1458	0,113697	1458	0,00687458	1458	0
1459	-0,0212624	1459	0,0246976	1459	0
1460	0,0118408	1460	0,0170591	1460	0
1461	0,032212	1461	-0,0924249	1461	0
1462	0,0398512	1462	0,271673	1462	0
1463	0,00420156	1463	0,0450667	1463	0
1464	0,123882	1464	0,00687458	1464	0
1465	0,0169336	1465	-0,0644173	1465	0
1466	-0,0365409	1466	0,0705281	1466	0
1467	-0,0263553	1467	-0,0185868	1467	0
1468	0,01948	1468	-0,021133	1468	0
1469	-0,0670977	1469	-0,021133	1469	0
1470	-0,0518193	1470	0,0730742	1470	0
1471	-0,0518193	1471	-0,107702	1471	0
1472	-0,00089124	1472	-0,0313175	1472	0
1473	-0,0492729	1473	-0,094971	1473	0
1474	0,0118408	1474	-0,0364098	1474	0
1475	0,0423976	1475	0,103628	1475	0
1476	0,0474904	1476	-0,0746019	1476	0
1477	0,00420156	1477	0,0017823	1477	0
1478	-0,10784	1478	-0,385231	1478	0
1479	0,0780472	1479	-0,0313175	1479	0
1480	-0,0721905	1480	-0,0542328	1480	0
1481	-0,0721905	1481	-0,0160407	1481	0
1482	0,0169336	1482	-0,0109484	1482	0
1483	-0,00089124	1483	0,0679819	1483	0
1484	-0,00598404	1484	-0,173901	1484	0
1485	0,032212	1485	0,0450667	1485	0
1486	0,057676	1486	0,0705281	1486	0
1487	-0,0289017	1487	0,101082	1487	0
1488	-0,0365409	1488	0,00687458	1488	0
1489	0,0373048	1489	0,106174	1489	0
1490	0,00420156	1490	-0,0415021	1490	0
1491	-0,0263553	1491	-0,0746019	1491	0
1492	0,126429	1492	0,152005	1492	0
1493	0,202821	1493	0,10872	1493	0
1494	0,159532	1494	0,225843	1494	0
1495	9,00064	1495	8,32002	1495	0
1496	8,79183	1496	8,29711	1496	0
1497	8,89623	1497	8,41932	1497	0
1498	8,84531	1498	8,43969	1498	0
1499	8,8504	1499	8,39895	1499	0
1500	8,90897	1500	8,40914	1500	0
1501	8,96499	1501	8,4626	1501	0
1502	9,00064	1502	8,48297	1502	0
1503	8,99809	1503	8,28692	1503	0
1504	8,88859	1504	8,59755	1504	0,5
1505	8,89114	1505	8,37604	1505	0,5
1506	9,04647	1506	8,56445	1506	0,5
1507	8,96499	1507	8,44987	1507	0,5
1508	9,0592	1508	8,5339	1508	0,5
1509	8,97772	1509	8,53135	1509	0,5
1510	8,93698	1510	8,50589	1510	0,5
1511	8,96244	1511	8,32511	1511	0,5
1512	9,0592	1512	8,55681	1512	0,5
1513	9,10249	1513	8,50844	1513	0,5
1514	8,99554	1514	8,49061	1514	0,5
1515	8,89878	1515	8,50334	1515	0,5
1516	8,96499	1516	8,52371	1516	0,5
1517	8,99809	1517	8,60264	1517	0,5
1518	9,01846	1518	8,567	1518	0,5
1519	8,95226	1519	8,47534	1519	0,5
1520	8,94207	1520	8,52626	1520	0,5
1521	8,98027	1521	8,53644	1521	0,5
1522	9,07194	1522	8,52117	1522	0,5
1523	8,92679	1523	8,57973	1523	0,5
1524	8,91661	1524	8,52626	1524	0,5
1525	8,96499	1525	8,43969	1525	0,5
1526	9,00573	1526	8,52626	1526	0,5
1527	9,06939	1527	8,60264	1527	0,5
1528	8,98027	1528	8,50844	1528	0,5
1529	8,90897	1529	8,51607	1529	0,5
1530	9,04393	1530	8,50334	1530	0,5
1531	8,83003	1531	8,50844	1531	0,5
1532	9,02355	1532	8,50844	1532	0,5
1533	9,08212	1533	8,5619	1533	0,5
1534	9,11522	1534	8,57973	1534	0,5
1535	8,93952	1535	8,58737	1535	0,5
1536	8,993	1536	8,54408	1536	0,5
1537	8,94207	1537	8,81652	1537	0,5
1538	9,00064	1538	8,6001	1538	0,5
1539	9,02101	1539	8,61283	1539	0,5
1540	9,0261	1540	8,59246	1540	0,5
1541	8,98281	1541	8,61792	1541	0,5
1542	8,99045	1542	8,77323	1542	0,5
1543	9,0592	1543	8,59246	1543	0,5
1544	9,08976	1544	8,567	1544	0,5
1545	8,99554	1545	8,60264	1545	0,5
1546	9,08721	1546	8,39131	1546	0,5
1547	9,02101	1547	8,567	1547	0,5
1548	8,96499	1548	8,56954	1548	0,5
1549	9,08212	1549	8,54408	1549	0,5
1550	8,96244	1550	8,58227	1550	0,5
1551	9,12286	1551	8,62301	1551	0,5
1552	8,95989	1552	8,6332	1552	0,5
1553	9,05666	1553	8,53899	1553	0,5
1554	9,02355	1554	8,58482	1554	0,5
1555	9,05411	1555	8,61283	1555	0,5
1556	9,01082	1556	8,51862	1556	0,5
1557	8,97772	1557	8,44733	1557	0,5
1558	9,00318	1558	8,62301	1558	0,5
1559	9,07958	1559	8,47788	1559	0,5
1560	8,96499	1560	8,62301	1560	0,5
1561	8,95989	1561	8,67648	1561	0,5
1562	9,02101	1562	8,6612	1562	0,5
1563	8,99045	1563	8,70958	1563	0,5
1564	9,07448	1564	8,64593	1564	0,5
1565	8,97008	1565	8,47279	1565	0,5
1566	8,95735	1566	8,24364	1566	0,5
1567	8,99809	1567	8,51607	1567	0,5
1568	8,94971	1568	8,52371	1568	0,5
1569	8,91915	1569	8,54153	1569	0,5
1570	8,94971	1570	8,63065	1570	0,5
1571	8,95226	1571	8,6001	1571	0,5
1572	9,00573	1572	8,58227	1572	0,5
1573	9,06939	1573	8,65866	1573	0,5
1574	9,00828	1574	8,64338	1574	0,5
1575	8,97517	1575	8,58991	1575	0,5
1576	9,00064	1576	8,76305	1576	0,5
1577	9,0261	1577	8,57973	1577	0,5
1578	8,97008	1578	8,68412	1578	0,5
1579	9,08721	1579	8,58482	1579	0,5
1580	9,11777	1580	8,52371	1580	0,5
1581	8,87586	1581	8,55681	1581	0,5
1582	8,95735	1582	8,53899	1582	0,5
1583	9,0261	1583	8,60264	1583	0,5
1584	9,07958	1584	8,61537	1584	0,5
1585	9,01082	1585	8,63574	1585	0,5
1586	8,98027	1586	8,57209	1586	0,5
1587	9,07703	1587	8,5619	1587	0,5
1588	9,00064	1588	8,6612	1588	0,5
1589	9,14324	1589	8,68666	1589	0,5
1590	9,04902	1590	8,55172	1590	0,5
1591	8,99045	1591	8,56954	1591	0,5
1592	9,07958	1592	8,65357	1592	0,5
1593	9,00828	1593	8,58737	1593	0,5
1594	9,01592	1594	8,57973	1594	0,5
1595	9,0261	1595	8,21308	1595	0,5
1596	8,9548	1596	8,55681	1596	0,5
1597	9,03119	1597	8,61283	1597	0,5
1598	9,15087	1598	8,55172	1598	0,5
1599	8,97263	1599	8,65357	1599	0,5
1600	9,0592	1600	8,55936	1600	0,5
1601	9,11522	1601	8,59755	1601	0,5
1602	8,97008	1602	8,47534	1602	0,5
1603	9,05156	1603	8,58737	1603	0,5
1604	8,97772	1604	8,5008	1604	0,5
1605	8,97263	1605	8,57973	1605	0,5
1606	9,04647	1606	8,54917	1606	0,5
1607	8,99045	1607	8,54408	1607	0,5
1608	9,03629	1608	8,59755	1608	0,5
1609	9,00318	1609	8,55172	1609	0
1610	4,56226	1610	4,38369	1610	0
1611	0,190089	1611	0,113812	1611	0
1612	0,136614	1612	0,157097	1612	0
1613	-0,105294	1613	-0,0389559	1613	0
1614	-0,0110768	1614	-0,0924249	1614	0
1615	-0,0900153	1615	0,0552512	1615	0
1616	-0,0543657	1616	-0,00330998	1616	0
1617	-0,0441801	1617	-0,0644173	1617	0
1618	0,00929436	1618	0,0705281	1618	0
1619	0,0551296	1619	0,0858049	1619	0
1620	-0,0136232	1620	0,0246976	1620	0
1621	0,0271192	1621	-0,021133	1621	0
1622	-0,118026	1622	0,0119669	1622	0
1623	0,0984184	1623	-0,199363	1623	0
1624	-0,0721905	1624	-0,0134945	1624	0
1625	-0,115479	1625	0,0221514	1625	0
1626	-0,128211	1626	-0,0364098	1626	0
1627	0,0933256	1627	-0,112794	1627	0
1628	0,057676	1628	-0,00840226	1628	0
1629	-0,00853044	1629	-0,125525	1629	0
1630	-0,0569121	1630	-0,0185868	1630	0
1631	-0,0543657	1631	-0,0644173	1631	0
1632	-0,0951081	1632	0,0679819	1632	0
1633	0,0143872	1633	-0,0746019	1633	0
1634	-0,0543657	1634	0,0450667	1634	0
1635	-0,0594585	1635	0,0781665	1635	0
1636	0,00420156	1636	-0,0262252	1636	0
1637	0,0474904	1637	-0,0160407	1637	0
1638	-0,0798297	1638	-0,00330998	1638	0
1639	0,044944	1639	0,00687458	1639	0
1640	-0,0390873	1640	-0,0262252	1640	0
1641	0,0271192	1641	-0,0134945	1641	0
1642	-0,0339945	1642	0,0705281	1642	0
1643	-0,00343764	1643	-0,077148	1643	0
1644	-0,100201	1644	0,0476128	1644	0
1645	0,0678616	1645	0,0450667	1645	0
1646	0,00674796	1646	-0,0669635	1646	0
1647	-0,0390873	1647	-0,0516866	1647	0
1648	-0,0289017	1648	-0,0924249	1648	0
1649	-0,138397	1649	-0,0644173	1649	0
1650	0,0373048	1650	-0,117886	1650	0
