# Supplementary material for: A study of concentration changes of Protoporphyrin IX and Coproporphyrin III in mixed samples mimicking conditions inside cancer cells for Photodynamic Therapy
Source: PLoS One. 2018 Aug 31;13(8):e0202349. doi: 10.1371/journal.pone.0202349 (PMC6118380; doi:10.1371/journal.pone.0202349)
Supplement: S11 Data — (TXT) [file pone.0202349.s011.txt]

Theoretical Spectrum of Semrock FF02-632/22 Optical Filter
The spectrum described by the following ASCII data represents a typical optical filter design for this product.
However, note that from time to time Semrock makes minor modifications to its optical filter designs for purposes such as improved
manufacturability that do not affect the ability for the filter to meet its stated specifications.
User Specifications:
Starting Wavelength: 600(nm)
Ending Wavelength: 700(nm)
AOI: 
CHA: 
Polarization: Avg
Plot Type: Transmission
 
Data format:  Wavelength (nm) <tab> Transmission (0 to 1)
600	1e-07
600.2	1e-07
600.4	1e-07
600.6	1e-07
600.8	1e-07
601	1e-07
601.2	1e-07
601.4	1e-07
601.6	1e-07
601.8	1e-07
602	1e-07
602.2	1e-07
602.4	1e-07
602.6	1e-07
602.8	1e-07
603	1e-07
603.2	1e-07
603.4	1e-07
603.6	1e-07
603.8	1e-07
604	1e-07
604.2	1e-07
604.4	1e-07
604.6	1e-07
604.8	1e-07
605	1e-07
605.2	1e-07
605.4	1e-07
605.6	1e-07
605.8	1e-07
606	1e-07
606.2	1.13545365324398e-07
606.4	1.32980158815789e-07
606.6	1.56071018115071e-07
606.8	1.83564115470897e-07
607	2.16369701424637e-07
607.2	2.55600976165743e-07
607.4	3.0262286663912e-07
607.6	3.59113411181947e-07
607.8	4.2714123941327e-07
608	5.09263664805651e-07
608.2	6.08650967228257e-07
608.4	7.29243727522573e-07
608.6	8.75955326386279e-07
608.8	1.05493128423156e-06
609	1.27388257440816e-06
609.2	1.54251587609998e-06
609.4	1.87309101450113e-06
609.6	2.28114594961028e-06
609.8	2.78644340838187e-06
610	3.41421199315729e-06
610.2	4.19678271290116e-06
610.4	5.175762178779e-06
610.6	6.40490944055604e-06
610.8	7.9539799664826e-06
611	9.91388783229131e-06
611.2	1.24036716216832e-05
611.4	1.55799456579574e-05
611.6	1.96497963976954e-05
611.8	2.4888484710587e-05
612	3.16638966404789e-05
612.2	4.04705128273648e-05
612.4	5.19768636920288e-05
612.6	6.709252027234e-05
612.8	8.70632116443813e-05
613	0.00011360694661553
613.2	0.000149110480987959
613.4	0.000196915401171305
613.6	0.000261738619603769
613.8	0.000350296597490592
614	0.00047224181108708
614.2	0.000641583753135866
614.4	0.000878871899645091
614.6	0.00121458896316944
614.8	0.00169449856394687
615	0.00238819286481613
615.2	0.00340295718952589
615.4	0.00490660152607054
615.6	0.00716562853874945
615.8	0.0106099467764498
616	0.0159438585280233
616.2	0.0243374751975572
616.4	0.0377545508572244
616.6	0.0594953105963929
616.8	0.0950108183273315
617	0.152801900843526
617.2	0.244268072799716
617.4	0.379212365826109
617.6	0.553064877358774
617.8	0.733790145368262
618	0.875575705481496
618.2	0.956262058224537
618.4	0.987354562922077
618.6	0.991830342057975
618.8	0.986913387264537
619	0.981387619506076
619.2	0.97843942732582
619.4	0.978437326091565
619.6	0.980602064931855
619.8	0.98386852806282
620	0.987295429904885
620.2	0.990230302259604
620.4	0.992337072044161
620.6	0.993547611766761
620.8	0.99397896752908
621	0.993845805993077
621.2	0.993386565465556
621.4	0.992811716460909
621.6	0.992274921676818
621.8	0.991863429501397
622	0.991602306139374
622.2	0.991467138495615
622.4	0.991400701571584
622.6	0.991330174494671
622.8	0.991182523189549
623	0.990896564600849
623.2	0.990430985087885
623.4	0.989768220378789
623.6	0.988914610588631
623.8	0.987897601404825
624	0.986760955238027
624.2	0.985558966444001
624.4	0.984350567856366
624.6	0.98319401318028
624.8	0.982142582294104
625	0.981241514617672
625.2	0.980526169357644
625.4	0.980021261736899
625.6	0.979740951795901
625.8	0.979689495494562
626	0.979862197327337
626.2	0.980246449511215
626.4	0.980822708816707
626.6	0.981565344074919
626.8	0.98244336170308
627	0.983421083001068
627.2	0.984458893857766
627.4	0.985514206742419
627.6	0.986542763490394
627.8	0.987500365009401
628	0.988345044458862
628.2	0.989039612246497
628.4	0.989554405306257
628.6	0.989869986309437
628.8	0.98997948490158
629	0.989890246708134
629.2	0.989624485142904
629.4	0.989218709747608
629.6	0.988721824283703
629.8	0.988191932329544
630	0.98769203704822
630.2	0.987284949504864
630.4	0.987027820431526
630.6	0.986966817963062
630.8	0.987132411025667
631	0.987535741905802
631.2	0.988166514757758
631.4	0.988992730510251
631.6	0.989962471228459
631.8	0.991007770113315
632	0.992050397105093
632.2	0.993009154381335
632.4	0.993808035070013
632.6	0.994384391788081
632.8	0.994696141545974
633	0.994727040087035
633.2	0.994489221785139
633.4	0.994022512409061
633.6	0.993390437000004
633.8	0.992673292428383
634	0.991959055033083
634.2	0.991333184257086
634.4	0.990868529749992
634.6	0.990616550812289
634.8	0.990600934640001
635	0.990814478047105
635.2	0.991219799761012
635.4	0.991754066865407
635.6	0.992337395265885
635.8	0.992884166972709
636	0.993315910898608
636.2	0.993573946367514
636.4	0.993629762147413
636.6	0.993491201283531
636.8	0.993203004410734
637	0.992841086378483
637.2	0.992500939817262
637.4	0.992281576874629
637.6	0.992267252991404
637.8	0.992509748828175
638	0.993014180630537
638.2	0.99373116601833
638.4	0.99455767027709
638.6	0.995347922096326
638.8	0.995934319547603
639	0.99615625443264
639.2	0.995892518440291
639.4	0.995090997839444
639.6	0.993788506115788
639.8	0.992114512131984
640	0.990275331278266
640.2	0.98851947394477
640.4	0.987089231708369
640.6	0.986167246094409
640.8	0.985829113320196
641	0.986014157409185
641.2	0.986525999895201
641.4	0.987071439110136
641.6	0.987338616703166
641.8	0.987102391906637
642	0.98632841725483
642.2	0.985234467080193
642.4	0.98426724044544
642.6	0.983970603819047
642.8	0.984755442302956
643	0.986628214655686
643.2	0.988996839273864
643.4	0.990744139541679
643.6	0.990779563060602
643.8	0.989082956381582
644	0.98764571633812
644.2	0.989599229086772
644.4	0.992661626071907
644.6	0.96920263640648
644.8	0.841754219843223
645	0.568282031618725
645.2	0.293322724415253
645.4	0.132647291125239
645.6	0.0591209051778287
645.8	0.0272448572714039
646	0.0131319536394611
646.2	0.00661407532543772
646.4	0.00346632653557525
646.6	0.00188164955544559
646.8	0.00105361926064478
647	0.000606422660761326
647.2	0.000357709298915163
647.4	0.000215710444684954
647.6	0.000132705859414802
647.8	8.31410536983851e-05
648	5.29647331378885e-05
648.2	3.42636458599438e-05
648.4	2.24832824667667e-05
648.6	1.49496334117099e-05
648.8	1.00638169793982e-05
649	6.85355922208872e-06
649.2	4.71831996055205e-06
649.4	3.28174006527281e-06
649.6	2.30473608341299e-06
649.8	1.63348944055604e-06
650	1.16785151885782e-06
650.2	8.41881235922909e-07
650.4	6.11698315425789e-07
650.6	4.47808192039437e-07
650.8	3.30196318567834e-07
651	2.45157846877658e-07
651.2	1.8322736819539e-07
651.4	1.37813621178307e-07
651.6	1.04290638985471e-07
651.8	1e-07
652	1e-07
652.2	1e-07
652.4	1e-07
652.6	1e-07
652.8	1e-07
653	1e-07
653.2	1e-07
653.4	1e-07
653.6	1e-07
653.8	1e-07
654	1e-07
654.2	1e-07
654.4	1e-07
654.6	1e-07
654.8	1e-07
655	1e-07
655.2	1e-07
655.4	1e-07
655.6	1e-07
655.8	1e-07
656	1e-07
656.2	1e-07
656.4	1e-07
656.6	1e-07
656.8	1e-07
657	1e-07
657.2	1e-07
657.4	1e-07
657.6	1e-07
657.8	1e-07
658	1e-07
658.2	1e-07
658.4	1e-07
658.6	1e-07
658.8	1e-07
659	1e-07
659.2	1e-07
659.4	1e-07
659.6	1e-07
659.8	1e-07
660	1e-07
660.2	1e-07
660.4	1e-07
660.6	1e-07
660.8	1e-07
661	1e-07
661.2	1e-07
661.4	1e-07
661.6	1e-07
661.8	1e-07
662	1e-07
662.2	1e-07
662.4	1e-07
662.6	1e-07
662.8	1e-07
663	1e-07
663.2	1e-07
663.4	1e-07
663.6	1e-07
663.8	1e-07
664	1e-07
664.2	1e-07
664.4	1e-07
664.6	1e-07
664.8	1e-07
665	1e-07
665.2	1e-07
665.4	1e-07
665.6	1e-07
665.8	1e-07
666	1e-07
666.2	1e-07
666.4	1e-07
666.6	1e-07
666.8	1e-07
667	1e-07
667.2	1e-07
667.4	1e-07
667.6	1e-07
667.8	1e-07
668	1e-07
668.2	1e-07
668.4	1e-07
668.6	1e-07
668.8	1e-07
669	1e-07
669.2	1e-07
669.4	1e-07
669.6	1e-07
669.8	1e-07
670	1e-07
670.2	1e-07
670.4	1e-07
670.6	1e-07
670.8	1e-07
671	1e-07
671.2	1e-07
671.4	1e-07
671.6	1e-07
671.8	1e-07
672	1e-07
672.2	1e-07
672.4	1e-07
672.6	1e-07
672.8	1e-07
673	1e-07
673.2	1e-07
673.4	1e-07
673.6	1e-07
673.8	1e-07
674	1e-07
674.2	1e-07
674.4	1e-07
674.6	1e-07
674.8	1e-07
675	1e-07
675.2	1e-07
675.4	1e-07
675.6	1e-07
675.8	1e-07
676	1e-07
676.2	1e-07
676.4	1e-07
676.6	1e-07
676.8	1e-07
677	1e-07
677.2	1e-07
677.4	1e-07
677.6	1e-07
677.8	1e-07
678	1e-07
678.2	1e-07
678.4	1e-07
678.6	1e-07
678.8	1e-07
679	1e-07
679.2	1e-07
679.4	1e-07
679.6	1e-07
679.8	1e-07
680	1e-07
680.2	1e-07
680.4	1e-07
680.6	1e-07
680.8	1e-07
681	1e-07
681.2	1e-07
681.4	1e-07
681.6	1e-07
681.8	1e-07
682	1e-07
682.2	1e-07
682.4	1e-07
682.6	1e-07
682.8	1e-07
683	1e-07
683.2	1e-07
683.4	1e-07
683.6	1e-07
683.8	1e-07
684	1e-07
684.2	1e-07
684.4	1e-07
684.6	1e-07
684.8	1e-07
685	1e-07
685.2	1e-07
685.4	1e-07
685.6	1e-07
685.8	1e-07
686	1e-07
686.2	1e-07
686.4	1e-07
686.6	1e-07
686.8	1e-07
687	1e-07
687.2	1e-07
687.4	1e-07
687.6	1e-07
687.8	1e-07
688	1e-07
688.2	1e-07
688.4	1e-07
688.6	1e-07
688.8	1e-07
689	1e-07
689.2	1e-07
689.4	1e-07
689.6	1e-07
689.8	1e-07
690	1e-07
690.2	1e-07
690.4	1e-07
690.6	1e-07
690.8	1e-07
691	1e-07
691.2	1e-07
691.4	1e-07
691.6	1e-07
691.8	1e-07
692	1e-07
692.2	1e-07
692.4	1e-07
692.6	1e-07
692.8	1e-07
693	1e-07
693.2	1e-07
693.4	1e-07
693.6	1e-07
693.8	1e-07
694	1e-07
694.2	1e-07
694.4	1e-07
694.6	1e-07
694.8	1e-07
695	1e-07
695.2	1e-07
695.4	1e-07
695.6	1e-07
695.8	1e-07
696	1e-07
696.2	1e-07
696.4	1e-07
696.6	1e-07
696.8	1e-07
697	1e-07
697.2	1e-07
697.4	1e-07
697.6	1e-07
697.8	1e-07
698	1e-07
698.2	1e-07
698.4	1e-07
698.6	1e-07
698.8	1e-07
699	1e-07
699.2	1e-07
699.4	1e-07
699.6	1e-07
699.8	1e-07
700	1e-07
