# Supplementary material for: A study of concentration changes of Protoporphyrin IX and Coproporphyrin III in mixed samples mimicking conditions inside cancer cells for Photodynamic Therapy
Source: PLoS One. 2018 Aug 31;13(8):e0202349. doi: 10.1371/journal.pone.0202349 (PMC6118380; doi:10.1371/journal.pone.0202349)
Supplement: S12 Data — (TXT) [file pone.0202349.s012.txt]

Theoretical Spectrum of Semrock FF02-632/22 Optical Filter
The spectrum described by the following ASCII data represents a typical optical filter design for this product.
However, note that from time to time Semrock makes minor modifications to its optical filter designs for purposes such as improved
manufacturability that do not affect the ability for the filter to meet its stated specifications.
User Specifications:
Starting Wavelength: 600(nm)
Ending Wavelength: 700(nm)
AOI: 20
CHA: 
Polarization: Avg
Plot Type: Transmission
 
Data format:  Wavelength (nm) <tab> Transmission (0 to 1)
600	0.000149057528085489
600.2	0.000200066386385962
600.4	0.000270671213862598
600.6	0.000369317875152684
600.8	0.000508535568410744
601	0.000707151006629363
601.2	0.000993848049195319
601.4	0.00141298652810105
601.6	0.00203428323596462
601.8	0.00296921694592983
602	0.00439934901986473
602.2	0.00662608624929003
602.4	0.0101594026982128
602.6	0.0158771634688968
602.8	0.0253082351922368
603	0.041109978240839
603.2	0.0677486124722609
603.4	0.111952553914309
603.6	0.181013414369614
603.8	0.275007640329893
604	0.375124081850928
604.2	0.450119608931595
604.4	0.48589148483154
604.6	0.493166737740891
604.8	0.488375923089051
605	0.481819228384336
605.2	0.477691929651869
605.4	0.476862807310152
605.6	0.478778442570971
605.8	0.482410981922109
606	0.48670270220293
606.2	0.490782735047975
606.4	0.494067893919921
606.6	0.496285970050877
606.8	0.497441399453406
607	0.497745560958248
607.2	0.497537152805349
607.4	0.497214881985906
607.6	0.497196974045816
607.8	0.497914760436204
608	0.499844400493961
608.2	0.503582454860654
608.4	0.509975718089266
608.6	0.520317646248112
608.8	0.536604796524631
609	0.561760402098683
609.2	0.599491536404239
609.4	0.653038550298184
609.6	0.722095478179461
609.8	0.79927957522635
610	0.871133311779955
610.2	0.925878993256771
610.4	0.960162308762703
610.6	0.977877032075489
610.8	0.985076696551662
611	0.986697409771724
611.2	0.985837370493676
611.4	0.984165413855084
611.6	0.98248085152012
611.8	0.981119424485805
612	0.980191434078572
612.2	0.979704954781431
612.4	0.979622651942464
612.6	0.979884530356592
612.8	0.980415718706987
613	0.98112959160576
613.2	0.981931107975128
613.4	0.982722032673596
613.6	0.983407931210709
613.8	0.983905974331854
614	0.984152323254209
614.2	0.984107963359606
614.4	0.983762157781022
614.6	0.983133102191695
614.8	0.982265778853512
615	0.981227358656274
615.2	0.980100766518947
615.4	0.978977175803267
615.6	0.977948240245627
615.8	0.977098784155931
616	0.976500536126259
616.2	0.976207302605492
616.4	0.976251777111552
616.6	0.976644006423605
616.8	0.977371404280974
617	0.978400117911419
617.2	0.979677526328042
617.4	0.981135661462069
617.6	0.982695371808007
617.8	0.984271067878938
618	0.985775878627948
618.2	0.987127001201388
618.4	0.988250954053339
618.6	0.989088373806981
618.8	0.989597973508466
619	0.989759316781437
619.2	0.989574172714025
619.4	0.989066371620868
619.6	0.988280236104102
619.8	0.98727777051467
620	0.986134832350541
620.2	0.984936497710678
620.4	0.983771796831734
620.6	0.982727936644069
620.8	0.981884267657485
621	0.981306309541865
621.2	0.981040282622855
621.4	0.981108704924187
621.6	0.981507644976786
621.8	0.982206144387479
622	0.98314813971716
622.2	0.984256948004271
622.4	0.985442079738301
622.6	0.986607853205743
622.8	0.987663050843614
623	0.988530680761424
623.2	0.989156787292771
623.4	0.989517192574793
623.6	0.989621073493897
623.8	0.989510447565965
624	0.989255028005117
624.2	0.98894253805903
624.4	0.988665382116816
624.6	0.988505396587906
624.8	0.988519042336631
625	0.988725674215345
625.2	0.989101332002444
625.4	0.98957983575653
625.6	0.990061911195552
625.8	0.990431655799948
626	0.990578158900508
626.2	0.990418695522494
626.4	0.989918978894475
626.6	0.989105832632296
626.8	0.988068566335742
627	0.986947301166575
627.2	0.985909167592171
627.4	0.985116126336134
627.6	0.984690498932759
627.8	0.984685538603961
628	0.985067968830431
628.2	0.985716731942657
628.4	0.986436510826181
628.6	0.986975485596862
628.8	0.987024781831575
629	0.986163985194842
629.2	0.98370657293847
629.4	0.978400580418971
629.6	0.967984817933755
629.8	0.948775667746193
630	0.915889873480178
630.2	0.865216034744385
630.4	0.797495819686587
630.6	0.721327737039622
630.8	0.649871091587702
631	0.592957105645755
631.2	0.552974303677688
631.4	0.526932608776392
631.6	0.510217150628849
631.8	0.498848890961537
632	0.490185808650623
632.2	0.482873853002266
632.4	0.476557321875015
632.6	0.471529092576264
632.8	0.468361662052239
633	0.467520292686736
633.2	0.468944968449606
633.4	0.471603363991454
633.6	0.473135419567516
633.8	0.469988157220473
634	0.458646947703199
634.2	0.437959999372272
634.4	0.410921794287368
634.6	0.383800432093967
634.8	0.362704507033779
635	0.348398942453251
635.2	0.326058981765136
635.4	0.258729636452676
635.6	0.149638209152095
635.8	0.0677786358700972
636	0.028818960646366
636.2	0.0126403593162932
636.4	0.00585964238337954
636.6	0.00287013246904136
636.8	0.00147624649696279
637	0.000792032644786533
637.2	0.000440684389261814
637.4	0.000253062852082825
637.6	0.000149398949545041
637.8	9.03854784450172e-05
638	5.58907857923151e-05
638.2	3.5247053141088e-05
638.4	2.26281302518932e-05
638.6	1.47652452612966e-05
638.8	9.77954686224233e-06
639	6.56722221494213e-06
639.2	4.46676679380017e-06
639.4	3.07447465498912e-06
639.6	2.13981979227766e-06
639.8	1.50491797788594e-06
640	1.06883589596289e-06
640.2	7.66183776614743e-07
640.4	5.54068968291792e-07
640.6	4.04026635000882e-07
640.8	2.96958915692397e-07
641	2.19919767501267e-07
641.2	1.64047496920358e-07
641.4	1.23220040098926e-07
641.6	1e-07
641.8	1e-07
642	1e-07
642.2	1e-07
642.4	1e-07
642.6	1e-07
642.8	1e-07
643	1e-07
643.2	1e-07
643.4	1e-07
643.6	1e-07
643.8	1e-07
644	1e-07
644.2	1e-07
644.4	1e-07
644.6	1e-07
644.8	1e-07
645	1e-07
645.2	1e-07
645.4	1e-07
645.6	1e-07
645.8	1e-07
646	1e-07
646.2	1e-07
646.4	1e-07
646.6	1e-07
646.8	1e-07
647	1e-07
647.2	1e-07
647.4	1e-07
647.6	1e-07
647.8	1e-07
648	1e-07
648.2	1e-07
648.4	1e-07
648.6	1e-07
648.8	1e-07
649	1e-07
649.2	1e-07
649.4	1e-07
649.6	1e-07
649.8	1e-07
650	1e-07
650.2	1e-07
650.4	1e-07
650.6	1e-07
650.8	1e-07
651	1e-07
651.2	1e-07
651.4	1e-07
651.6	1e-07
651.8	1e-07
652	1e-07
652.2	1e-07
652.4	1e-07
652.6	1e-07
652.8	1e-07
653	1e-07
653.2	1e-07
653.4	1e-07
653.6	1e-07
653.8	1e-07
654	1e-07
654.2	1e-07
654.4	1e-07
654.6	1e-07
654.8	1e-07
655	1e-07
655.2	1e-07
655.4	1e-07
655.6	1e-07
655.8	1e-07
656	1e-07
656.2	1e-07
656.4	1e-07
656.6	1e-07
656.8	1e-07
657	1e-07
657.2	1e-07
657.4	1e-07
657.6	1e-07
657.8	1e-07
658	1e-07
658.2	1e-07
658.4	1e-07
658.6	1e-07
658.8	1e-07
659	1e-07
659.2	1e-07
659.4	1e-07
659.6	1e-07
659.8	1e-07
660	1e-07
660.2	1e-07
660.4	1e-07
660.6	1e-07
660.8	1e-07
661	1e-07
661.2	1e-07
661.4	1e-07
661.6	1e-07
661.8	1e-07
662	1e-07
662.2	1e-07
662.4	1e-07
662.6	1e-07
662.8	1e-07
663	1e-07
663.2	1e-07
663.4	1e-07
663.6	1e-07
663.8	1e-07
664	1e-07
664.2	1e-07
664.4	1e-07
664.6	1e-07
664.8	1e-07
665	1e-07
665.2	1e-07
665.4	1e-07
665.6	1e-07
665.8	1e-07
666	1e-07
666.2	1e-07
666.4	1e-07
666.6	1e-07
666.8	1e-07
667	1e-07
667.2	1e-07
667.4	1e-07
667.6	1e-07
667.8	1e-07
668	1e-07
668.2	1e-07
668.4	1e-07
668.6	1e-07
668.8	1e-07
669	1e-07
669.2	1e-07
669.4	1e-07
669.6	1e-07
669.8	1e-07
670	1e-07
670.2	1e-07
670.4	1e-07
670.6	1e-07
670.8	1e-07
671	1e-07
671.2	1e-07
671.4	1e-07
671.6	1e-07
671.8	1e-07
672	1e-07
672.2	1e-07
672.4	1e-07
672.6	1e-07
672.8	1e-07
673	1e-07
673.2	1e-07
673.4	1e-07
673.6	1e-07
673.8	1e-07
674	1e-07
674.2	1e-07
674.4	1e-07
674.6	1e-07
674.8	1e-07
675	1e-07
675.2	1e-07
675.4	1e-07
675.6	1e-07
675.8	1e-07
676	1e-07
676.2	1e-07
676.4	1e-07
676.6	1e-07
676.8	1e-07
677	1e-07
677.2	1e-07
677.4	1e-07
677.6	1e-07
677.8	1e-07
678	1e-07
678.2	1e-07
678.4	1e-07
678.6	1e-07
678.8	1e-07
679	1e-07
679.2	1e-07
679.4	1e-07
679.6	1e-07
679.8	1e-07
680	1e-07
680.2	1e-07
680.4	1e-07
680.6	1e-07
680.8	1e-07
681	1e-07
681.2	1e-07
681.4	1e-07
681.6	1e-07
681.8	1e-07
682	1e-07
682.2	1e-07
682.4	1e-07
682.6	1e-07
682.8	1e-07
683	1e-07
683.2	1e-07
683.4	1e-07
683.6	1e-07
683.8	1e-07
684	1e-07
684.2	1e-07
684.4	1e-07
684.6	1e-07
684.8	1e-07
685	1e-07
685.2	1e-07
685.4	1e-07
685.6	1e-07
685.8	1e-07
686	1e-07
686.2	1e-07
686.4	1e-07
686.6	1e-07
686.8	1e-07
687	1e-07
687.2	1e-07
687.4	1e-07
687.6	1e-07
687.8	1e-07
688	1e-07
688.2	1e-07
688.4	1e-07
688.6	1e-07
688.8	1e-07
689	1e-07
689.2	1e-07
689.4	1e-07
689.6	1e-07
689.8	1e-07
690	1e-07
690.2	1e-07
690.4	1e-07
690.6	1e-07
690.8	1e-07
691	1e-07
691.2	1e-07
691.4	1e-07
691.6	1e-07
691.8	1e-07
692	1e-07
692.2	1e-07
692.4	1e-07
692.6	1e-07
692.8	1e-07
693	1e-07
693.2	1e-07
693.4	1e-07
693.6	1e-07
693.8	1e-07
694	1e-07
694.2	1e-07
694.4	1e-07
694.6	1e-07
694.8	1e-07
695	1e-07
695.2	1e-07
695.4	1e-07
695.6	1e-07
695.8	1e-07
696	1e-07
696.2	1e-07
696.4	1e-07
696.6	1e-07
696.8	1e-07
697	1e-07
697.2	1e-07
697.4	1e-07
697.6	1e-07
697.8	1e-07
698	1e-07
698.2	1e-07
698.4	1e-07
698.6	1e-07
698.8	1e-07
699	1e-07
699.2	1e-07
699.4	1e-07
699.6	1e-07
699.8	1e-07
700	1e-07
