# Supplementary material for: A study of concentration changes of Protoporphyrin IX and Coproporphyrin III in mixed samples mimicking conditions inside cancer cells for Photodynamic Therapy
Source: PLoS One. 2018 Aug 31;13(8):e0202349. doi: 10.1371/journal.pone.0202349 (PMC6118380; doi:10.1371/journal.pone.0202349)
Supplement: S13 Data — (TXT) [file pone.0202349.s013.txt]

Theoretical Spectrum of Semrock TLP01-704 Optical Filter
The spectrum described by the following ASCII data represents a typical optical filter design for this product.
However, note that from time to time Semrock makes minor modifications to its optical filter designs for purposes such as improved
manufacturability that do not affect the ability for the filter to meet its stated specifications.
User Specifications:
Starting Wavelength: 600(nm)
Ending Wavelength: 700(nm)
AOI: 57
CHA: 
Polarization: Avg
Plot Type: Reflection
 
Data format:  Wavelength (nm) <tab> Reflection (0 to 1)
600	0.999982309447695
600.2	0.999985728550708
600.4	0.999988395655709
600.6	0.999990471085174
600.8	0.99999208763175
601	0.999993350835899
601.2	0.999994342536108
601.4	0.999995125328178
601.6	0.999995746825377
601.8	0.999996243254603
602	0.999996642266029
602.2	0.999996965037313
602.4	0.999997227836556
602.6	0.999997443196602
602.8	0.999997620805472
603	0.999997768183511
603.2	0.999997891197043
603.4	0.999997994446852
603.6	0.999998081561648
603.8	0.99999815542017
604	0.99999821831901
604.2	0.999998272100399
604.4	0.999998318249903
604.6	0.999998357971807
604.8	0.999998392247311
605	0.99999842187974
605.2	0.999998447529843
605.4	0.999998469743512
605.6	0.999998488973656
605.8	0.999998505597508
606	0.999998519930406
606.2	0.999998532236815
606.4	0.999998542739214
606.6	0.99999855162514
606.8	0.999998559052874
607	0.999998565156137
607.2	0.999998570047893
607.4	0.999998573823503
607.6	0.999998576563223
607.8	0.999998578334334
608	0.999998579192866
608.2	0.999998579184995
608.4	0.999998578348273
608.6	0.999998576712514
608.8	0.999998574300486
609	0.999998571128492
609.2	0.999998567206821
609.4	0.999998562540019
609.6	0.999998557127107
609.8	0.999998550961706
610	0.999998544031972
610.2	0.999998536320401
610.4	0.999998527803308
610.6	0.999998518450738
610.8	0.99999850822614
611	0.999998497085744
611.2	0.999998484977551
611.4	0.999998471840607
611.6	0.999998457604059
611.8	0.999998442185888
612	0.999998425491298
612.2	0.999998407410977
612.4	0.999998387819354
612.6	0.999998366571476
612.8	0.999998343499661
613	0.999998318409558
613.2	0.999998291075525
613.4	0.999998261234891
613.6	0.999998228581201
613.8	0.999998192755807
614	0.999998153337795
614.2	0.999998109831457
614.4	0.99999806165059
614.6	0.99999800810024
614.8	0.999997948353651
615	0.999997881423697
615.2	0.9999978061273
615.4	0.999997721041043
615.6	0.999997624445448
615.8	0.999997514254915
616	0.999997387929123
616.2	0.999997242360746
616.4	0.99999707373251
616.6	0.999996877333414
616.8	0.999996647322226
617	0.999996376421904
617.2	0.999996055522285
617.4	0.999995673160834
617.6	0.999995214840521
617.8	0.99999466212842
618	0.999993991457859
618.2	0.999993172526615
618.4	0.999992166141066
618.6	0.999990921298558
618.8	0.999989371209141
619	0.999987427832325
619.2	0.999984974319864
619.4	0.999981854481832
619.6	0.999977857984057
619.8	0.999972699370354
620	0.999965988068524
620.2	0.999957185103994
620.4	0.999945540015669
620.6	0.999929997947141
620.8	0.999909061315372
621	0.999880581443769
621.2	0.99984144080877
621.4	0.999787062092814
621.6	0.999710639016061
621.8	0.999601913304281
622	0.999445199116834
622.2	0.999216138024813
622.4	0.998876273558578
622.6	0.998363811465915
622.8	0.997577580843852
623	0.996348659707252
623.2	0.994389286989416
623.4	0.991199619930277
623.6	0.98589683897633
623.8	0.97690723365372
624	0.961447713553367
624.2	0.934820547655147
624.4	0.890112486982719
624.6	0.820484197434589
624.8	0.726869984561234
625	0.62374237172163
625.2	0.521168221551243
625.4	0.395181487557515
625.6	0.222059015118173
625.8	0.0833050121844586
626	0.0394940161258882
626.2	0.0369635990682419
626.4	0.0377590854285704
626.6	0.0350603690767197
626.8	0.0310103051297818
627	0.027940606425181
627.2	0.0266375155521058
627.4	0.0267533542494428
627.6	0.0275635465790552
627.8	0.0284593983380086
628	0.0291137757780839
628.2	0.0294483558689013
628.4	0.0295322701349593
628.6	0.0294881760612503
628.8	0.0294337292420234
629	0.0294572408471778
629.2	0.0296140686442296
629.4	0.0299298923857476
629.6	0.0304026485754391
629.8	0.031001480018013
630	0.031665497070399
630.2	0.0323064729141771
630.4	0.0328183053112188
630.6	0.0330933984651316
630.8	0.033043389442736
631	0.0326198800108692
631.2	0.0318304287081763
631.4	0.0307458446579936
631.6	0.0294963787207676
631.8	0.0282563578025895
632	0.0272189449310886
632.2	0.0265648465277773
632.4	0.0264305592864942
632.6	0.0268825523328816
632.8	0.0279030425529039
633	0.0293906413933338
633.2	0.031175736206683
633.4	0.0330471632123389
633.6	0.0347846208319005
633.8	0.0361908350460025
634	0.0371184423136477
634.2	0.0374881858853504
634.4	0.0372966614780268
634.6	0.036613193077387
634.8	0.035566541313175
635	0.0343232794101444
635.2	0.0330609265242861
635.4	0.0319401080191194
635.6	0.0310806318213849
635.8	0.0305459157422583
636	0.0303384999770572
636.2	0.030406828248661
636.4	0.0306609263452425
636.6	0.0309929171625284
636.8	0.0312979340405051
637	0.0314917869746417
637.2	0.0315231498825837
637.4	0.0313794646176937
637.6	0.0310868072367263
637.8	0.0307045428156158
638	0.0303158391853032
638.2	0.0300152302172217
638.4	0.0298945784380557
638.6	0.0300290211467355
638.8	0.0304646960395659
639	0.0312100489528822
639.2	0.0322321773880773
639.4	0.0334589317228402
639.6	0.0347865232925312
639.8	0.0360914367775421
640	0.0372447787147115
640.2	0.0381269671982963
640.4	0.038640866975221
640.6	0.0387219601366313
640.8	0.0383447413084206
641	0.0375250547987879
641.2	0.0363184989951803
641.4	0.0348153004021429
641.6	0.0331322460655202
641.8	0.0314024079741652
642	0.029763525662703
642.2	0.0283460327398879
642.4	0.0272617849087045
642.6	0.0265945254126047
642.8	0.0263930135919701
643	0.0266674593259927
643.2	0.0273895356061524
643.4	0.0284958297837939
643.6	0.0298942132848024
643.8	0.031472328588483
644	0.0331072509806299
644.2	0.0346753855479963
644.4	0.0360617748411829
644.6	0.0371681663604481
644.8	0.0379194128329848
645	0.0382679464906064
645.2	0.0381962076915876
645.4	0.0377170084242316
645.6	0.0368718829984581
645.8	0.0357275434809108
646	0.0343706360770357
646.2	0.0329010992292833
646.4	0.0314245512360807
646.6	0.0300442606626908
646.8	0.0288533750567244
647	0.0279281247548656
647.2	0.0273226715054176
647.4	0.0270661194481632
647.6	0.0271619581160917
647.8	0.0275899017816101
648	0.0283097816420306
648.2	0.0292668950115767
648.4	0.0303980636220684
648.6	0.0316376193175375
648.8	0.0329226281849889
649	0.0341968450569517
649.2	0.0354131277049932
649.4	0.0365342935144388
649.6	0.0375326310374099
649.8	0.0383884519462822
650	0.0390881618654514
650.2	0.0396223296776587
650.4	0.0399841500448217
650.6	0.040168544664486
650.8	0.0401719604126309
651	0.0399927625385802
651.2	0.0396320079447818
651.4	0.0390943467482061
651.6	0.0383888391601802
651.8	0.0375295644748477
652	0.0365359998411516
652.2	0.0354332156539328
652.4	0.0342519445868445
652.6	0.033028541477831
652.8	0.0318047268317778
653	0.0306269078052775
653.2	0.0295448104079688
653.4	0.0286091846616533
653.6	0.0278684863101928
653.8	0.0273646791402418
654	0.0271285879713112
654.2	0.0271754820806043
654.4	0.0275016923328532
654.6	0.0280830172479239
654.8	0.0288754337036741
655	0.0298182305277544
655.2	0.0308392635309078
655.4	0.0318616768976352
655.6	0.0328112292112038
655.8	0.0336233303872325
656	0.0342490125184175
656.2	0.0346592646557229
656.4	0.0348473899082254
656.6	0.0348292513907484
656.8	0.0346414574478124
657	0.0343376483434098
657.2	0.0339831630840998
657.4	0.0336484861859725
657.6	0.0334020062159272
657.8	0.0333027473183694
658	0.0333938263920114
658.2	0.0336973968707846
658.4	0.0342117286830116
658.6	0.03491085321418
658.8	0.0357468692467498
659	0.0366546410736051
659.2	0.0375583085919884
659.4	0.0383788237430408
659.6	0.0390416601976902
659.8	0.0394839042851038
660	0.0396600860687769
660.2	0.039546300040988
660.4	0.0391423492544869
660.6	0.0384718218791093
660.8	0.0375801468647595
661	0.0365307780425653
661.2	0.0353997773903271
661.4	0.034269196424177
661.6	0.0332197878032147
661.8	0.0323236964724098
662	0.031637847355509
662.2	0.0311987308799291
662.4	0.0310191625377354
662.6	0.0310873749103616
662.8	0.0313685342773915
663	0.0318084547158146
663.2	0.0323390372842131
663.4	0.0328848065497519
663.6	0.0333698669317865
663.8	0.0337246453470262
664	0.0338918913839937
664.2	0.0338315326625045
664.4	0.0335240980491624
664.6	0.0329725272299786
664.8	0.0322022592966544
665	0.0312595523812204
665.2	0.0302080728363733
665.4	0.0291239093132931
665.6	0.0280893203168535
665.8	0.0271856986510829
666	0.0264863981244547
666.2	0.0260501704199002
666.4	0.0259159563889877
666.6	0.0260996485245617
666.8	0.0265931997736456
667	0.0273661209798724
667.2	0.0283690806144461
667.4	0.0295390557378754
667.6	0.0308053326964874
667.8	0.0320956363194401
668	0.0333417588553386
668.2	0.0344842232759727
668.4	0.0354757033068239
668.6	0.0362830967024978
668.8	0.0368882806235619
669	0.0372876728094686
669.2	0.0374907788292012
669.4	0.0375179376969999
669.6	0.037397498059359
669.8	0.0371626720278664
670	0.0368483244077674
670.2	0.0364879569282607
670.4	0.0361111329640085
670.6	0.0357415527657175
670.8	0.0353959247778929
671	0.0350836959470479
671.2	0.0348076092925097
671.4	0.0345649640499835
671.6	0.0343493772196856
671.8	0.0341527964642743
672	0.0339674987253713
672.2	0.0337878264134366
672.4	0.033611458277618
672.6	0.0334400764914301
672.8	0.033279368303614
673	0.0331383791004504
673.2	0.0330283082362682
673.4	0.032960902910873
673.6	0.0329466528662264
673.8	0.0329930146097333
674	0.0331028942763866
674.2	0.0332735915257018
674.4	0.0334963548221596
674.6	0.0337566261458482
674.8	0.0340349720774264
675	0.0343086173399261
675.2	0.0345534277346476
675.4	0.034746140399794
675.6	0.0348666145363484
675.8	0.0348998753285587
676	0.0348377446808869
676.2	0.0346798901493572
676.4	0.034434173469672
676.6	0.0341162362055542
676.8	0.0337483264176183
677	0.0333574385550067
677.2	0.0329729069380433
677.4	0.0326236569011314
677.6	0.0323353686230757
677.8	0.0321278377886824
678	0.032012816030752
678.2	0.031992577809897
678.4	0.0320593905824154
678.6	0.0321959651747361
678.8	0.0323768557285095
679	0.0325706767343475
679.2	0.0327429196915505
679.4	0.0328590984250073
679.6	0.0328879328955382
679.8	0.0328042932545769
680	0.0325916611645701
680.2	0.0322439155575937
680.4	0.0317663069614748
680.6	0.0311755309582602
680.8	0.0304988789926348
681	0.029772503787541
681.2	0.0290388977642366
681.4	0.0283437495003622
681.6	0.0277324090631086
681.8	0.0272462502509971
682	0.0269192549734744
682.2	0.0267751506086205
682.4	0.0268253989325522
682.6	0.027068251872811
682.8	0.0274889766957489
683	0.0280612327942044
683.2	0.0287494532864516
683.4	0.0295119794782917
683.6	0.0303046278305723
683.8	0.0310843430629865
684	0.0318126048754757
684.2	0.0324583000107048
684.4	0.0329998375703992
684.6	0.0334263637166424
684.8	0.0337379930116548
685	0.0339450604607979
685.2	0.0340664705269725
685.4	0.034127288582251
685.6	0.0341557855718244
685.8	0.034180202079126
686	0.0342255357234912
686.2	0.0343106670290847
686.4	0.0344461169615291
686.6	0.034632670721996
686.8	0.0348610115582477
687	0.0351124011884296
687.2	0.0353603311464307
687.4	0.0355729703937572
687.6	0.035716162294176
687.8	0.0357566852892019
688	0.0356654857561992
688.2	0.0354206126561219
688.4	0.0350096229143843
688.6	0.034431274224222
688.8	0.0336963736282289
689	0.0328277045829198
689.2	0.0318590112804505
689.4	0.0308330802301756
689.6	0.0297990266650943
689.8	0.0288089651469346
690	0.0279143131521316
690.2	0.0271620323160684
690.4	0.0265911423867843
690.6	0.0262298371174678
690.8	0.0260934758093436
691	0.0261836373254504
691.2	0.0264883059245864
691.4	0.0269831326033394
691.6	0.027633603463488
691.8	0.0283978652642636
692	0.0292299176062082
692.2	0.0300828814962167
692.4	0.0309120878903439
692.6	0.0316777854745703
692.8	0.0323473280307144
693	0.0328967616274569
693.2	0.0333117810607246
693.4	0.0335880613968438
693.6	0.0337309954944238
693.8	0.0337548852017874
694	0.0336816465293464
694.2	0.0335391009894727
694.4	0.033358939003612
694.6	0.0331744552409561
694.8	0.0330181724685923
695	0.0329194874862114
695.2	0.0329024819501434
695.4	0.0329840428157899
695.6	0.0331724284627163
695.8	0.03346639582744
696	0.0338549714714305
696.2	0.0343179083366303
696.4	0.0348268228707242
696.6	0.0353469518880411
696.8	0.0358394343148387
697	0.0362639838433056
697.2	0.0365817905023839
697.4	0.0367584722353417
697.6	0.0367668893454239
697.8	0.0365896335493323
698	0.0362210080670273
698.2	0.035668326926282
698.4	0.0349523822302651
698.6	0.0341069467346073
698.8	0.0331772424495403
699	0.0322173762587667
699.2	0.0312868364116107
699.4	0.0304462562937867
699.6	0.02975276691895
699.8	0.0292553563972716
700	0.0289907087505813
