# Supplementary material for: A study of concentration changes of Protoporphyrin IX and Coproporphyrin III in mixed samples mimicking conditions inside cancer cells for Photodynamic Therapy
Source: PLoS One. 2018 Aug 31;13(8):e0202349. doi: 10.1371/journal.pone.0202349 (PMC6118380; doi:10.1371/journal.pone.0202349)
Supplement: S14 Data — (TXT) [file pone.0202349.s014.txt]

Theoretical Spectrum of Semrock TLP01-704 Optical Filter
The spectrum described by the following ASCII data represents a typical optical filter design for this product.
However, note that from time to time Semrock makes minor modifications to its optical filter designs for purposes such as improved
manufacturability that do not affect the ability for the filter to meet its stated specifications.
User Specifications:
Starting Wavelength: 600(nm)
Ending Wavelength: 700(nm)
AOI: 57
CHA: 
Polarization: Avg
Plot Type: Transmission
 
Data format:  Wavelength (nm) <tab> Transmission (0 to 1)
600	9.10069652069344e-07
600.2	9.37665716240112e-07
600.4	9.66516367385505e-07
600.6	9.91853699372082e-07
600.8	1.00677934462361e-06
601	1.00381657351309e-06
601.2	9.77676841932224e-07
601.4	9.27959016939768e-07
601.6	8.59767851840257e-07
601.8	7.81579212357277e-07
602	7.01951077509148e-07
602.2	6.27206515990547e-07
602.4	5.60826766436476e-07
602.6	5.03983670978132e-07
602.8	4.56397594045893e-07
603	4.17057186243657e-07
603.2	3.84682224468269e-07
603.4	3.57972988619006e-07
603.6	3.35724590898785e-07
603.8	3.16870091021488e-07
604	3.00492935116047e-07
604.2	2.85830303689128e-07
604.4	2.72275865254501e-07
604.6	2.59382075488447e-07
604.8	2.46857779689225e-07
605	2.34556321421474e-07
605.2	2.22452011599601e-07
605.4	2.10607035084571e-07
605.6	1.99134383042554e-07
605.8	1.88163496306051e-07
606	1.7781380187624e-07
606.2	1.68178387697836e-07
606.4	1.59317230621755e-07
606.6	1.51257670140568e-07
606.8	1.43999248624161e-07
607	1.37520443861335e-07
607.2	1.31785565696943e-07
607.4	1.26750833603281e-07
607.6	1.22369226369854e-07
607.8	1.18594059380445e-07
608	1.15381435660546e-07
608.2	1.12691788568287e-07
608.4	1.10490735402505e-07
608.6	1.08749460890766e-07
608.8	1.07444790321638e-07
609	1.06559074906983e-07
609.2	1.06079985863334e-07
609.4	1.06000286916849e-07
609.6	1.06317634529148e-07
609.8	1.07034439798433e-07
610	1.08157814926563e-07
610.2	1.09699628657234e-07
610.4	1.11676697507935e-07
610.6	1.1411104933134e-07
610.8	1.17030324942884e-07
611	1.20468325986999e-07
611.2	1.24465714212941e-07
611.4	1.29070879189504e-07
611.6	1.34340996693438e-07
611.8	1.40343306636548e-07
612	1.47156647676318e-07
612.2	1.54873276159452e-07
612.4	1.63600993097887e-07
612.6	1.73465805604234e-07
612.8	1.84615092279427e-07
613	1.97221390536514e-07
613.2	2.11486962880644e-07
613.4	2.27649317693689e-07
613.6	2.45987903613679e-07
613.8	2.66832251306779e-07
614	2.90571902242152e-07
614.2	3.17668589922797e-07
614.4	3.48671324201194e-07
614.6	3.84234757452785e-07
614.8	4.25141916886647e-07
615	4.72332457144702e-07
615.2	5.26937843026684e-07
615.4	5.90325321542303e-07
615.6	6.64153093228682e-07
615.8	7.50439812925393e-07
616	8.51652504393194e-07
616.2	9.70818173232264e-07
616.4	1.11166600273361e-06
616.6	1.27880999453355e-06
616.8	1.47798411048882e-06
617	1.71634654842946e-06
617.2	2.00287563808935e-06
617.4	2.34888783339534e-06
617.6	2.76871954768216e-06
617.8	3.28063049379192e-06
618	3.90800853138627e-06
618.2	4.68098612839944e-06
618.4	5.63861443080485e-06
618.6	6.83177751339064e-06
618.8	8.32709840339682e-06
619	1.02122803639392e-05
619.2	1.26036348659054e-05
619.4	1.56567291774813e-05
619.6	1.9581288689934e-05
619.8	2.46621685338598e-05
620	3.12892899976001e-05
620.2	4.00008727633403e-05
620.4	5.15464771952116e-05
620.6	6.69798717512856e-05
620.8	8.77973161993593e-05
621	0.000116145866104518
621.2	0.000155141040803645
621.4	0.000209357650322471
621.6	0.00028559879210481
621.8	0.000394118632351767
622	0.000550597603883787
622.2	0.000779386855582008
622.4	0.00111893280650877
622.6	0.00163101544887729
622.8	0.00241678483993371
623	0.00364513151039651
623.2	0.0056037674956296
623.4	0.00879245665507446
623.6	0.0140938879237405
623.8	0.0230815511934588
624	0.038538163846528
624.2	0.0651608500529273
624.4	0.109861992745648
624.6	0.17948009186848
624.8	0.273080949162116
625	0.37619364863737
625.2	0.47875212273127
625.4	0.604719522555185
625.6	0.777818945792269
625.8	0.91655942631214
626	0.96037012399094
626.2	0.962903567574508
626.4	0.962109992294117
626.6	0.964809424756916
626.8	0.968859707919857
627	0.971929587246365
627.2	0.973232952493605
627.4	0.973117424590288
627.6	0.972307472836316
627.8	0.971411715891015
628	0.970757266633355
628.2	0.970422472626567
628.4	0.970338251197293
628.6	0.970381997703506
628.8	0.970436099517683
629	0.970412272365162
629.2	0.970255169423183
629.4	0.969939110024214
629.6	0.969466150608575
629.8	0.968867140735908
630	0.968202966057041
630.2	0.967561854735697
630.4	0.967049914153446
630.6	0.966774749150661
630.8	0.966824733411869
631	0.967248274494712
631.2	0.968037818983269
631.4	0.96912255682537
631.6	0.970372229579533
631.8	0.971612496870118
632	0.972650178322076
632.2	0.973304549218317
632.4	0.973439096935813
632.6	0.972987341820281
632.8	0.971967063934746
633	0.970479656909067
633.2	0.968694745683742
633.4	0.966823511321984
633.6	0.965086274652274
633.8	0.963680327718593
634	0.962753048060832
634.2	0.962383700386664
634.4	0.962575689895961
634.6	0.963259686532117
634.8	0.96430691768138
635	0.965550794147495
635.2	0.966813779304008
635.4	0.967935231470433
635.6	0.968795329900199
635.8	0.96933064905944
636	0.969538646691288
636.2	0.969470882153839
636.4	0.96921733647244
636.6	0.968885895395553
636.8	0.968581434070086
637	0.968388149121156
637.2	0.968357370194932
637.4	0.968501655358943
637.6	0.968794924841821
637.8	0.96917780673143
638	0.969567124147233
638.2	0.969868333134178
638.4	0.969989561359994
638.6	0.96985566328826
638.8	0.969420495663725
639	0.968675610547141
639.2	0.967653912111249
639.4	0.966427555236898
639.6	0.965100336756734
639.8	0.963795782012631
640	0.962642795076045
640.2	0.961760968036025
640.4	0.961247445608543
640.6	0.961166752639576
640.8	0.961544398005368
641	0.962364537193253
641.2	0.9635715679686
641.4	0.965075256713457
641.6	0.96675880664373
641.8	0.968489134260398
642	0.970128487742888
642.2	0.971546421479174
642.4	0.972631069077994
642.6	0.973298678841497
642.8	0.973500485925389
643	0.973226278343683
643.2	0.97250438453619
643.4	0.971398221955008
643.6	0.969999926907448
643.8	0.968421866915555
644	0.966786978158948
644.2	0.965218867608396
644.4	0.963832504499089
644.6	0.962726152052747
644.8	0.961974966521158
645	0.961626522373362
645.2	0.961698383305839
645.4	0.962177738546444
645.6	0.963023052155755
645.8	0.964167607768234
646	0.965524752563134
646.2	0.966994539683282
646.4	0.968471341267446
646.6	0.969851878769293
646.8	0.971042995007607
647	0.97196845109388
647.2	0.972574078442323
647.4	0.972830768264628
647.6	0.972735028839404
647.8	0.972307146216971
648	0.971587291875002
648.2	0.970630173185368
648.4	0.96949897464173
648.6	0.968259371637681
648.8	0.966974305796588
649	0.965700029968645
649.2	0.964483693617691
649.4	0.963362485826666
649.6	0.962364123529175
649.8	0.96150829944065
650	0.960808611190954
650.2	0.960274492017141
650.4	0.959912748228975
650.6	0.959728458122305
650.8	0.95972517397104
651	0.959904528947494
651.2	0.96026546396881
651.4	0.960803326273042
651.6	0.9615090526842
651.8	0.962368560772517
652	0.963362370218623
652.2	0.964465407537716
652.4	0.965646937120013
652.6	0.966870601396699
652.8	0.96809467734901
653	0.969272755512643
653.2	0.970355107767776
653.4	0.971290982196145
653.6	0.972031921430962
653.8	0.972535960446999
654	0.972772273717836
654.2	0.972725591955532
654.4	0.972399585124682
654.6	0.971818456441684
654.8	0.971026231651658
655	0.970083625311298
655.2	0.969062785537226
655.4	0.968040572324279
655.6	0.9670912311989
655.8	0.966279355972427
656	0.965653917627777
656.2	0.965243929341181
656.4	0.965056089267148
656.6	0.96507453457946
656.8	0.965262656320611
657	0.965566812863592
657.2	0.96592166330716
657.4	0.966256720970498
657.6	0.966503595135445
657.8	0.966603259793762
658	0.966512596701277
658.2	0.966209451761145
658.4	0.965695555135361
658.6	0.964996876248491
658.8	0.964161317721117
659	0.963254017053991
659.2	0.962350836289143
659.4	0.96153082532099
659.6	0.960868511988086
659.8	0.960426810980259
660	0.960251192671187
660.2	0.960365562213962
660.4	0.960770114881256
660.6	0.96144126023056
660.8	0.962333566816381
661	0.963383578291769
661.2	0.964515230354369
661.4	0.965646469548791
661.6	0.966696541818386
661.8	0.967593301461895
662	0.968279823468131
662.2	0.968719617938377
662.4	0.968899870397435
662.6	0.968832349570798
662.8	0.968551890534277
663	0.968112680358477
663.2	0.967582818679456
663.4	0.967037780968966
663.6	0.966553462044855
663.8	0.966199433353757
664	0.966032942798498
664.2	0.966094059453767
664.4	0.96640225048535
664.6	0.966954571773394
664.8	0.967725579556826
665	0.968669011055052
665.2	0.969721195550978
665.4	0.970806040570212
665.6	0.971841284552129
665.8	0.972745532581542
666	0.973445429794414
666.2	0.973882224534371
666.4	0.974016976998883
666.6	0.973833796612117
666.8	0.973340732987444
667	0.972568278210786
667.2	0.971565766817671
667.4	0.970396224549521
667.6	0.969130367410825
667.8	0.967840472286222
668	0.966594747881989
668.2	0.965452671371553
668.4	0.964461568374505
668.6	0.963654539749666
668.8	0.963049706328445
669	0.962650647876728
669.2	0.962447855995358
669.4	0.962420988659289
669.6	0.962541694179395
669.8	0.962776757502927
670	0.963091311093675
670.2	0.963451851021885
670.4	0.963828813006849
670.6	0.964198496488456
670.8	0.964544193060073
671	0.964856456129304
671.2	0.965132543297891
671.4	0.965375156161198
671.6	0.965590678700725
671.8	0.965787164333709
672	0.965972337251458
672.2	0.966151856198791
672.4	0.96632804358647
672.6	0.966499218395694
672.8	0.966659694526274
673	0.966800427738871
673.2	0.966910219829768
673.4	0.966977324753673
673.6	0.966991253921359
673.8	0.966944551958722
674	0.966834313815484
674.2	0.966663240826855
674.4	0.966440085380762
674.6	0.966179406154122
674.8	0.96590063697584
675	0.965626553239827
675.2	0.965381288939213
675.4	0.965188106402245
675.6	0.965067145585588
675.8	0.96503338020579
676	0.965094987082115
676.2	0.965252297313384
676.4	0.965497447879818
676.6	0.965814796135766
676.8	0.966182093285336
677	0.966572344627045
677.2	0.966956216187513
677.4	0.967304783659615
677.6	0.96759236861059
677.8	0.967799177802426
678	0.967913462676049
678.2	0.967932952337965
678.4	0.967865383210182
678.6	0.967728048426741
678.8	0.967546397638493
679	0.967351819719629
679.2	0.967178825866186
679.4	0.967061904070451
679.6	0.967032335150754
679.8	0.967115248604466
680	0.967327161266496
680.2	0.967674191600702
680.4	0.968151085486013
680.6	0.968741142984606
680.8	0.969417067808385
681	0.970142702220872
681.2	0.970875548965357
681.4	0.971569915163159
681.6	0.972180447322605
681.8	0.972665769396479
682	0.972991898633296
682.2	0.973135108363007
682.4	0.973083939106062
682.6	0.972840142742733
682.8	0.972418457140518
683	0.97184522908559
683.2	0.97115603232816
683.4	0.970392532713861
683.6	0.969598920789616
683.8	0.968818258282491
684	0.968089070994961
684.2	0.967442476418156
684.4	0.966900068164273
684.6	0.96647270111584
684.8	0.966160260038279
685	0.965952407594013
685.2	0.965830235495011
685.4	0.965768673319276
685.6	0.965739444203607
685.8	0.965714301200819
686	0.965668240345689
686.2	0.965582375256864
686.4	0.965446180045157
686.6	0.96525886589552
686.8	0.965029747543784
687	0.964777563032019
687.2	0.964528822420843
687.4	0.964315360112053
687.6	0.964171337690074
687.8	0.964129982962098
688	0.96422035672963
688.2	0.96446441770797
688.4	0.964874616672002
688.6	0.96545220317256
688.8	0.966186376487432
689	0.967054358133215
689.2	0.968022407195618
689.4	0.969047738502251
689.6	0.970081236101237
689.8	0.971070782686576
690	0.971964956195977
690.2	0.972716788767264
690.4	0.97328725284825
690.6	0.973648146232853
690.8	0.973784101222896
691	0.973693531173852
691.2	0.973388445158032
691.4	0.972893187014678
691.6	0.972242267243533
691.8	0.971477537569944
692	0.970644998737601
692.2	0.969791531790754
692.4	0.968961809273884
692.6	0.968195587117211
692.8	0.967525516887247
693	0.966975558191018
693.2	0.966560021842726
693.4	0.966283237958193
693.6	0.966139818131884
693.8	0.966115464010523
694	0.966188261985336
694.2	0.966330391809557
694.4	0.966510163241763
694.6	0.966694280848589
694.8	0.966850220357163
695	0.966948582961022
695.2	0.966965284740088
695.4	0.966883436441836
695.6	0.966694777525507
695.8	0.966400549131172
696	0.96601172303479
696.2	0.965548544851459
696.4	0.965039396814765
696.6	0.964519040782087
696.8	0.964026336359869
697	0.96360156815458
697.2	0.96328354416334
697.4	0.963106644224632
697.6	0.963098005677306
697.8	0.963275034474437
698	0.963643425305791
698.2	0.964195862525417
698.4	0.964911553095962
698.6	0.965756724198594
698.8	0.966686154738962
699	0.967645739738806
699.2	0.968575993747828
699.4	0.969416286867136
699.6	0.970109491960597
699.8	0.970606624817766
700	0.970871004941184
