# Supplementary material for: A study of concentration changes of Protoporphyrin IX and Coproporphyrin III in mixed samples mimicking conditions inside cancer cells for Photodynamic Therapy
Source: PLoS One. 2018 Aug 31;13(8):e0202349. doi: 10.1371/journal.pone.0202349 (PMC6118380; doi:10.1371/journal.pone.0202349)
Supplement: S15 Data — (TXT) [file pone.0202349.s015.txt]

Theoretical Spectrum of Semrock FF650-Di01 Optical Filter
The spectrum described by the following ASCII data represents a typical optical filter design for this product.
However, note that from time to time Semrock makes minor modifications to its optical filter designs for purposes such as improved
manufacturability that do not affect the ability for the filter to meet its stated specifications.
User Specifications:
Starting Wavelength: 600(nm)
Ending Wavelength: 700(nm)
AOI: 45
CHA: 
Polarization: Avg
Plot Type: Reflection
 
Data format:  Wavelength (nm) <tab> Reflection (0 to 1)
600	0.997523823562846
600.2	0.998144148506458
600.4	0.998645372513356
600.6	0.998984939396561
600.8	0.999208794164148
601	0.999358913569537
601.2	0.999462339115773
601.4	0.999535418859129
601.6	0.999588069536446
601.8	0.999626442357678
602	0.999654451710351
602.2	0.999674644824367
602.4	0.999688704378263
602.6	0.999697745398177
602.8	0.999702494050377
603	0.999703396508417
603.2	0.999700684759459
603.4	0.999694414540289
603.6	0.99968448400659
603.8	0.999670637873578
604	0.999652459399745
604.2	0.999629351093526
604.4	0.999600504137014
604.6	0.999564856198518
604.8	0.999521038042813
605	0.999467311845264
605.2	0.999401510271704
605.4	0.999320998584356
605.6	0.99922270798388
605.8	0.999103334986113
606	0.998959874248837
606.2	0.998790735108083
606.4	0.99859770137158
606.6	0.998388709700093
606.8	0.998180517807645
607	0.997998922257894
607.2	0.997873505767052
607.4	0.997825933073609
607.6	0.997858974983774
607.8	0.997957019662543
608	0.998095273152139
608.2	0.99824964453215
608.4	0.998402425032794
608.6	0.998543206503237
608.8	0.998667253867531
609	0.998773388898626
609.2	0.998862316296263
609.4	0.998935551724753
609.6	0.998994820254976
609.8	0.999041754408477
610	0.999077761951512
610.2	0.999103981478166
610.4	0.999121278698426
610.6	0.999130258095593
610.8	0.999131277109229
611	0.999124455987116
611.2	0.999109679756089
611.4	0.999086590101779
611.6	0.999054565195056
611.8	0.999012685101572
612	0.998959679520441
612.2	0.998893853395542
612.4	0.99881298430282
612.6	0.998714181667867
612.8	0.998593696593583
613	0.998446666730751
613.2	0.998266776818849
613.4	0.998045813605701
613.6	0.997773097747109
613.8	0.997434794911506
614	0.99701316498542
614.2	0.996485946502201
614.4	0.995826386170178
614.6	0.995005076217847
614.8	0.993995852510496
615	0.992789214313946
615.2	0.991416257503962
615.4	0.989979352231856
615.6	0.98866803106027
615.8	0.987721565342575
616	0.987325600377605
616.2	0.987510269642267
616.4	0.988145305296623
616.6	0.989029470521912
616.8	0.989984093389354
617	0.990893109926173
617.2	0.99169868958062
617.4	0.992381443745727
617.6	0.992942444473767
617.8	0.993391545955281
618	0.99374101985947
618.2	0.994002517255461
618.4	0.99418582883903
618.6	0.994298524135158
618.8	0.994345980180346
619	0.994331563126239
619.2	0.994256864783111
619.4	0.994121973102438
619.6	0.99392580482888
619.8	0.993666569923533
620	0.993342481507252
620.2	0.992952873516099
620.4	0.992499926519502
620.6	0.991991183762304
620.8	0.991442869745532
621	0.990883546072572
621.2	0.990356737353068
621.4	0.989920035964239
621.6	0.989637805824871
621.8	0.989566585660472
622	0.989737232238305
622.2	0.990142651252821
622.4	0.990738955919359
622.6	0.991459835281507
622.8	0.992235774709231
623	0.993008849170353
623.2	0.993739118764689
623.4	0.994404080943413
623.6	0.994994668350428
623.8	0.995510623662952
624	0.995956671770349
624.2	0.996339854912878
624.4	0.996667888242707
624.6	0.996948250126031
624.8	0.997187742846382
625	0.99739233009441
625.2	0.997567124662019
625.4	0.997716449656621
625.6	0.997843929560613
625.8	0.997952587754753
626	0.998044938975004
626.2	0.998123071781225
626.4	0.998188719662791
626.6	0.998243321203722
626.8	0.998288070315871
627	0.998323958002499
627.2	0.998351807077126
627.4	0.998372301129409
627.6	0.998386008877318
627.8	0.998393404885001
628	0.998394887475773
628.2	0.998390794511869
628.4	0.998381417570251
628.6	0.998367015185009
628.8	0.998347825379362
629	0.998324077738005
629.2	0.998296005180837
629.4	0.998263855450078
629.6	0.998227902172446
629.8	0.998188455188595
630	0.998145869657972
630.2	0.998100553292222
630.4	0.998052970908129
630.6	0.998003645074149
630.8	0.997953152058767
631	0.997902112073434
631.2	0.997851172891843
631.4	0.997800986015299
631.6	0.997752174280525
631.8	0.997705288469989
632	0.997660746171429
632.2	0.997618733258011
632.4	0.997579008193966
632.6	0.997540407178209
632.8	0.997499231730055
633	0.997442068592717
633.2	0.997292124219235
633.4	0.995331203915041
633.6	0.996462833612285
633.8	0.997267863590946
634	0.997354506598154
634.2	0.997373947592366
634.4	0.997376579017518
634.6	0.997372417174282
634.8	0.997364133809726
635	0.997352371424196
635.2	0.997337063306827
635.4	0.99731785517163
635.6	0.997294262431817
635.8	0.997265733560578
636	0.997231674890546
636.2	0.997191457557271
636.4	0.997144415221875
636.6	0.997089836498909
636.8	0.997026953897835
637	0.996954930108571
637.2	0.99687284192239
637.4	0.996779661748228
637.6	0.996674236455177
637.8	0.996555263086018
638	0.996421260813467
638.2	0.996270538349256
638.4	0.99610115582966
638.6	0.995910879770477
638.8	0.995697129660084
639	0.995456914272188
639.2	0.995186755308168
639.4	0.994882595414959
639.6	0.994539686889422
639.8	0.994152456443339
640	0.993714340207503
640.2	0.99321758140209
640.4	0.992652980897095
640.6	0.992009590495281
640.8	0.991274332529141
641	0.990431526435796
641.2	0.989462297695789
641.4	0.988343837361262
641.6	0.987048471446122
641.8	0.985542488056619
642	0.983784655817101
642.2	0.981724351006775
642.4	0.979299191872426
642.6	0.976432039696204
642.8	0.973027221352379
643	0.968965801512718
643.2	0.964099729674523
643.4	0.958244727728945
643.6	0.951171909923457
643.8	0.942598419354854
644	0.932177959645932
644.2	0.919493200250309
644.4	0.90405393447012
644.6	0.885307991781728
644.8	0.862675969021058
645	0.835625289298716
645.2	0.803800533583053
645.4	0.767218416302308
645.6	0.726507002300093
645.8	0.683114570503431
646	0.639353361605004
646.2	0.598137637492951
646.4	0.562392655209042
646.6	0.534327347682838
646.8	0.514908359680881
647	0.503778625717518
647.2	0.499592220250406
647.4	0.500529262133014
647.6	0.504749294333087
647.8	0.51066727022261
648	0.517057216532148
648.2	0.523042819098992
648.4	0.528034550877274
648.6	0.531652391986443
648.8	0.533652777579601
649	0.533864754037984
649.2	0.532132891244565
649.4	0.528260846136859
649.6	0.521947740665015
649.8	0.512709272411575
650	0.499778677712234
650.2	0.481995884577004
650.4	0.457731403963264
650.6	0.424977681528568
650.8	0.381875286011245
651	0.32798003501021
651.2	0.266075500964028
651.4	0.203015902381688
651.6	0.147525885764619
651.8	0.105717230164051
652	0.0784643064342434
652.2	0.0626634961983316
652.4	0.0540660729882118
652.6	0.0491577476767356
652.8	0.0456927728459317
653	0.0425262125909246
653.2	0.0392738966919008
653.4	0.0360108951379473
653.6	0.033045751236654
653.8	0.0307562653543477
654	0.0294716189926564
654.2	0.0293951919803808
654.4	0.0305675980423888
654.6	0.0328677300533162
654.8	0.0360440135138526
655	0.039763138392881
655.2	0.0436625202625228
655.4	0.0473956940699078
655.6	0.0506648365952878
655.8	0.0532393711900095
656	0.0549627589108874
656.2	0.0557508939461724
656.4	0.0555854622349781
656.6	0.0545048964670684
656.8	0.0525946635765247
657	0.0499777499003325
657.2	0.0468056330827805
657.4	0.0432496811898253
657.6	0.0394927681153705
657.8	0.0357209027785098
658	0.0321147897148578
658.2	0.028841435901078
658.4	0.0260461230942228
658.6	0.0238451974799562
658.8	0.0223203495976533
659	0.0215149557386738
659.2	0.021432899162149
659.4	0.0220400355977275
659.6	0.0232681481221038
659.8	0.025020955473013
660	0.0271815179967315
660.2	0.0296202952359549
660.4	0.0322031391085235
660.6	0.0347985857127342
660.8	0.0372840622974797
661	0.0395507949992337
661.2	0.0415073636433001
661.4	0.0430819775559904
661.6	0.0442236158268369
661.8	0.0449022182984952
662	0.0451081051466813
662.2	0.0448507827015972
662.4	0.0441572713345148
662.6	0.0430700317740679
662.8	0.0416445563748451
663	0.0399466964300857
663.2	0.0380497854720782
663.4	0.0360316251049942
663.6	0.0339714104656132
663.8	0.0319466927430485
664	0.0300304861163981
664.2	0.0282886286930391
664.4	0.026777508702022
664.6	0.0255422868425835
664.8	0.0246156431190408
665	0.0240170958593597
665.2	0.0237529043397986
665.4	0.0238165270007153
665.6	0.0241895751767064
665.8	0.024843182923327
666	0.0257396971425365
666.2	0.0268345859086381
666.4	0.0280784643183228
666.6	0.0294191557271123
666.8	0.0308037050736403
667	0.0321802771469566
667.2	0.0334998882822223
667.4	0.0347179323454506
667.6	0.0357954755243629
667.8	0.0367002985853247
668	0.0374076752096397
668.2	0.0379008805373419
668.4	0.0381714283698293
668.6	0.0382190381071991
668.8	0.0380513378740551
669	0.0376833151131649
669.2	0.0371365317433622
669.4	0.036438128414193
669.6	0.0356196524741028
669.8	0.0347157504451394
670	0.0337627760807503
670.2	0.0327973717727185
670.4	0.0318550851190344
670.6	0.0309690856786555
670.8	0.0301690370754885
671	0.0294801726928633
671.2	0.0289226099314077
671.4	0.028510921501783
671.6	0.0282539670499471
671.8	0.0281549668114166
672	0.0282117876436866
672.2	0.0284174015635784
672.4	0.0287604707094518
672.6	0.0292260122367929
672.8	0.0297961029539776
673	0.0304505876611861
673.2	0.0311677646114833
673.4	0.0319250310959507
673.6	0.0326994810820384
673.8	0.0334684524428228
674	0.034210026489433
674.2	0.0349034846976955
674.4	0.0355297271836284
674.6	0.0360716544463522
674.8	0.0365145141933219
675	0.0368462097579686
675.2	0.0370575635580456
675.4	0.0371425267689422
675.6	0.0370983248586072
675.8	0.0369255280673803
676	0.0366280371760222
676.2	0.0362129774956388
676.4	0.0356904979105942
676.6	0.035073472493881
676.8	0.0343771120430185
677	0.0336184970405513
677.2	0.0328160482167698
677.4	0.0319889556624956
677.6	0.0311565911909346
677.8	0.0303379301170255
678	0.02955100880226
678.2	0.0288124414082112
678.4	0.0281370163130749
678.6	0.0275373939440714
678.8	0.0270239055821803
679	0.0266044553846358
679.2	0.0262845204783748
679.4	0.0260672368649646
679.6	0.0259535550484053
679.8	0.0259424452908188
680	0.0260311322650908
680.2	0.0262153400228114
680.4	0.0264895300665203
680.6	0.0268471218430904
680.8	0.0272806896575255
681	0.027782132063577
681.2	0.0283428150424031
681.4	0.0289536938216789
681.6	0.0296054228335369
681.8	0.0302884602582796
682	0.0309931752648438
682.2	0.0317099657811024
682.4	0.0324293918852836
682.6	0.0331423158862832
682.8	0.0338400567077089
683	0.0345145525592525
683.2	0.0351585226748213
683.4	0.035765618250597
683.6	0.036330556076948
683.8	0.0368492213724961
684	0.0373187312613332
684.2	0.0377374526890642
684.4	0.0381049713388863
684.6	0.0384220080733928
684.8	0.0386902864666785
685	0.0389123577697247
685.2	0.039091391917111
685.4	0.0392309459014753
685.6	0.0393347263606491
685.8	0.0394063578810921
686	0.0394491717649001
686.2	0.039466029038027
686.4	0.0394591889208941
686.6	0.0394302296504926
686.8	0.0393800273515989
687	0.0393087933583894
687.2	0.0392161664455697
687.4	0.0391013529305926
687.6	0.0389633050814633
687.8	0.0388009249523454
688	0.0386132798335468
688.2	0.0383998150980463
688.4	0.0381605506775999
688.6	0.0378962480019205
688.8	0.0376085373356697
689	0.0372999975779847
689.2	0.0369741835154475
689.4	0.0366355987187995
689.6	0.0362896154711099
689.8	0.0359423458516134
690	0.0356004707116915
690.2	0.0352710351958516
690.4	0.0349612209109236
690.6	0.0346781067280607
690.8	0.0344284283988501
691	0.0342183477047746
691.2	0.034053240742957
691.4	0.0339375132897781
691.6	0.0338744500149229
691.8	0.0338661009942253
692	0.0339132075291208
692.2	0.034015167593548
692.4	0.0341700393762526
692.6	0.0343745770869777
692.8	0.0346242973077099
693	0.0349135706925127
693.2	0.0352357329638091
693.4	0.0355832096275573
693.6	0.0359476556809318
693.8	0.036320101230352
694	0.0366911008111923
694.2	0.0370508859020557
694.4	0.0373895202483921
694.6	0.0376970504686854
694.8	0.0379636581653505
695	0.0381798123360424
695.2	0.0383364197900999
695.4	0.0384249718380872
695.6	0.0384376951738653
695.8	0.0383676970470277
696	0.0382091039709297
696.2	0.0379571936096965
696.4	0.0376085171366877
696.6	0.0371610033148319
696.8	0.0366140494123947
697	0.0359685942819561
697.2	0.0352271683786245
697.4	0.0343939166696494
697.6	0.0334746016772653
697.8	0.0324765751913022
698	0.0314087182901404
698.2	0.0302813527757223
698.4	0.0291061272585523
698.6	0.0278958560927062
698.8	0.0266643330713313
699	0.0254261206999051
699.2	0.0241963148673592
699.4	0.0229902880246471
699.6	0.0218234231762932
699.8	0.020710836924512
700	0.0196670984421982
