# Supplementary material for: A study of concentration changes of Protoporphyrin IX and Coproporphyrin III in mixed samples mimicking conditions inside cancer cells for Photodynamic Therapy
Source: PLoS One. 2018 Aug 31;13(8):e0202349. doi: 10.1371/journal.pone.0202349 (PMC6118380; doi:10.1371/journal.pone.0202349)
Supplement: S16 Data — (XLS) [file pone.0202349.s016.xls]

## Sheet: 171011_ppIX_cpIII_247mikroM
Wavelength (nm)	Intensity (a.u.)	Z Axis
	ppIX	cpIII
	1	2
500	0.307851	0.177462
501.04	0.371067	0.142352
501.94	0.313224	0.138597
502.98	0.372144	0.187491
504.02	0.321593	0.111606
505.07	0.325064	0.193971
505.97	0.407498	0.208965
507.01	0.37724	0.182204
508.05	0.389971	0.225554
508.95	0.261175	0.223452
510	0.381917	0.159902
511.04	0.27042	0.18246
511.94	0.340115	0.146055
512.98	0.32009	0.243734
514.02	0.295698	0.195971
515.07	0.426092	0.131115
515.97	0.450091	0.244131
517.01	0.426643	0.218971
518.05	0.451077	0.18364
518.95	0.32454	0.260291
520	0.396303	0.119019
521.04	0.383068	0.231258
521.94	0.394196	0.19452
522.98	0.362309	0.229481
524.02	0.373957	0.18134
525.07	0.359103	0.267465
525.97	0.356135	0.213106
527.01	0.490398	0.214625
528.05	0.474487	0.221614
528.95	0.530086	0.259302
530	0.429481	0.136756
531.02	0.379954	0.156697
532.05	0.401679	0.273908
532.94	0.397961	0.264333
533.97	0.452565	0.32774
535	0.420339	0.253437
536.02	0.378047	0.279404
537.05	0.479151	0.23866
537.94	0.510159	0.240741
538.97	0.504987	0.348497
540	0.550151	0.440767
541.04	0.444357	0.279285
541.94	0.604111	0.358809
542.98	0.519278	0.277859
544.02	0.447342	0.324443
545.07	0.616484	0.369725
545.97	0.44839	0.303344
547.01	0.495012	0.394992
548.05	0.72151	0.432929
548.95	0.628503	0.437293
550	0.575158	0.342859
551.02	0.732249	0.49004
552.05	0.960761	0.507315
552.94	0.891188	0.566513
553.97	0.906771	0.55927
555	0.774971	0.523074
556.02	0.600548	0.735526
557.05	0.559715	0.86127
557.94	0.590768	0.930616
558.97	0.447668	0.963133
560	0.413629	1.14178
561.04	0.367051	1.21132
561.94	0.533056	1.27373
562.98	0.589526	1.6306
564.02	0.60047	1.64058
565.07	0.648298	2.06183
565.97	0.630414	2.16294
567.01	0.706451	2.54749
568.05	0.747552	2.86709
568.95	0.731501	3.39862
570	0.95194	3.6855
571.02	1.05127	4.31708
572.05	1.0314	4.83104
572.94	1.16269	5.05842
573.97	1.29591	5.66711
575	1.27772	6.32338
576.02	1.59343	6.91787
577.05	1.56225	7.35885
577.94	1.60692	7.54966
578.97	1.67476	7.82799
580	1.95816	8.30942
581.01	2.07886	8.49784
582.02	2.04486	8.96218
583.04	2.10788	9.42276
584.05	2.40404	10.1207
585.07	2.33689	10.7108
585.94	2.43479	11.1358
586.95	2.31372	12.2573
587.97	2.3394	13.4029
588.98	2.76101	14.837
590	2.84076	16.209
591.02	2.72018	17.8133
592.05	3.04169	20.1371
592.94	3.17095	21.4066
593.97	3.28161	23.941
595	3.56763	26.9886
596.02	3.99958	31.4864
597.05	4.44997	35.76
597.94	4.90352	40.7084
598.97	5.82904	48.8924
600	5.93872	57.701
601.02	6.8201	68.4716
602.05	7.52996	83.2921
602.94	8.59807	100.901
603.97	10.1318	122.4
605	11.5862	149.679
606.02	13.3254	183.824
607.05	15.7849	219.587
607.94	18.9381	255.163
608.97	22.8923	306.836
610	28.7623	364.014
611.01	36.07	424.441
612.02	43.3042	490.483
613.04	53.2782	555.518
614.05	67.7732	619.418
615.07	83.6734	689.961
615.94	103.114	744.578
616.95	128.179	802.22
617.97	151.638	865.433
618.98	181.258	890.819
620	217.956	885.533
621.01	257.889	867.033
622.02	294.68	834.943
623.04	329.167	780.916
624.05	353.712	715.829
625.07	397.355	636.979
625.94	423.189	578.607
626.95	431.607	509.503
627.97	450.087	448.396
628.98	457.235	391.031
630	442.013	345.43
631.01	424.101	302.949
632.02	397.802	264.619
633.04	361.529	237.475
634.05	325.283	214.924
635.07	282.509	195.384
635.94	256.905	180.732
636.95	226.624	171.468
637.97	191.34	161.261
638.98	167.303	155.86
640	143.187	153.106
641.01	128.106	154.108
642.02	112.962	156.195
643.04	98.4048	159.25
644.05	87.6062	164.158
645.07	81.3725	166.305
645.94	74.1964	169.361
646.95	67.6666	173.618
647.97	64.461	176.046
648.98	61.9295	177.604
650	60.4266	177.713
651	58.9566	177.721
652	59.4877	179.189
653	59.4932	178.169
654	60.6919	181.002
655	61.5737	182.915
656	63.3308	187.321
657	62.4869	191.234
658	63.948	198.564
659	64.8023	204.359
660	65.6445	213.72
661	66.6957	222.444
662	67.8183	231.689
663	67.1412	240.995
664	67.9542	251.078
665	69.3704	258.184
666	69.3423	266.481
667	72.2474	272.041
668	72.748	280.468
669	73.9514	286.272
670	76.7194	293.956
671	79.622	301.881
672	79.946	308.243
673	82.5278	317.428
674	86.781	327.5
675	89.0465	337.018
676	91.0424	344.967
677	92.8115	356.108
678	95.7941	367.914
679	98.205	376.09
680	101.626	383.747
681	103.053	389.371
682	105.832	389.778
683	106.909	386.026
684	111.211	380.71
685	114.297	364.919
686	114.988	348.099
687	117.079	325.353
688	119.509	300.17
689	124.922	275.27
690	124.919	249.023
691	125.182	222.213
692	127.934	198.137
693	129.753	174.391
694	128.41	152.588
695	130.251	135.048
696	129.888	119.477
697	123.812	106.238
698	121.943	93.4583
699	116.911	83.7615
700	110.747	76.6198
ppIX
Collection Time: 11.10.17 11:24:31
Operator Name :
Scan Software Version: 1.2(147)
Parameter List :
Instrument Cary Eclipse
Instrument Serial Number el00103267
Data mode Fluorescence
Scan mode Emission
X Mode Wavelength (nm)
Start (nm) 500.00
Stop (nm) 700.00
Ex. Wavelength (nm) 405.00
Ex. Slit (nm) 5
Em. Slit (nm) 5
Scan rate (nm/min) 600.00
Data interval (nm) 1.0000
Averaging Time (s) 0.1000
Excitation filter Auto
Emission filter Open
PMT voltage (V) Medium
Corrected spectra OFF
Multicell holder Multicell
Multi zero OFF
Method Log :
Method Name : C:\Users\mpi\Desktop\INKA Messungen (1)\171011_ppIX_cpIII_247mikroM.FBSW
Date/Time stamp: 11.10.17 11:23:41
Method Modifications:
Cell Changer Changed: 11.10.17 11:19:47	Old:OFF	New:ON
Cell1 Changed: 11.10.17 11:19:47	Old:OFF	New:ON
Cell2 Changed: 11.10.17 11:19:47	Old:OFF	New:ON
Monitoring device: Changed: 11.10.17 11:19:47	Old:PCB 150	New:Block
Autoconvert Changed: 11.10.17 11:19:47	Old:None	New:Ascii
Excitation Wavelength Changed: 11.10.17 11:19:47	Old: 350.00	New: 405.00
Emission Wavelength Changed: 11.10.17 11:19:47	Old: 400.00	New: 500.00
Stop Wavelength Changed: 11.10.17 11:19:47	Old: 600.00	New: 700.00
Sample1 Changed: 11.10.17 11:24:31	Old:Sample1	New:ppIX
Sample2 Changed: 11.10.17 11:24:31	Old:Sample2	New:cpIII
End Method Modifications
cpIII
Collection Time: 11.10.17 11:24:56
Operator Name :
Scan Software Version: 1.2(147)
Parameter List :
Instrument Cary Eclipse
Instrument Serial Number el00103267
Data mode Fluorescence
Scan mode Emission
X Mode Wavelength (nm)
Start (nm) 500.00
Stop (nm) 700.00
Ex. Wavelength (nm) 405.00
Ex. Slit (nm) 5
Em. Slit (nm) 5
Scan rate (nm/min) 600.00
Data interval (nm) 1.0000
Averaging Time (s) 0.1000
Excitation filter Auto
Emission filter Open
PMT voltage (V) Medium
Corrected spectra OFF
Multicell holder Multicell
Multi zero OFF
Method Log :
Method Name : C:\Users\mpi\Desktop\INKA Messungen (1)\171011_ppIX_cpIII_247mikroM.FBSW
Date/Time stamp: 11.10.17 11:23:41
Method Modifications:
Cell Changer Changed: 11.10.17 11:19:47	Old:OFF	New:ON
Cell1 Changed: 11.10.17 11:19:47	Old:OFF	New:ON
Cell2 Changed: 11.10.17 11:19:47	Old:OFF	New:ON
Monitoring device: Changed: 11.10.17 11:19:47	Old:PCB 150	New:Block
Autoconvert Changed: 11.10.17 11:19:47	Old:None	New:Ascii
Excitation Wavelength Changed: 11.10.17 11:19:47	Old: 350.00	New: 405.00
Emission Wavelength Changed: 11.10.17 11:19:47	Old: 400.00	New: 500.00
Stop Wavelength Changed: 11.10.17 11:19:47	Old: 600.00	New: 700.00
Sample1 Changed: 11.10.17 11:24:31	Old:Sample1	New:ppIX
Sample2 Changed: 11.10.17 11:24:31	Old:Sample2	New:cpIII
End Method Modifications
