# Supplementary material for: A study of concentration changes of Protoporphyrin IX and Coproporphyrin III in mixed samples mimicking conditions inside cancer cells for Photodynamic Therapy
Source: PLoS One. 2018 Aug 31;13(8):e0202349. doi: 10.1371/journal.pone.0202349 (PMC6118380; doi:10.1371/journal.pone.0202349)
Supplement: S17 Data — (CSV) [file pone.0202349.s017.csv]

cpIII_1		cpIII_2
Wavelength (nm)	Intensity (a.u.)	Wavelength (nm)	Intensity (a.u.)
500	0.2952958047	500	0.2012173682
501.0400085	0.1890525818	501.0400085	0.2676829994
501.9400024	0.2863129377	501.9400024	0.2448519766
502.980011	0.2890667021	502.980011	0.2219536901
504.019989	0.24262546	504.019989	0.1889478117
505.0700073	0.2466475368	505.0700073	0.2753845453
505.9700012	0.1857404411	505.9700012	0.154118821
507.0100098	0.2341585159	507.0100098	0.2055023164
508.0499878	0.3079726398	508.0499878	0.2771060169
508.9500122	0.331746906	508.9500122	0.3190321624
510	0.2759381831	510	0.3691868782
511.0400085	0.3099045455	511.0400085	0.2855192125
511.9400024	0.2563872635	511.9400024	0.3062542677
512.9799805	0.2738690078	512.9799805	0.3063847721
514.0200195	0.2691029608	514.0200195	0.3604421616
515.0700073	0.3156441152	515.0700073	0.3804476261
515.9699707	0.2977479398	515.9699707	0.3236371577
517.0100098	0.3348557949	517.0100098	0.3548616171
518.0499878	0.3115813434	518.0499878	0.2884337902
518.9500122	0.2558130026	518.9500122	0.3815588653
520	0.3252208829	520	0.3148903847
521.039978	0.3060219884	521.039978	0.3829646707
521.9400024	0.3325042725	521.9400024	0.3267632127
522.9799805	0.3444048166	522.9799805	0.2548842132
524.0200195	0.1753983498	524.0200195	0.2892757356
525.0700073	0.2632479668	525.0700073	0.3701353669
525.9699707	0.2485739887	525.9699707	0.2855400145
527.0100098	0.3046034873	527.0100098	0.2693205178
528.0499878	0.2975843847	528.0499878	0.3394211531
528.9500122	0.2838796973	528.9500122	0.3240356743
530	0.3001323342	530	0.3766722977
531.0200195	0.2519258857	531.0200195	0.2826075256
532.0499878	0.3849779069	532.0499878	0.3454736471
532.9400024	0.3321111798	532.9400024	0.3523297906
533.9699707	0.4081471562	533.9699707	0.378028959
535	0.4171881676	535	0.3126359284
536.0200195	0.3469118178	536.0200195	0.3977163434
537.0499878	0.3153060377	537.0499878	0.4226055443
537.9400024	0.3118576705	537.9400024	0.3639265001
538.9699707	0.3897640109	538.9699707	0.4573635459
540	0.3904064	540	0.4840714335
541.039978	0.3990688324	541.039978	0.5222996473
541.9400024	0.4427601993	541.9400024	0.5279101133
542.9799805	0.3763592541	542.9799805	0.5510075688
544.0200195	0.5066261292	544.0200195	0.6024636626
545.0700073	0.4173622727	545.0700073	0.6417167187
545.9699707	0.4576166272	545.9699707	0.5651676655
547.0100098	0.6393361092	547.0100098	0.6040850878
548.0499878	0.4989414513	548.0499878	0.6990873814
548.9500122	0.5162759423	548.9500122	0.734940052
550	0.5801090002	550	0.725482583
551.0200195	0.7411200404	551.0200195	0.7376158237
552.0499878	0.8549520373	552.0499878	0.8704968691
552.9400024	0.6183626652	552.9400024	0.9059473276
553.9699707	0.7389394641	553.9699707	0.9684365988
555	0.8477769494	555	1.119850636
556.0200195	0.7947124839	556.0200195	1.068077207
557.0499878	0.7479529381	557.0499878	1.271209955
557.9400024	0.8159713149	557.9400024	1.371567965
558.9699707	0.94040519	558.9699707	1.461583972
560	0.957880199	560	1.696542501
561.039978	1.148688316	561.039978	1.975733995
561.9400024	1.256873488	561.9400024	2.180630922
562.9799805	1.430728793	562.9799805	2.580407381
564.0200195	1.650491834	564.0200195	3.068479538
565.0700073	2.051680803	565.0700073	3.472040176
565.9699707	2.146718979	565.9699707	4.137700558
567.0100098	2.676859379	567.0100098	4.664272308
568.0499878	2.905334473	568.0499878	5.426121235
568.9500122	3.097552776	568.9500122	6.40993309
570	3.434405327	570	7.382414341
571.0200195	4.096002579	571.0200195	8.606811523
572.0499878	4.50553751	572.0499878	9.357227325
572.9400024	4.937876225	572.9400024	10.15798473
573.9699707	5.520169735	573.9699707	11.23508835
575	5.748924255	575	12.18816757
576.0200195	6.283735752	576.0200195	13.16446972
577.0499878	6.296791553	577.0499878	13.6446476
577.9400024	6.522619724	577.9400024	14.00513649
578.9699707	6.828558445	578.9699707	14.22249413
580	7.011667728	580	14.3254776
581.0100098	6.91912508	581.0100098	13.77898788
582.0200195	7.416204929	582.0200195	13.89641762
583.039978	7.280191422	583.039978	13.92975235
584.0499878	7.544826031	584.0499878	13.79041576
585.0700073	8.098446846	585.0700073	13.76709366
585.9400024	8.011633873	585.9400024	13.85771275
586.9500122	9.109764099	586.9500122	14.5086298
587.9699707	9.657851219	587.9699707	15.12330437
588.9799805	10.17354012	588.9799805	15.85370445
590	11.22977734	590	16.84070015
591.0200195	12.19464207	591.0200195	18.16269875
592.0499878	12.87696743	592.0499878	20.17491913
592.9400024	14.11415005	592.9400024	21.63514137
593.9699707	15.89058876	593.9699707	23.91938019
595	17.86031914	595	26.97171783
596.0200195	20.07009125	596.0200195	31.73668289
597.0499878	23.48479843	597.0499878	36.62691498
597.9400024	26.14581108	597.9400024	42.15976334
598.9699707	30.74726677	598.9699707	49.95089722
600	37.75925064	600	61.67192459
601.0200195	46.39987183	601.0200195	75.60529327
602.0499878	55.82701111	602.0499878	93.24905396
602.9400024	67.68367767	602.9400024	112.1400986
603.9699707	85.73902893	603.9699707	139.7618256
605	103.0996399	605	170.0315552
606.0200195	131.1363068	606.0200195	212.7015839
607.0499878	161.9706116	607.0499878	262.3420715
607.9400024	191.0499725	607.9400024	307.7805481
608.9699707	231.6294098	608.9699707	371.9632874
610	287.420166	610	443.9833984
611.0100098	341.8188782	611.0100098	525.0292358
612.0200195	400.3493652	612.0200195	593.5238037
613.039978	464.0569153	613.039978	672.4313354
614.0499878	519.7410278	614.0499878	730.9337158
615.0700073	575.3536987	615.0700073	797.0023193
615.9400024	606.7078857	615.9400024	829.8248291
616.9500122	664.7051392	616.9500122	863.1693115
617.9699707	693.0298462	617.9699707	876.8656616
618.9799805	696.9924927	618.9799805	860.4710083
620	700.0414429	620	827.8776855
621.0100098	680.8061523	621.0100098	783.8070068
622.0200195	644.7346191	622.0200195	728.0349121
623.039978	614.8862915	623.039978	660.2060547
624.0499878	563.7182617	624.0499878	591.6051025
625.0700073	513.4614868	625.0700073	520.5900269
625.9400024	470.3471985	625.9400024	470.7018127
626.9500122	430.6191711	626.9500122	414.7601929
627.9699707	381.6995544	627.9699707	362.944397
628.9799805	345.2800598	628.9799805	322.756134
630	310.7316284	630	285.6146545
631.0100098	278.8765869	631.0100098	252.5377502
632.0200195	255.4772186	632.0200195	224.0075378
633.039978	225.3400421	633.039978	201.2786102
634.0499878	204.9750214	634.0499878	183.8391876
635.0700073	181.9485474	635.0700073	168.5885468
635.9400024	165.2713776	635.9400024	158.7758484
636.9500122	151.3012695	636.9500122	151.0732117
637.9699707	141.0508423	637.9699707	143.4432526
638.9799805	132.9045563	638.9799805	138.9760132
640	126.1513977	640	139.5698853
641.0100098	120.7685547	641.0100098	137.4617615
642.0200195	117.3652725	642.0200195	139.5579834
643.039978	118.4196396	643.039978	140.7770996
644.0499878	119.6056595	644.0499878	141.9499512
645.0700073	119.6462326	645.0700073	144.4128113
645.9400024	122.8894043	645.9400024	144.4589081
646.9500122	120.9750137	646.9500122	148.8247833
647.9699707	122.0673294	647.9699707	148.9599304
648.9799805	121.8449478	648.9799805	148.5469055
650	122.2455292	650	150.171051
651	122.6542282	651	150.881012
652	123.3761978	652	152.1907959
653	123.8376389	653	154.6991425
654	125.2842407	654	157.198349
655	127.0471039	655	159.395401
656	130.6476135	656	164.1134491
657	133.9453888	657	167.6391144
658	137.0781403	658	176.29953
659	145.1076965	659	184.2724457
660	149.2460022	660	190.0901489
661	155.9081116	661	197.5523987
662	162.8152924	662	206.6146698
663	168.504837	663	212.0653839
664	173.0217133	664	222.7903137
665	181.0391998	665	226.898407
666	186.3005219	666	233.5982208
667	190.4397278	667	236.5912628
668	196.2435455	668	244.8597107
669	202.6878204	669	252.352005
670	204.217514	670	256.9037476
671	212.3841858	671	267.7432861
672	221.3360138	672	274.5821533
673	223.2697449	673	279.7168884
674	229.7760468	674	291.5524597
675	239.9449768	675	300.7936707
676	244.1400604	676	304.2661743
677	254.0034637	677	315.1169434
678	260.6864929	678	327.2353821
679	268.6639099	679	330.6594238
680	274.2527771	680	329.7670593
681	277.5109253	681	332.4133606
682	281.2772217	682	331.0232239
683	278.4146118	683	321.949646
684	275.8700867	684	312.5750122
685	265.6553955	685	295.7783813
686	259.0814209	686	280.8330383
687	244.4645538	687	258.2411804
688	229.4772644	688	236.3325806
689	214.98526	689	216.7800446
690	195.5016022	690	196.2295685
691	178.3658447	691	175.6489716
692	163.490036	692	157.5888824
693	145.4708557	693	137.5093536
694	132.0900726	694	122.8568115
695	119.4802475	695	108.7949295
696	107.6988297	696	96.59811401
697	98.04897308	697	87.52320099
698	89.25187683	698	78.84027863
699	82.02650452	699	71.62257385
700	75.24701691	700	65.3325119
