# Supplementary material for: A study of concentration changes of Protoporphyrin IX and Coproporphyrin III in mixed samples mimicking conditions inside cancer cells for Photodynamic Therapy
Source: PLoS One. 2018 Aug 31;13(8):e0202349. doi: 10.1371/journal.pone.0202349 (PMC6118380; doi:10.1371/journal.pone.0202349)
Supplement: S18 Data — (CSV) [file pone.0202349.s018.csv]

cpIII_3		cpIII_4
Wavelength (nm)	Intensity (a.u.)	Wavelength (nm)	Intensity (a.u.)
500	0.2694587708	500	0.3404276669
501.0400085	0.3022860289	501.0400085	0.2832496464
501.9400024	0.211808309	501.9400024	0.196983695
502.980011	0.1986676008	502.980011	0.2292351127
504.019989	0.3070702851	504.019989	0.2793615162
505.0700073	0.2955880165	505.0700073	0.2073559612
505.9700012	0.3385108113	505.9700012	0.2180046141
507.0100098	0.3519841433	507.0100098	0.2307633162
508.0499878	0.3921462595	508.0499878	0.2471641004
508.9500122	0.3480547667	508.9500122	0.2564691007
510	0.2539563775	510	0.3669147789
511.0400085	0.2570528984	511.0400085	0.3162055314
511.9400024	0.274657011	511.9400024	0.3050834537
512.9799805	0.3135095537	512.9799805	0.2876155376
514.0200195	0.2194907814	514.0200195	0.2583145201
515.0700073	0.3993558586	515.0700073	0.3645738363
515.9699707	0.3157437742	515.9699707	0.2434305847
517.0100098	0.3449556828	517.0100098	0.304653585
518.0499878	0.2642252445	518.0499878	0.2328409106
518.9500122	0.3114496768	518.9500122	0.404235363
520	0.3404748738	520	0.3145766854
521.039978	0.345228821	521.039978	0.3540270627
521.9400024	0.3318125308	521.9400024	0.3097813427
522.9799805	0.3074414134	522.9799805	0.2874614298
524.0200195	0.2420884073	524.0200195	0.3406887054
525.0700073	0.3291465938	525.0700073	0.3253132701
525.9699707	0.1323013902	525.9699707	0.3820112348
527.0100098	0.3028161824	527.0100098	0.2661025226
528.0499878	0.2685559392	528.0499878	0.4095507264
528.9500122	0.3675864637	528.9500122	0.3317233622
530	0.3502363861	530	0.424595654
531.0200195	0.448993057	531.0200195	0.2921376824
532.0499878	0.4617596865	532.0499878	0.4301019013
532.9400024	0.3677581251	532.9400024	0.4000309706
533.9699707	0.2988915145	533.9699707	0.4274999201
535	0.3356917799	535	0.3625862896
536.0200195	0.3604345918	536.0200195	0.3603093624
537.0499878	0.3510094881	537.0499878	0.4597055316
537.9400024	0.5112612247	537.9400024	0.4528700709
538.9699707	0.590194881	538.9699707	0.450021863
540	0.4786979556	540	0.6127610803
541.039978	0.5640527606	541.039978	0.5697489381
541.9400024	0.5392891765	541.9400024	0.5511760712
542.9799805	0.5543968678	542.9799805	0.5935093164
544.0200195	0.5631220341	544.0200195	0.6329880953
545.0700073	0.6185675859	545.0700073	0.5960633755
545.9699707	0.6679753661	545.9699707	0.6749368906
547.0100098	0.6456753612	547.0100098	0.7475960851
548.0499878	0.6866499186	548.0499878	0.6751506329
548.9500122	0.6956521273	548.9500122	0.7956504822
550	0.790440917	550	0.795378983
551.0200195	0.8879737854	551.0200195	0.8166702986
552.0499878	0.9370710254	552.0499878	1.039055467
552.9400024	1.007698774	552.9400024	0.8474575877
553.9699707	1.100606084	553.9699707	0.9893454909
555	1.248473287	555	1.368043065
556.0200195	1.295405269	556.0200195	1.675063252
557.0499878	1.505964398	557.0499878	1.792368889
557.9400024	1.674952745	557.9400024	1.809786201
558.9699707	1.991100192	558.9699707	2.305899143
560	2.325709343	560	2.585261345
561.039978	2.54381752	561.039978	3.201858997
561.9400024	3.001379013	561.9400024	3.670847178
562.9799805	3.634209156	562.9799805	4.306268692
564.0200195	4.298336506	564.0200195	5.173697472
565.0700073	5.224281311	565.0700073	6.321761131
565.9699707	5.842876911	565.9699707	7.24416256
567.0100098	7.200032234	567.0100098	8.569290161
568.0499878	8.424656868	568.0499878	10.58835793
568.9500122	9.848156929	568.9500122	12.12518501
570	11.395051	570	14.4425869
571.0200195	13.34569073	571.0200195	16.03972244
572.0499878	15.17230225	572.0499878	18.47443581
572.9400024	16.18310928	572.9400024	20.52460289
573.9699707	18.36310577	573.9699707	22.82111549
575	19.38317871	575	25.30977058
576.0200195	21.85136795	576.0200195	26.71007347
577.0499878	22.44359589	577.0499878	28.03616714
577.9400024	22.53520966	577.9400024	28.28207397
578.9699707	23.18438148	578.9699707	29.3811264
580	22.82491302	580	28.43070221
581.0100098	22.62626839	581.0100098	27.48716545
582.0200195	21.91060448	582.0200195	26.20682526
583.039978	20.73165894	583.039978	25.14315414
584.0499878	20.27178955	584.0499878	24.25308609
585.0700073	20.06819725	585.0700073	23.96117783
585.9400024	19.76268959	585.9400024	23.22058868
586.9500122	20.1852169	586.9500122	23.52429581
587.9699707	19.93765259	587.9699707	23.26053429
588.9799805	21.32526016	588.9799805	24.09684753
590	22.12263298	590	24.67113495
591.0200195	23.85450935	591.0200195	25.98121262
592.0499878	25.33561897	592.0499878	27.36546898
592.9400024	27.20656395	592.9400024	29.2079525
593.9699707	30.16918373	593.9699707	32.74929428
595	34.51856995	595	37.63875198
596.0200195	40.0876236	596.0200195	43.35702133
597.0499878	47.12868118	597.0499878	51.70827866
597.9400024	55.05435944	597.9400024	60.26671982
598.9699707	66.03235626	598.9699707	70.33307648
600	79.30919647	600	87.34322357
601.0200195	97.922966	601.0200195	106.1254501
602.0499878	121.0632019	602.0499878	130.9429779
602.9400024	147.7069397	602.9400024	160.585495
603.9699707	182.068512	603.9699707	198.9311523
605	225.0880432	605	239.9599457
606.0200195	277.8526611	606.0200195	294.7270203
607.0499878	335.6652832	607.0499878	358.6252136
607.9400024	388.4831238	607.9400024	415.4884949
608.9699707	466.4919128	608.9699707	490.7912598
610	547.7016602	610	584.4211426
611.0100098	636.3480225	611.0100098	668.2355957
612.0200195	709.9865112	612.0200195	750.5681152
613.039978	779.4732056	613.039978	806.7868652
614.0499878	852.1826172	614.0499878	876.8290405
615.0700073	900.4352417	615.0700073	915.3789673
615.9400024	924.9120483	615.9400024	936.9614258
616.9500122	958.1303101	616.9500122	948.3783569
617.9699707	932.8670654	617.9699707	921.7349854
618.9799805	912.0321655	618.9799805	896.6032715
620	854.361084	620	829.0930176
621.0100098	789.8761597	621.0100098	761.4195557
622.0200195	726.6411743	622.0200195	686.8607178
623.039978	651.7449951	623.039978	622.7507935
624.0499878	579.5999756	624.0499878	547.4830322
625.0700073	508.6340942	625.0700073	481.0544739
625.9400024	453.8608093	625.9400024	428.1481018
626.9500122	399.550415	626.9500122	377.7557678
627.9699707	351.5218201	627.9699707	333.882843
628.9799805	309.0291443	628.9799805	293.3286438
630	276.8794556	630	264.8121338
631.0100098	246.3995361	631.0100098	235.3294525
632.0200195	218.9972229	632.0200195	212.1611481
633.039978	198.6013641	633.039978	192.0966034
634.0499878	183.0352173	634.0499878	179.4326324
635.0700073	172.680542	635.0700073	168.3130188
635.9400024	162.6470642	635.9400024	163.1688843
636.9500122	158.3252411	636.9500122	156.9664612
637.9699707	154.8302002	637.9699707	154.8556061
638.9799805	151.7701111	638.9799805	151.8616028
640	151.463089	640	153.9047546
641.0100098	153.085022	641.0100098	155.9369507
642.0200195	154.3803101	642.0200195	156.3392181
643.039978	156.774292	643.039978	159.8154755
644.0499878	158.250885	644.0499878	160.8596039
645.0700073	159.8519897	645.0700073	161.1220703
645.9400024	161.2366638	645.9400024	164.4454956
646.9500122	163.5719147	646.9500122	165.2269287
647.9699707	163.0185089	647.9699707	165.077652
648.9799805	167.7421722	648.9799805	164.9850616
650	166.4056396	650	167.0270386
651	166.7259369	651	168.6280212
652	169.0062561	652	168.5995331
653	169.0202484	653	173.6661682
654	173.8430481	654	173.782135
655	175.5688477	655	179.2938995
656	182.3011475	656	184.7949677
657	188.6966248	657	190.705246
658	194.9308777	658	197.8728485
659	202.2567902	659	205.7805328
660	211.5805817	660	213.1160736
661	223.3025208	661	218.7215118
662	226.8884583	662	226.4445038
663	236.1380615	663	237.1383667
664	245.5018463	664	243.5486603
665	253.4893799	665	249.4483032
666	257.9589844	666	257.8664856
667	263.5675964	667	263.6785278
668	271.9200134	668	272.0102234
669	278.5928345	669	277.5484619
670	285.8596191	670	284.8129272
671	294.6497192	671	292.471344
672	303.1341553	672	301.9179382
673	314.8492432	673	314.1638489
674	323.8092651	674	321.1077881
675	333.6452026	675	330.9147034
676	340.3100281	676	340.9520569
677	347.2114868	677	344.4732666
678	354.165863	678	347.3287048
679	355.6077881	679	351.343811
680	357.8888245	680	350.9754333
681	351.9971008	681	344.1607666
682	346.2176819	682	340.5200195
683	333.0275879	683	326.0071106
684	320.5696716	684	309.3636169
685	302.6304016	685	290.8678589
686	281.7648926	686	268.485199
687	257.4302673	687	243.9912567
688	234.2655945	688	220.3703613
689	211.7735748	689	198.7156219
690	187.9090424	690	176.1491089
691	168.9516754	691	159.3920135
692	149.3623352	692	139.84375
693	131.7916718	693	122.3791351
694	116.8262177	694	109.5906448
695	103.7016144	695	97.35621643
696	93.09171295	696	87.20008087
697	83.14787292	697	78.11849213
698	74.32270813	698	69.91449738
699	67.57519531	699	63.52659988
700	62.04393768	700	57.82317352
