# Supplementary material for: A study of concentration changes of Protoporphyrin IX and Coproporphyrin III in mixed samples mimicking conditions inside cancer cells for Photodynamic Therapy
Source: PLoS One. 2018 Aug 31;13(8):e0202349. doi: 10.1371/journal.pone.0202349 (PMC6118380; doi:10.1371/journal.pone.0202349)
Supplement: S19 Data — (CSV) [file pone.0202349.s019.csv]

PPIX_1		PPIX_2
Wavelength (nm)	Intensity (a.u.)	Wavelength (nm)	Intensity (a.u.)
500	0.3696198165	500	0.3784677386
501.0400085	0.409195751	501.0400085	0.3493101001
501.9400024	0.4127065241	501.9400024	0.3939910233
502.980011	0.4253988266	502.980011	0.3687690794
504.019989	0.3137353361	504.019989	0.3104165196
505.0700073	0.350012958	505.0700073	0.4538173974
505.9700012	0.3777566552	505.9700012	0.3170535266
507.0100098	0.3054056764	507.0100098	0.3400337398
508.0499878	0.4856152833	508.0499878	0.3290815949
508.9500122	0.3564926088	508.9500122	0.3377465606
510	0.4799335897	510	0.3118601739
511.0400085	0.3550202549	511.0400085	0.3262376785
511.9400024	0.3453772664	511.9400024	0.4231850803
512.9799805	0.3460030258	512.9799805	0.4144104421
514.0200195	0.3860059977	514.0200195	0.2900499701
515.0700073	0.3106715679	515.0700073	0.417435348
515.9699707	0.3438220322	515.9699707	0.2385831028
517.0100098	0.3720238209	517.0100098	0.3687164485
518.0499878	0.4433934391	518.0499878	0.2749556601
518.9500122	0.3800039291	518.9500122	0.336279124
520	0.3189962208	520	0.2924987376
521.039978	0.298697412	521.039978	0.3327964246
521.9400024	0.3126424849	521.9400024	0.3685471416
522.9799805	0.3506618738	522.9799805	0.3949662149
524.0200195	0.412583828	524.0200195	0.3453277051
525.0700073	0.454433322	525.0700073	0.3749079406
525.9699707	0.3670783043	525.9699707	0.3339478076
527.0100098	0.4194906056	527.0100098	0.4288108945
528.0499878	0.5766861439	528.0499878	0.3185347319
528.9500122	0.4684611559	528.9500122	0.349260509
530	0.5459207892	530	0.4528382123
531.0200195	0.4846547544	531.0200195	0.3533430398
532.0499878	0.3722068071	532.0499878	0.4311978221
532.9400024	0.4983868003	532.9400024	0.3824747503
533.9699707	0.4959852099	533.9699707	0.403296262
535	0.4881620705	535	0.4130469561
536.0200195	0.4406885207	536.0200195	0.4434590042
537.0499878	0.4378001988	537.0499878	0.5261012316
537.9400024	0.4050120115	537.9400024	0.4948111475
538.9699707	0.4818971455	538.9699707	0.5239682198
540	0.3947033286	540	0.4221765399
541.039978	0.4845026433	541.039978	0.5105262399
541.9400024	0.4832884073	541.9400024	0.6265079975
542.9799805	0.5693535805	542.9799805	0.5973636508
544.0200195	0.5523442626	544.0200195	0.6182712317
545.0700073	0.6731783152	545.0700073	0.598875761
545.9699707	0.4711117148	545.9699707	0.5211522579
547.0100098	0.5306447148	547.0100098	0.6088441014
548.0499878	0.6429710388	548.0499878	0.6527770162
548.9500122	0.5045090318	548.9500122	0.6344492435
550	0.7766600847	550	0.5742804408
551.0200195	0.9201567173	551.0200195	0.7276745439
552.0499878	0.9792076945	552.0499878	0.9269104004
552.9400024	0.8348960876	552.9400024	0.7890512347
553.9699707	0.9754012227	553.9699707	1.090254784
555	0.8498763442	555	1.053293943
556.0200195	0.8548036218	556.0200195	0.8751538396
557.0499878	0.9284188747	557.0499878	1.131252527
557.9400024	1.000408053	557.9400024	1.087458968
558.9699707	1.032387853	558.9699707	1.17640698
560	1.076510072	560	1.441426396
561.039978	1.242718458	561.039978	1.667977571
561.9400024	1.457067966	561.9400024	2.029687643
562.9799805	1.656186104	562.9799805	2.301559687
564.0200195	2.059191704	564.0200195	2.685227156
565.0700073	2.384453297	565.0700073	3.378195047
565.9699707	2.725408316	565.9699707	3.792512894
567.0100098	3.118232965	567.0100098	4.308558941
568.0499878	3.701508284	568.0499878	5.515068054
568.9500122	4.368626595	568.9500122	6.327862263
570	5.204620838	570	7.405512333
571.0200195	5.901228905	571.0200195	8.340983391
572.0499878	6.376238346	572.0499878	9.219668388
572.9400024	6.84112215	572.9400024	10.16195583
573.9699707	7.774430275	573.9699707	11.31117916
575	8.682436943	575	12.36115837
576.0200195	9.099441528	576.0200195	13.08053112
577.0499878	9.167495728	577.0499878	13.75418854
577.9400024	9.712967873	577.9400024	13.54833508
578.9699707	9.491315842	578.9699707	13.38434696
580	9.514431	580	13.3039484
581.0100098	9.04977417	581.0100098	12.86874676
582.0200195	8.649752617	582.0200195	12.38095188
583.039978	8.255285263	583.039978	12.00701809
584.0499878	8.161286354	584.0499878	11.23260117
585.0700073	7.893760681	585.0700073	10.56085968
585.9400024	7.691277027	585.9400024	10.8954258
586.9500122	7.359177113	586.9500122	10.42295742
587.9699707	7.675878525	587.9699707	10.30272484
588.9799805	7.341850281	588.9799805	10.50862312
590	7.42173624	590	10.9269228
591.0200195	7.836407185	591.0200195	11.46070766
592.0499878	8.004401207	592.0499878	11.59506702
592.9400024	8.207790375	592.9400024	12.36478138
593.9699707	9.127067566	593.9699707	12.91086102
595	10.0654459	595	14.92457294
596.0200195	11.63899517	596.0200195	16.88253975
597.0499878	12.89837074	597.0499878	19.55977631
597.9400024	14.94697475	597.9400024	22.41628456
598.9699707	17.56679344	598.9699707	25.9925518
600	21.4842186	600	32.02963257
601.0200195	25.96759987	601.0200195	38.13170624
602.0499878	32.23619843	602.0499878	47.22273636
602.9400024	40.17508698	602.9400024	58.39232635
603.9699707	48.80226135	603.9699707	74.93454742
605	60.42983246	605	93.0752182
606.0200195	76.34094238	606.0200195	114.4070587
607.0499878	92.95081329	607.0499878	141.0898132
607.9400024	110.2608032	607.9400024	164.2036133
608.9699707	131.8261108	608.9699707	202.6669464
610	161.203064	610	248.2593231
611.0100098	186.2751617	611.0100098	289.2806702
612.0200195	210.6046753	612.0200195	327.9729004
613.039978	234.1817474	613.039978	369.7101746
614.0499878	255.8199158	614.0499878	401.3662109
615.0700073	270.0623474	615.0700073	420.7779236
615.9400024	280.078064	615.9400024	449.1947327
616.9500122	286.8657532	616.9500122	459.9646301
617.9699707	288.5966797	617.9699707	460.8548584
618.9799805	273.4671021	618.9799805	449.343811
620	262.2812195	620	433.6306458
621.0100098	247.32547	621.0100098	406.9525452
622.0200195	233.125885	622.0200195	371.4048767
623.039978	217.9391632	623.039978	346.0964661
624.0499878	199.595871	624.0499878	314.8424988
625.0700073	184.5310974	625.0700073	284.3990784
625.9400024	171.4281921	625.9400024	259.3387756
626.9500122	156.6417389	626.9500122	237.092453
627.9699707	144.071106	627.9699707	215.0789032
628.9799805	130.5121155	628.9799805	195.8640137
630	116.8447647	630	173.1668396
631.0100098	105.7420349	631.0100098	154.7590485
632.0200195	97.5760498	632.0200195	140.3948822
633.039978	87.67205048	633.039978	128.201767
634.0499878	78.68782806	634.0499878	113.663353
635.0700073	71.47381592	635.0700073	103.5713806
635.9400024	66.91687012	635.9400024	98.17253876
636.9500122	63.10774994	636.9500122	91.87792969
637.9699707	59.22530746	637.9699707	84.88444519
638.9799805	56.19821548	638.9799805	79.67772675
640	54.02187347	640	78.48016357
641.0100098	52.11602402	641.0100098	76.15522003
642.0200195	51.18724442	642.0200195	75.20378113
643.039978	50.80732346	643.039978	76.88282013
644.0499878	51.02269745	644.0499878	74.87611389
645.0700073	50.1594696	645.0700073	75.6759491
645.9400024	51.37664795	645.9400024	76.31749725
646.9500122	51.37133408	646.9500122	75.16481018
647.9699707	51.19717789	647.9699707	76.16888428
648.9799805	52.05639648	648.9799805	78.52848053
650	52.64614105	650	78.36815643
651	52.56692505	651	78.75823975
652	54.11066437	652	79.2219696
653	53.83540344	653	81.02587128
654	56.63969421	654	82.77846527
655	58.69843674	655	85.83099365
656	59.47223282	656	87.02232361
657	61.80983353	657	89.53913116
658	64.04958344	658	93.16197205
659	66.58960724	659	94.99688721
660	68.03420258	660	99.91609955
661	71.13680267	661	103.6635971
662	72.08399963	662	108.7039948
663	74.58863068	663	111.2456665
664	76.47869873	664	114.9747009
665	77.96309662	665	117.5721359
666	80.41127014	666	120.4247665
667	80.2852478	667	123.4768524
668	82.92137909	668	127.20224
669	84.72172546	669	127.1383133
670	86.05580139	670	131.7693939
671	88.59676361	671	137.4114532
672	90.70848083	672	137.4988251
673	93.34464264	673	141.7696838
674	94.98017883	674	146.7849579
675	96.89471436	675	150.8431854
676	98.46928406	676	154.6532898
677	101.8577576	677	160.9617157
678	103.2893143	678	164.7516022
679	105.4391327	679	167.5674896
680	103.9458923	680	168.7015228
681	103.2618179	681	165.7824402
682	102.4107361	682	164.6470337
683	100.0445633	683	159.2708588
684	96.7923584	684	156.9614868
685	91.78359222	685	151.9239349
686	88.24203491	686	141.5645142
687	81.86975861	687	132.9306335
688	77.20612335	688	124.2642365
689	70.73391724	689	113.5633163
690	64.73789978	690	104.2223892
691	60.48210907	691	95.50039673
692	55.74772644	692	83.97961426
693	50.65117264	693	77.60874939
694	46.32913971	694	70.84417725
695	42.68868637	695	65.14732361
696	39.42024994	696	59.61006546
697	36.08580017	697	54.27861023
698	33.97446823	698	48.2820549
699	30.60581017	699	45.61561203
700	29.00172997	700	41.22804642
