# Supplementary material for: A study of concentration changes of Protoporphyrin IX and Coproporphyrin III in mixed samples mimicking conditions inside cancer cells for Photodynamic Therapy
Source: PLoS One. 2018 Aug 31;13(8):e0202349. doi: 10.1371/journal.pone.0202349 (PMC6118380; doi:10.1371/journal.pone.0202349)
Supplement: S20 Data — (CSV) [file pone.0202349.s020.csv]

PPIX_3		PPIX_4
Wavelength (nm)	Intensity (a.u.)	Wavelength (nm)	Intensity (a.u.)
500	0.4222810864	500	0.3353670537
501.0400085	0.277518481	501.0400085	0.2666125
501.9400024	0.2749759257	501.9400024	0.2546829879
502.980011	0.2669616044	502.980011	0.249072209
504.019989	0.2846201658	504.019989	0.0986181125
505.0700073	0.2571718991	505.0700073	0.1819434166
505.9700012	0.3420752585	505.9700012	0.2182649225
507.0100098	0.4250690639	507.0100098	0.3146870732
508.0499878	0.3981709778	508.0499878	0.2996079028
508.9500122	0.4141462147	508.9500122	0.3203417063
510	0.3767329752	510	0.3230365515
511.0400085	0.282268405	511.0400085	0.3226370215
511.9400024	0.3051733673	511.9400024	0.2052404732
512.9799805	0.3755257428	512.9799805	0.2159011215
514.0200195	0.2787280083	514.0200195	0.246009171
515.0700073	0.3309783041	515.0700073	0.219713822
515.9699707	0.324193567	515.9699707	0.3481661081
517.0100098	0.2798325717	517.0100098	0.3106177449
518.0499878	0.3092222214	518.0499878	0.2669692338
518.9500122	0.3621220291	518.9500122	0.3762226999
520	0.414830178	520	0.2308339924
521.039978	0.3075779676	521.039978	0.2239789218
521.9400024	0.3250182867	521.9400024	0.3698275685
522.9799805	0.4202590287	522.9799805	0.295663178
524.0200195	0.2816540599	524.0200195	0.217149362
525.0700073	0.2891350985	525.0700073	0.2258770466
525.9699707	0.3541317582	525.9699707	0.2906784713
527.0100098	0.4381713569	527.0100098	0.2272848785
528.0499878	0.3681791723	528.0499878	0.2412997931
528.9500122	0.3269683421	528.9500122	0.3171205521
530	0.3510667086	530	0.3733831048
531.0200195	0.3501212001	531.0200195	0.2929895818
532.0499878	0.3571003377	532.0499878	0.3605624735
532.9400024	0.3264076412	532.9400024	0.3271780014
533.9699707	0.327490896	533.9699707	0.2401697189
535	0.3956426382	535	0.2910630405
536.0200195	0.4792187512	536.0200195	0.2642566264
537.0499878	0.4253070652	537.0499878	0.3867646456
537.9400024	0.3889688551	537.9400024	0.2982565463
538.9699707	0.4597141445	538.9699707	0.3402471542
540	0.5343412161	540	0.4275497496
541.039978	0.4813258648	541.039978	0.4232580364
541.9400024	0.5808175206	541.9400024	0.4176945984
542.9799805	0.6761929393	542.9799805	0.5169397593
544.0200195	0.5062831044	544.0200195	0.4310457408
545.0700073	0.5462419987	545.0700073	0.4013270736
545.9699707	0.5266523957	545.9699707	0.4026251137
547.0100098	0.6428252459	547.0100098	0.465696007
548.0499878	0.57682693	548.0499878	0.504473865
548.9500122	0.6050959229	548.9500122	0.620388329
550	0.7099247575	550	0.563287437
551.0200195	0.845880568	551.0200195	0.5592617393
552.0499878	0.8934839368	552.0499878	0.6260924339
552.9400024	0.8827958703	552.9400024	0.4752914608
553.9699707	1.023051023	553.9699707	0.8267716765
555	1.017265558	555	0.7951337695
556.0200195	1.005216956	556.0200195	0.8177973032
557.0499878	1.000162244	557.0499878	0.7553671002
557.9400024	1.095020413	557.9400024	0.8513424993
558.9699707	1.253545403	558.9699707	0.7470472455
560	1.414099813	560	0.9242646694
561.039978	1.712460995	561.039978	1.075026274
561.9400024	1.820427775	561.9400024	1.175256968
562.9799805	2.173942566	562.9799805	1.320002556
564.0200195	2.471512556	564.0200195	1.611352563
565.0700073	2.913494825	565.0700073	1.810928226
565.9699707	3.416931629	565.9699707	1.859692216
567.0100098	4.082375526	567.0100098	2.279833078
568.0499878	4.725849152	568.0499878	2.389266729
568.9500122	5.22821331	568.9500122	2.770562649
570	6.470803261	570	3.095319986
571.0200195	7.035149097	571.0200195	3.464985132
572.0499878	7.999362469	572.0499878	4.176377773
572.9400024	8.74564743	572.9400024	4.220749378
573.9699707	9.252276421	573.9699707	4.694468498
575	10.26208782	575	5.133861542
576.0200195	11.25090408	576.0200195	5.334766388
577.0499878	11.89883327	577.0499878	5.379243374
577.9400024	11.71357918	577.9400024	5.939322472
578.9699707	12.04722786	578.9699707	6.021819592
580	11.8336792	580	6.176883221
581.0100098	11.59910393	581.0100098	6.435183048
582.0200195	11.35392952	582.0200195	6.260708809
583.039978	10.83832169	583.039978	6.834480762
584.0499878	10.64070606	584.0499878	6.941181183
585.0700073	10.5302496	585.0700073	6.985337257
585.9400024	10.3886919	585.9400024	7.489709854
586.9500122	10.28287697	586.9500122	7.749884129
587.9699707	10.91571426	587.9699707	8.325383186
588.9799805	11.59216499	588.9799805	9.021217346
590	11.79157543	590	10.13285923
591.0200195	12.76383018	591.0200195	10.91201591
592.0499878	13.56125832	592.0499878	11.95767975
592.9400024	13.91652679	592.9400024	12.70018005
593.9699707	15.58030319	593.9699707	13.67516899
595	17.75440788	595	15.86063004
596.0200195	20.26064682	596.0200195	17.84354782
597.0499878	23.01930618	597.0499878	20.70815086
597.9400024	26.67601776	597.9400024	23.65385628
598.9699707	32.21098709	598.9699707	28.22179413
600	38.77443695	600	33.31374359
601.0200195	46.979599	601.0200195	39.47247314
602.0499878	57.56201553	602.0499878	49.72611237
602.9400024	71.5127182	602.9400024	60.40259552
603.9699707	90.10353088	603.9699707	74.33331299
605	111.7965469	605	93.41616821
606.0200195	139.5816345	606.0200195	115.0443649
607.0499878	171.0731506	607.0499878	147.1292725
607.9400024	202.6598053	607.9400024	167.5855713
608.9699707	247.8755035	608.9699707	210.8284302
610	308.049469	610	254.3369293
611.0100098	355.5538025	611.0100098	304.5081177
612.0200195	410.1592102	612.0200195	359.3664551
613.039978	466.5654907	613.039978	411.0597534
614.0499878	516.4376831	614.0499878	475.3405457
615.0700073	564.4841309	615.0700073	522.6299438
615.9400024	590.7301636	615.9400024	567.1170654
616.9500122	618.8742676	616.9500122	609.4871826
617.9699707	623.1368408	617.9699707	628.8294067
618.9799805	612.1129761	618.9799805	640.3192139
620	593.7475586	620	638.8112183
621.0100098	556.1587524	621.0100098	632.927124
622.0200195	521.0519409	622.0200195	605.6409302
623.039978	479.6904907	623.039978	563.6134644
624.0499878	432.7813721	624.0499878	529.0917358
625.0700073	393.1731262	625.0700073	484.7085266
625.9400024	360.4408264	625.9400024	445.0839539
626.9500122	320.9208069	626.9500122	401.8119507
627.9699707	289.1602478	627.9699707	371.3897095
628.9799805	256.4319763	628.9799805	333.8761597
630	228.4434357	630	303.2773438
631.0100098	206.8506012	631.0100098	272.4789734
632.0200195	182.4312592	632.0200195	245.9319611
633.039978	166.3335724	633.039978	221.6783142
634.0499878	149.9181061	634.0499878	197.9092255
635.0700073	134.6842194	635.0700073	179.5568848
635.9400024	126.1327744	635.9400024	162.3331604
636.9500122	116.8696976	636.9500122	148.1520844
637.9699707	108.7536392	637.9699707	139.0562592
638.9799805	103.7633514	638.9799805	127.3421631
640	100.2647171	640	121.0234833
641.0100098	99.90027618	641.0100098	116.6754227
642.0200195	97.92669678	642.0200195	112.8946228
643.039978	97.98493195	643.039978	111.1969986
644.0499878	96.98137665	644.0499878	111.1608124
645.0700073	97.65255737	645.0700073	110.0923767
645.9400024	99.14539337	645.9400024	113.0211334
646.9500122	99.16204834	646.9500122	112.0962219
647.9699707	99.24217224	647.9699707	113.7651367
648.9799805	100.0900879	648.9799805	113.618515
650	103.0311203	650	113.5348816
651	101.7631149	651	113.1985016
652	102.8598862	652	115.5820007
653	103.4345932	653	118.3648529
654	108.7223587	654	118.2337341
655	108.3952255	655	118.2242203
656	111.0500793	656	121.0417786
657	114.1805267	657	122.7612457
658	120.5319824	658	130.9082031
659	126.6690063	659	134.236908
660	128.1027985	660	139.1333008
661	133.7214508	661	146.9569092
662	139.7566376	662	152.1508179
663	144.6890869	663	154.37323
664	149.2718964	664	161.0255432
665	152.4114685	665	169.1058807
666	157.2502747	666	172.0661316
667	162.775177	667	178.273468
668	165.2593689	668	180.8554535
669	172.3298187	669	187.7965698
670	175.0237579	670	192.1870117
671	179.526123	671	197.4678497
672	185.8108673	672	200.1276703
673	192.2823792	673	209.0149689
674	198.4061279	674	213.2017212
675	203.0974731	675	223.6573029
676	213.1152039	676	230.409317
677	214.2568817	677	236.122406
678	221.7179871	678	241.9522095
679	225.905777	679	249.8053894
680	227.14328	680	257.2854614
681	227.8992157	681	259.7470703
682	226.5326385	682	261.8847656
683	221.4523773	683	263.0828247
684	217.9559784	684	256.9068604
685	206.4278564	685	250.7057495
686	197.3162537	686	240.4561615
687	183.9508209	687	227.0508423
688	170.9781342	688	214.3701019
689	155.9930878	689	203.3577271
690	143.6580658	690	183.8322754
691	131.6134644	691	172.1697083
692	118.315361	692	154.5637665
693	106.482399	693	138.7677765
694	96.64772034	694	127.3353882
695	87.63336945	695	114.5475693
696	79.37418365	696	104.3738098
697	71.85942078	697	95.50718689
698	66.48928833	698	87.36534119
699	60.82191849	699	81.68147278
700	56.11692429	700	74.71139526
